# Supplementary material for: Gene-lifestyle interactions in the genomics of human complex traits
Source: Eur J Hum Genet. 2022 Mar 22;30(6):730–9. doi: 10.1038/s41431-022-01045-6 (PMC9178041; doi:10.1038/s41431-022-01045-6)
Supplement: Supplementary file 1 — Supplementary Tables [file 41431_2022_1045_MOESM1_ESM.xlsx]

## Sheet: TOC
	Table of content
	Table S1 - Proportion of exposed individuals
	Table S2 – SNPs significant with the 1df interaction test in african ancestry
	Table S3 - Number of associated loci per population
	Table S4 – SNPs significant with the 2df interaction test after clumping
	Table S5 – Marginal effect GWAS
	Table S6 – Effect size and p-value for the marginal effect of significant SNPs reported in previously published studies
	Table S7 – Multi-SNP tests
	Table S8 – Variance explained by Marginal, 2df and interactions effects
	Table S9 – Heritability by exposure strata
	Table S10 - Description of the scenarios considered in the simulation study

## Sheet: Table S1
Table S1 - Proportion of exposed individuals
Phenotype	Exposure	Trans-ancestry				EA				AA				ASA				HISP
		N	N exposed	Proportion		N	N exposed	Proportion		N	N exposed	Proportion		N	N exposed	Proportion		N	N exposed	Proportion
HDL	Current Drinking	390558	228688	0.585542		226505	163909	0.723644		25464	11898	0.467248		120881	43731	0.361769		17708	9150	0.516716
	Drinking Habits	379128	161742	0.426616		221568	116111	0.524042		23990	4686	0.195331		115862	36376	0.31396		17708	4569	0.258019
	Current Smoking	383620	76683	0.199893		237477	47545	0.200209		30965	6945	0.224285		94688	18635	0.196804		20490	3558	0.173646
	Ever Smoking	381875	197140	0.516242		237332	132283	0.557375		29365	14720	0.501277		94688	41977	0.443319		20490	8160	0.398243
LDL	Current Drinking	350790	197187	0.562123		188383	133162	0.706868		23818	11144	0.467881		120881	43731	0.361769		17708	9150	0.516716
	Drinking Habits	337804	140165	0.41493		183740	94913	0.516561		22344	4307	0.192759		114012	36376	0.319054		17708	4569	0.258019
	Current Smoking	310093	59850	0.193007		199958	38807	0.194076		28672	6330	0.220773		61466	11276	0.183451		19997	3437	0.171876
	Ever Smoking	308223	156958	0.509235		199689	111312	0.557427		27071	13342	0.492852		61466	24367	0.396431		19997	7937	0.39691
TG	Current Drinking	341611	195654	0.572739		188074	132663	0.705377		23818	11144	0.467881		112011	42697	0.381186		17708	9150	0.516716
	Drinking Habits	335494	139855	0.416863		183431	94806	0.516848		22344	4307	0.192759		112011	36173	0.322941		17708	4569	0.258019
	Current Smoking	352138	69070	0.196145		186196	35571	0.191041		28859	6389	0.221387		116570	23552	0.202042		20513	3558	0.173451
	Ever Smoking	349979	180574	0.515957		185638	103574	0.557935		27258	13445	0.49325		116570	55389	0.475157		20513	8166	0.398089
SBP	Current Drinking	569702	379502	0.666141		372420	301610	0.809865		26458	12473	0.471426		153391	56522	0.368483		17433	8897	0.510354
	Drinking Habits	241295	85772	0.355465		173489	54836	0.316078		10627	1543	0.145196		54212	28942	0.533867		2967	451	0.152005
	Current Smoking	600210	106078	0.176735		380612	62805	0.165011		34901	7516	0.215352		162370	31950	0.196773		22327	3807	0.170511
	Ever Smoking	582290	280944	0.482481		365592	182143	0.498214		31994	15798	0.49378		162370	74477	0.458687		22334	8526	0.38175
DBP	Current Drinking	569748	379553	0.666177		372475	301665	0.809893		26457	12473	0.471444		153389	56522	0.368488		17427	8893	0.5103
	Drinking Habits	241347	85773	0.355393		173541	54837	0.315989		10627	1543	0.145196		54212	28942	0.533867		2967	451	0.152005
	Current Smoking	600210	106078	0.176735		380612	62805	0.165011		34901	7516	0.215352		162370	31950	0.196773		22327	3807	0.170511
	Ever Smoking	582290	280944	0.482481		365592	182143	0.498214		31994	15798	0.49378		162370	74477	0.458687		22334	8526	0.38175
MAP	Current Drinking	569702	379502	0.666141		372420	301610	0.809865		26458	12473	0.471426		153391	56522	0.368483		17433	8897	0.510354
	Drinking Habits	241295	85772	0.355465		173489	54836	0.316078		10627	1543	0.145196		54212	28942	0.533867		2967	451	0.152005
	Current Smoking	600210	106078	0.176735		380612	62805	0.165011		34901	7516	0.215352		162370	31950	0.196773		22327	3807	0.170511
	Ever Smoking	582290	280944	0.482481		365592	182143	0.498214		31994	15798	0.49378		162370	74477	0.458687		22334	8526	0.38175
PP	Current Drinking	569702	379502	0.666141		372420	301610	0.809865		26458	12473	0.471426		153391	56522	0.368483		17433	8897	0.510354
	Drinking Habits	241295	85772	0.355465		173489	54836	0.316078		10627	1543	0.145196		54212	28942	0.533867		2967	451	0.152005
	Current Smoking	600210	106078	0.176735		380612	62805	0.165011		34901	7516	0.215352		162370	31950	0.196773		22327	3807	0.170511
	Ever Smoking	582290	280944	0.482481		365592	182143	0.498214		31994	15798	0.49378		162370	74477	0.458687		22334	8526	0.38175

## Sheet: Table S2
Table S2 – SNPs significant with the 1df interaction test in african ancestry
Phe	Exp	rsID	Chr	BP	A1	A2	Freq A1	Effect	StdErr	IntEffect	IntStdErr	IntCov	P Metal 1df	P Metal 2df	N	% variance explained	MAF in other ancestries						1df signal			2df signal
																	AFR	EUR	EAS	SAS	AMR		EUR	AS	HISP	EUR	AS	HISP
HDL	Current Smoking	rs12740061	1	69407810	t	c	0.0527	0.02001	0.008222	-0.1128	0.01906	-6.51e-05	7.4e-09	2.43e-08	16606	0.201	0.01	0.218	0.032	0.116	0.164		0.65	0.84	0.58	0.43	NA	0.74
LDL	Ever Smoking	rs56167574	7	151245975	a	g	0.1148	1.893	0.8007	-6.101	1.132	-0.6262	1.47e-08	8.418e-08	25778	0.124	0.135	0	0	0	0.007		NA	NA	0.91	NA	NA	0.2
TG	Current Smoking	rs60029395	19	22446748	a	g	0.1275	0.0405	0.009232	-0.09693	0.01793	-8.601e-05	3.26e-08	8.153e-08	19048	0.16	0.148	0.0004	0.025	0.02	0.01		NA	0.13	NA	NA	0.09	NA
SBP	Current Smoking	rs115893283	20	55404165	t	c	0.0428	0.8982	0.7038	-9.048	1.338	-0.4847	8.4e-09	4.241e-12	17321	0.198	0.041	0.045	0.004	0.05	0.017		0.11	NA	0.23	0.18	NA	NA
DBP	Ever Smoking	rs148753653	16	20230175	a	g	0.9887	5.253	1.134	-9.399	1.66	-1.285	8.39e-09	6.298e-08	9918	0.419	0.011	0	0	0	0.003		NA	NA	NA	NA	NA	NA
DBP	Current Smoking	rs148387718	6	9446000	t	c	0.0137	0.5943	0.8551	-7.841	1.341	-0.7289	4.78e-08	1.774e-11	9918	0.376	0.011	0.059	0.027	0.011	0.046		0.3	0.93	0.45	0.49	NA	0.37
		rs138973557	17	5699720	t	c	0.9026	0.3604	0.201	2.093	0.3957	-0.03021	1.37e-08	1.805e-10	29106	0.11	0.0116	0.029	0	0.028	0.03		0.19	NA	0.48	0.23	NA	NA
MAP	Current Smoking	rs1626071	10	29104514	t	c	0.2765	-0.1791	0.1461	1.577	0.3127	-0.0189	3.48e-08	1.927e-06	32087	0.095	0.25	0.004	0.002	0	0.026		NA	NA	NA	NA	NA	NA
Frequencies were retrieved from the 1000Genomes project for all ancestries (AFR: African ancestry, EUR: European ancestry, EAS: East Asian ancestry, SAS: South Asian ancestry, AMR: South American and Hispanic ancestry)

## Sheet: Table S3
Table S3 - Number of associated loci per population
		Asians							African Americans							Europeans							Hispanics							Total sample size Disc+Rep
Phe	Exp	#variants	Sample size (disc)	Sample size (rep)	#hit 2df		#hit 1df		#variants	Sample size (disc)	Sample size (rep)	#hit 2df		#hit 1df		#variants	Sample size (disc)	Sample size (rep)	#hit 2df		#hit 1df		#variants	Sample size (disc)	Sample size (rep)	#hit 2df		#hit 1df
					loci	(signals)	loci	(signals)				loci	(signals)	loci	(signals)				loci	(signals)	loci	(signals)				loci	(signals)	loci	(signals)
HDL	Current Drinking	5561100	12450	77395	27	124	0	0	14366187	20939	4475	14	66	0	0	8807579	89869	131806	114	461	0	0	7971118	3994	13715	13	32	0	0	354643
	Drinking Habits	4824865	5581	77395	25	109	0	0	13341624	19961	3883	14	53	0	0	9082111	89365	123821	105	441	0	0	6691689	3992	13715	13	31	0	0	337713
	Current Smoking	5680850	12424	81517	26	121	0	0	11677853	23748	7217	12	21	1	1	8122291	90266	146807	73	273	0	0	5748435	6620	13870	12	37	0	0	382469
	Ever Smoking	6044106	13171	81517	27	118	0	0	13042296	23753	5612	11	21	0	0	8556379	90281	146656	72	284	0	0	7664902	6620	13870	13	38	0	0	381480
LDL	Current Drinking	5462018	12165	45509	26	58	0	0	14349527	20316	2788	11	52	0	0	8759174	82214	106002	76	390	0	0	7853370	3959	13198	12	21	0	0	286151
	Drinking Habits	4896860	5534	45509	10	28	0	0	13333566	19376	2210	6	34	0	0	8896664	82226	94363	69	362	0	0	6668161	3957	13198	13	20	0	0	266373
	Current Smoking	5675028	12383	48255	11	41	0	0	11531497	23348	5321	7	22	0	0	7823309	76868	117036	45	175	0	0	5716235	6646	13177	13	22	0	0	303034
	Ever Smoking	6017603	12383	48368	13	43	0	0	12973477	23353	3715	7	17	1	1	8403032	82522	116763	42	73	0	0	7653237	6646	13351	12	24	0	0	307101
TG	Current Drinking	5181732	3580	106471	23	88	0	0	14351625	20451	2817	9	29	0	0	8769539	76691	97879	67	300	0	0	7873994	3994	13652	10	41	0	0	325535
	Drinking Habits	4794300	3580	106471	23	83	0	0	13335582	19509	2225	6	17	0	0	8898336	76133	88364	66	286	0	0	6691693	3992	13652	9	37	0	0	313926
	Current Smoking	6166791	3902	-	23	86	0	0	11388966	23503	5356	5	8	1	1	7909103	77043	108780	36	132	0	0	5751396	6705	13808	10	36	0	0	239097
	Ever Smoking	6302422	4649	-	22	86	0	0	13042287	23508	3750	4	7	0	0	8412007	77047	108218	36	131	0	0	7596645	6705	13808	9	26	0	0	237685
SBP	Current Drinking	5917720	9837	141026	12	13	0	0	14213877	21420	5041	5	5	0	0	8644637	90691	28054	58	80	0	0	-	-	-	-	-	-	-	296069
	Drinking Habits	-	-	-	-	-	-	-	7974135	7694	1062	0	0	0	0	8533049	54785	112996	34	39	0	0	-	-	-	-	-	-	-	176537
	Current Smoking	6086900	13438	148931	16	19	0	0	13599638	25821	7785	3	3	1	1	8898406	79732	300008	64	104	0	0	6336526	8742	13522	1	1	0	0	597979
	Ever Smoking	6614437	13438	148931	19	24	0	0	14846406	25821	6180	5	5	0	0	9044344	79732	284980	64	103	0	0	8816509	8742	13529	1	1	0	0	581353
DBP	Current Drinking	5917716	9837	141024	12	12	0	0	14214986	21419	5041	0	0	0	0	8645136	90691	280112	58	75	0	0	-	-	-	-	-	-	-	548124
	Drinking Habits	-	-	-	-	-	-	-	7974090	7694	1062	0	0	0	0	8533896	54785	113049	36	41	0	0	-	-	-	-	-	-	-	176590
	Current Smoking	6086907	13438	148929	15	16	0	0	13599617	25818	7785	3	3	2	2	8898343	79732	300066	66	93	0	0	5900467	8742	13522	2	2	0	0	598032
	Ever Smoking	6613397	13438	148929	15	16	0	0	14850461	25818	6180	2	2	1	1	9044362	79732	285037	65	93	0	0	8825985	8742	13529	2	2	0	0	581405
MAP	Current Drinking	5917720	9837	141024	14	14	0	0	14213889	21419	5041	1	1	0	0	8644635	90691	280047	40	49	0	0	-	-	-	-	-	-	-	548059
	Drinking Habits	-	-	-	-	-	-	-	7974117	7694	1062	0	0	0	0	8533049	54785	112225	36	42	0	0	-	-	-	-	-	-	-	175766
	Current Smoking	6086872	13438	148927	19	22	0	0	13590553	25818	7785	3	3	1	1	8898414	79732	300002	65	105	0	0	6336545	8742	13522	2	2	0	0	597966
	Ever Smoking	6614448	13438	148927	18	22	0	0	14856840	25818	6180	3	4	0	0	9044798	79732	284974	64	103	0	0	8829808	8742	13529	3	3	0	0	581340
PP	Current Drinking	5917720	9837	141024	11	11	0	0	14213889	21419	5041	8	8	0	0	8644637	90691	257230	38	47	0	0	-	-	-	-	-	-	-	525242
	Drinking Habits	-	-	-	-	-	-	-	7974135	7694	1062	1	1	0	0	8533049	54785	113049	20	21	0	0	-	-	-	-	-	-	-	176590
	Current Smoking	6086911	13438	148927	13	14	0	0	13564379	21420	7785	6	6	0	0	8898397	79732	299052	49	66	0	0	6336513	8742	13521	0	0	0	0	592617
	Ever Smoking	6614363	13438	148927	13	14	0	0	14846406	7694	6180	7	7	0	0	9044740	79732	284024	49	67	0	0	8846944	8742	13528	0	0	0	0	562265
Total					433	1182	0	0				153	395	8	8				1607	4436	0	0				150	376	0	0

## Sheet: Table S4
Table S4 – SNPs significant with the 2df interaction test after clumping
Population	Phenotype	Exposure	rsID	Chr	BP	A1	A2	Interaction model						Marginal model			Stratified model
								bmain	Pmain	bint	Pint	P2df		bmarg	Pmarg		bexp	Pexp	bunexp	Punexp
AA	DBP	Current Smoking	rs9348895	6	11496048	a	c	0.1073	0.336316	1.1859	3.912e-06	1.706e-08		0.368737	0.000283143		1.3213	2.88444e-09	0.1073	0.336316
AA	DBP	Ever Smoking	rs28451436	7	27319039	a	g	0.8162	2.17021e-05	0.2162	0.4473	3.576e-08		0.863163	4.74726e-09		0.91131	1.19963e-05	0.8162	2.17021e-05
AA	DBP	Ever Smoking	rs146250839	9	18189778	a	g	0.3471	0.513482	1.5441	0.00388	4.361e-08		1.72573	5.916e-06		3.1391	7.04772e-09	0.3471	0.513482
AA	DBP	Current Smoking	rs78103586	11	133893928	a	c	-1.652	0.00496885	-4.0542	0.00334	2.262e-09		-2.78626	1.62857e-07		-6.919	1.55502e-08	-1.652	0.00496885
AA	DBP	Current Smoking	rs138973557	17	5699720	t	c	0.3604	0.0729674	2.3423	1.374e-08	1.805e-10		0.811132	1.3158e-05		2.4534	3.15663e-11	0.3604	0.0729674
ALL_POP	DBP	Current Drinking	rs17035646	1	10796547	a	g	0.3151	1.10134e-13	0.0614	0.2963	2.26e-41		0.3237	1.94931e-42		0.32802	7.18226e-31	0.3151	1.10169e-13
ALL_POP	DBP	Drinking Habits	rs17035646	1	10796547	a	g	0.3004	2.08267e-09	-0.0389	0.6806	2.205e-11		0.289088	3.76721e-12		0.26827	0.00027388	0.3004	2.08267e-09
ALL_POP	DBP	Current Smoking	rs17035646	1	10796547	a	g	0.3333	0	-0.0506	0.412	6.873e-44		0.321036	1.33997e-44		0.26405	2.19074e-06	0.3333	1.40389e-40
ALL_POP	DBP	Ever Smoking	rs17035646	1	10796547	a	g	0.3188	0	-0.0103	0.8246	7.749e-41		0.317025	4.78134e-42		0.315114	9.91087e-21	0.3188	1.67567e-23
ALL_POP	DBP	Current Drinking	rs200854839	1	10797428	d	i	-0.2791	7.83663e-05	-0.0356	0.685	4.226e-21		-0.296533	2.60789e-19		-0.30529	8.01936e-19	-0.2791	7.83663e-05
ALL_POP	DBP	Current Smoking	rs200854839	1	10797428	d	i	-0.3053	0	-0.0219	0.7853	2.714e-25		-0.303191	3.89632e-26		-0.29339	7.97581e-05	-0.3053	3.0309e-23
ALL_POP	DBP	Ever Smoking	rs200854839	1	10797428	d	i	-0.2901	2.87881e-13	-0.0106	0.8567	1.494e-22		-0.296007	1.20046e-23		-0.30237	3.09504e-12	-0.2901	2.87875e-13
ALL_POP	DBP	Current Drinking	rs4846044	1	11839998	t	c	-0.1228	0.237694	-0.0279	0.8411	5.619e-12		-0.346259	2.89828e-10		-0.4585	1.27859e-12	-0.1228	0.237694
ALL_POP	DBP	Current Drinking	rs35737219	1	11850750	a	g	-0.6076	0.00157072	-	-	9.677e-11		-0.590659	8.78707e-11		-0.58215	1.71473e-09	-0.6076	0.00157072
ALL_POP	DBP	Current Smoking	rs6541006	1	11857526	a	t	-0.3371	1.90527e-10	0.104	0.4181	6.117e-10		-0.308269	2.22538e-10		-0.1743	0.136583	-0.3371	1.90527e-10
ALL_POP	DBP	Ever Smoking	rs6541006	1	11857526	a	t	-0.304	6.03509e-06	-0.0255	0.7945	1.842e-09		-0.311818	2.26602e-10		-0.32024	5.54449e-06	-0.304	6.03509e-06
ALL_POP	DBP	Current Drinking	rs75800607	1	11869521	a	g	0.2931	0.0138567	0.1699	0.2687	2.085e-17		0.486006	1.41401e-15		0.5829	4.25222e-17	0.2931	0.0138567
ALL_POP	DBP	Drinking Habits	rs17037427	1	11873416	a	c	0.4435	4.6585e-13	0.0737	0.5094	5.255e-18		0.449052	4.93288e-19		0.45927	1.65177e-07	0.4435	4.65837e-13
ALL_POP	DBP	Current Drinking	rs6699618	1	11881441	c	g	0.3279	4.3571e-09	0.055	0.4697	9.622e-42		0.40445	6.50906e-41		0.4429	1.63824e-35	0.3279	4.3571e-09
ALL_POP	DBP	Ever Smoking	rs12567119	1	11883531	t	c	-0.4072	0	0.0126	0.8368	2.597e-37		-0.394856	1.78336e-38		-0.38156	3.71278e-18	-0.4072	2.19542e-22
ALL_POP	DBP	Current Smoking	rs56153133	1	11885647	a	g	0.4187	0	-0.0034	0.9663	1.226e-41		0.409794	1.12906e-42		0.36841	3.64228e-07	0.4187	1.63179e-37
ALL_POP	DBP	Current Smoking	rs72640260	1	11886804	t	g	-0.641	0	0.0757	0.5955	2.761e-29		-0.620014	3.74629e-30		-0.5225	7.94158e-05	-0.641	3.49806e-27
ALL_POP	DBP	Current Smoking	rs78436614	1	11892002	a	g	0.5276	0	-	-	7.67e-19		0.510284	1.08798e-19		0.42982	0.00182488	0.5276	7.15021e-18
ALL_POP	DBP	Ever Smoking	rs74771026	1	11893830	a	t	-0.5282	8.41194e-12	-0.0282	0.7981	3.248e-19		-0.518119	2.85399e-20		-0.50726	2.2025e-10	-0.5282	8.41191e-12
ALL_POP	DBP	Ever Smoking	rs41275494	1	11894133	a	g	0.6216	2.22045e-16	-0.076	0.4823	1.648e-26		0.596657	1.3445e-27		0.56979	4.40505e-13	0.6216	2.54875e-16
ALL_POP	DBP	Current Drinking	rs143800963	1	11895475	a	c	-0.4048	0.000676761	-0.2213	0.1234	6.232e-26		-0.547516	3.84189e-22		-0.6192	1.26204e-24	-0.4048	0.000676761
ALL_POP	DBP	Current Drinking	rs12744757	1	11906821	t	c	-0.5111	8.20131e-06	-0.0728	0.5994	1.621e-22		-0.520912	1.64068e-21		-0.52584	3.1852e-19	-0.5111	8.20131e-06
ALL_POP	DBP	Current Smoking	rs55714388	1	11910462	a	c	0.4532	0	-0.0747	0.5541	2.268e-20		0.438379	3.45859e-21		0.36951	0.00132266	0.4532	2.8991e-19
ALL_POP	DBP	Drinking Habits	rs3753581	1	11920189	a	c	-0.2503	8.87888e-08	-0.0142	0.872	1.127e-08		-0.23045	2.79041e-09		-0.19392	0.0047833	-0.2503	8.87888e-08
ALL_POP	DBP	Current Drinking	rs12406089	1	11921181	c	g	0.174	0.000113478	0.047	0.4386	3.695e-21		0.22614	8.96904e-21		0.25233	5.08438e-19	0.174	0.000113478
ALL_POP	DBP	Current Smoking	rs12406089	1	11921181	c	g	0.243	0	0.0056	0.93	3.164e-23		0.240188	2.89746e-24		0.22712	7.76419e-05	0.243	4.41495e-21
ALL_POP	DBP	Ever Smoking	rs12406089	1	11921181	c	g	0.2184	3.63644e-11	0.0322	0.5051	6.48e-21		0.231817	5.94983e-22		0.24627	1.39821e-12	0.2184	3.63644e-11
ALL_POP	DBP	Current Drinking	rs2003655	1	11923338	c	g	-0.2234	8.43423e-05	-0.0216	0.7851	3.017e-13		-0.240714	4.09838e-14		-0.24941	7.6818e-11	-0.2234	8.43423e-05
ALL_POP	DBP	Current Smoking	rs2003655	1	11923338	c	g	-0.2323	1.10285e-11	0.0925	0.2671	3.987e-11		-0.209986	1.9212e-11		-0.1063	0.157685	-0.2323	1.10285e-11
ALL_POP	DBP	Ever Smoking	rs2003655	1	11923338	c	g	-0.2064	1.90317e-06	-0.029	0.6486	1.907e-10		-0.213058	2.20815e-11		-0.22023	1.89155e-06	-0.2064	1.90317e-06
ALL_POP	DBP	Current Drinking	rs12741980	1	11939593	a	c	0.3784	0.000555305	0.1686	0.2174	4.217e-14		0.408214	5.01398e-14		0.42319	1.59763e-12	0.3784	0.000555305
ALL_POP	DBP	Current Smoking	rs12741980	1	11939593	a	c	0.3961	1.27948e-11	0.0229	0.8699	2.738e-12		0.391131	3.20246e-13		0.36804	0.00414282	0.3961	1.27948e-11
ALL_POP	DBP	Ever Smoking	rs12741980	1	11939593	a	c	0.3872	1.51373e-07	0.0384	0.7161	2.327e-12		0.39315	2.46615e-13		0.39956	1.84874e-07	0.3872	1.51373e-07
ALL_POP	DBP	Current Drinking	rs71647020	1	11978534	a	g	-0.2879	0.00995353	-0.0971	0.5039	2.979e-12		-0.395003	7.09274e-12		-0.4488	8.93832e-12	-0.2879	0.00995353
ALL_POP	DBP	Current Drinking	rs7521172	1	11996270	t	c	-0.4256	5.9422e-05	0.1058	0.4305	1.77e-10		-0.353177	2.41867e-11		-0.3168	7.25171e-08	-0.4256	5.9422e-05
ALL_POP	DBP	Current Smoking	rs116475050	1	51443389	c	g	0.214	8.66628e-08	-0.0218	0.8231	4.863e-08		0.211932	6.73455e-09		0.20232	0.0215511	0.214	8.66628e-08
ALL_POP	DBP	Current Smoking	rs2210893	1	88618707	t	c	-0.1437	5.0288e-09	0.1699	0.005142	2.441e-08		-0.109609	1.1453e-06		0.0488	0.374108	-0.1437	5.0288e-09
ALL_POP	DBP	Current Smoking	rs2780261	1	113033261	a	g	-0.2396	0	0.007	0.9164	4.282e-20		-0.2382	3.746e-21		-0.231694	0.000119864	-0.2396	4.62225e-18
ALL_POP	DBP	Ever Smoking	rs2780261	1	113033261	a	g	-0.2299	7.47001e-11	0.0069	0.8939	4.446e-19		-0.236394	3.65228e-20		-0.24339	5.1345e-11	-0.2299	7.47002e-11
ALL_POP	DBP	Current Smoking	rs351364	1	113045061	a	t	-0.2808	0	0.0839	0.1867	8.157e-28		-0.263259	2.87902e-28		-0.18175	0.0015419	-0.2808	6.17077e-27
ALL_POP	DBP	Ever Smoking	rs351364	1	113045061	a	t	-0.2579	9.76996e-15	0.0152	0.7548	1.213e-25		-0.260588	8.65643e-27		-0.263484	6.23036e-14	-0.2579	9.75424e-15
ALL_POP	DBP	Ever Smoking	rs3790604	1	113046879	a	c	0.4227	0	-0.0404	0.5571	5.173e-32		0.40974	4.24164e-33		0.39578	1.72606e-15	0.4227	1.38673e-19
ALL_POP	DBP	Current Smoking	rs3790605	1	113052155	c	g	-0.2971	0	0.1068	0.08887	1.462e-32		-0.278452	8.27687e-33		-0.1918	0.000729578	-0.2971	2.14985e-31
ALL_POP	DBP	Current Smoking	rs35857935	1	113073512	t	c	0.3739	8.01346e-11	0.1593	0.2676	1.603e-12		0.389244	1.75597e-13		0.46054	0.000469639	0.3739	8.01346e-11
ALL_POP	DBP	Ever Smoking	rs35857935	1	113073512	t	c	0.3003	4.1376e-05	0.1817	0.08677	5.572e-13		0.388498	2.48858e-13		0.4835	2.6357e-10	0.3003	4.1376e-05
ALL_POP	DBP	Current Smoking	rs6537742	1	113085197	a	c	-0.3404	0	0.006	0.9395	4.28e-29		-0.335666	3.53602e-30		-0.31367	9.39487e-06	-0.3404	3.90372e-26
ALL_POP	DBP	Ever Smoking	rs6537742	1	113085197	a	c	-0.3208	9.4369e-15	-0.0218	0.7164	1.368e-28		-0.339884	1.20935e-29		-0.36044	6.64193e-17	-0.3208	9.41475e-15
ALL_POP	DBP	Current Smoking	rs12566829	1	113186876	a	g	-0.3683	0	-0.0567	0.5306	1.492e-24		-0.37124	1.16168e-25		-0.3849	2.36204e-06	-0.3683	3.51987e-21
ALL_POP	DBP	Current Drinking	rs2999159	1	113230758	a	g	-0.3175	1.56e-07	0.0317	0.6868	4.562e-22		-0.305192	1.15625e-22		-0.29901	3.31861e-17	-0.3175	1.56e-07
ALL_POP	DBP	Ever Smoking	rs12040903	1	113254125	a	g	0.1038	0.00864319	0.1212	0.03715	1.398e-08		0.164797	1.48492e-08		0.2305	5.25802e-08	0.1038	0.00864319
ALL_POP	DBP	Ever Smoking	rs12136811	1	204018608	a	g	-0.252	7.5626e-10	0.162	0.006354	6.323e-10		-0.175308	3.46784e-09		-0.0927	0.0299503	-0.252	7.5626e-10
ALL_POP	DBP	Current Smoking	rs10900595	1	204511602	a	c	0.1502	2.8658e-09	-0.0099	0.8723	5.927e-10		0.15077	7.05653e-11		0.15342	0.00577301	0.1502	2.8658e-09
ALL_POP	DBP	Ever Smoking	rs10900595	1	204511602	a	c	0.1526	2.03965e-06	0.0092	0.8448	3.28e-10		0.155809	3.88192e-11		0.159265	3.08048e-06	0.1526	2.03965e-06
ALL_POP	DBP	Current Drinking	rs16853958	1	204528344	a	c	-0.2155	2.00326e-07	0.0898	0.1185	3.684e-10		-0.148003	2.03558e-10		-0.1141	4.60703e-05	-0.2155	2.00326e-07
ALL_POP	DBP	Current Smoking	rs5051	1	230849872	t	c	0.1938	5.66214e-15	0.0724	0.2321	1.503e-17		0.199901	1.4158e-18		0.22825	3.14678e-05	0.1938	5.65713e-15
ALL_POP	DBP	Ever Smoking	rs5051	1	230849872	t	c	0.1809	1.12825e-08	0.0231	0.6165	2.238e-16		0.196267	2.47817e-17		0.21282	1.97387e-10	0.1809	1.12825e-08
ALL_POP	DBP	Current Smoking	rs5049	1	230850083	t	c	0.2245	3.48725e-11	-0.0921	0.2601	1.612e-10		0.20038	9.73383e-11		0.0883	0.231835	0.2245	3.48725e-11
ALL_POP	DBP	Ever Smoking	rs11568018	1	230851195	c	g	0.2091	1.18415e-06	-0.0104	0.8701	2.326e-09		0.198725	3.31477e-10		0.18755	4.39926e-05	0.2091	1.18415e-06
ALL_POP	DBP	Current Drinking	rs2493141	1	230865120	a	g	0.1785	1.38492e-05	0.0386	0.5031	2.254e-15		0.191327	2.57912e-16		0.19777	2.45252e-12	0.1785	1.38492e-05
ALL_POP	DBP	Ever Smoking	rs2171973	1	243383636	a	t	-0.2116	6.6277e-11	-0.0263	0.5822	8.189e-20		-0.223072	7.01627e-21		-0.23543	1.0788e-11	-0.2116	6.6277e-11
ALL_POP	DBP	Current Smoking	rs3897821	1	243420388	a	g	-0.2285	0	0.0201	0.7516	4.278e-20		-0.221276	5.75818e-21		-0.18771	0.00107377	-0.2285	5.68748e-19
ALL_POP	DBP	Current Drinking	rs12741781	1	243428152	t	g	-0.2054	3.08615e-06	0.0212	0.7264	1.163e-16		-0.205515	1.4084e-17		-0.205573	5.41305e-13	-0.2054	3.08615e-06
ALL_POP	DBP	Drinking Habits	rs1275985	2	26911745	t	c	-0.2798	7.90873e-10	-0.0344	0.6861	1.021e-11		-0.265509	1.89848e-12		-0.23921	0.00032339	-0.2798	7.90873e-10
ALL_POP	DBP	Current Smoking	rs1275985	2	26911745	t	c	-0.353	0	0.0528	0.3799	1.701e-50		-0.338452	4.66828e-51		-0.27085	6.01744e-07	-0.353	9.8514e-47
ALL_POP	DBP	Ever Smoking	rs1275988	2	26914364	t	c	-0.3781	0	0.0806	0.07725	2.59e-50		-0.342301	8.07289e-51		-0.30374	2.91464e-20	-0.3781	1.11793e-33
ALL_POP	DBP	Current Drinking	rs2586886	2	26932031	t	c	-0.339	5.55112e-15	-0.0396	0.5093	4.855e-38		-0.308021	3.39976e-39		-0.29246	4.39257e-26	-0.339	5.59046e-15
ALL_POP	DBP	Current Smoking	rs55684956	2	43139375	a	c	-0.2873	4.6447e-11	0.0178	0.8679	1.511e-11		-0.281589	1.92446e-12		-0.25505	0.0086794	-0.2873	4.64469e-11
ALL_POP	DBP	Ever Smoking	rs55684956	2	43139375	a	c	-0.2913	2.35905e-07	0.0379	0.638	1.97e-10		-0.272134	2.58345e-11		-0.25149	1.62886e-05	-0.2913	2.35905e-07
ALL_POP	DBP	Current Drinking	rs7599598	2	97351840	a	g	-0.06587	0.093138	-0.0798	0.1446	2.223e-10		-0.137228	6.50141e-10		-0.17307	1.00198e-10	-0.06587	0.093138
ALL_POP	DBP	Current Smoking	rs7599598	2	97351840	a	g	-0.1476	4.20297e-10	-0.0605	0.2954	2.192e-12		-0.157652	3.23467e-13		-0.20436	9.27492e-05	-0.1476	4.20297e-10
ALL_POP	DBP	Ever Smoking	rs7599598	2	97351840	a	g	-0.1194	7.91011e-05	-0.0592	0.1784	2.301e-11		-0.150789	7.37742e-12		-0.1846	5.45127e-09	-0.1194	7.91011e-05
ALL_POP	DBP	Current Smoking	rs7607074	2	164898256	a	t	-0.1325	6.88868e-09	-0.0498	0.3751	5.333e-10		-0.136637	6.62842e-11		-0.15586	0.00206405	-0.1325	6.88868e-09
ALL_POP	DBP	Ever Smoking	rs7607074	2	164898256	a	t	-0.1552	1.10958e-07	0.0019	0.9645	2.45e-10		-0.140704	3.99488e-11		-0.12509	4.62094e-05	-0.1552	1.10958e-07
ALL_POP	DBP	Current Drinking	rs10184428	2	165011827	a	c	0.2323	4.91834e-09	0.0555	0.3146	4.472e-26		0.23821	4.35339e-27		0.241178	7.63106e-20	0.2323	4.91834e-09
ALL_POP	DBP	Current Smoking	rs10184428	2	165011827	a	c	0.2328	0	0.0109	0.8523	1.187e-24		0.228946	1.11004e-25		0.21104	6.59824e-05	0.2328	1.65505e-22
ALL_POP	DBP	Ever Smoking	rs10184428	2	165011827	a	c	0.2416	1.9984e-15	0.01	0.8226	3.058e-26		0.241174	2.34454e-27		0.240715	6.80574e-14	0.2416	2.02943e-15
ALL_POP	DBP	Current Smoking	rs1560370	2	183278519	a	c	0.1603	3.06981e-11	0.054	0.3621	8.045e-14		0.170687	1.09078e-14		0.21895	4.25362e-05	0.1603	3.06981e-11
ALL_POP	DBP	Current Drinking	rs1346773	2	183278926	t	c	-0.2243	3.00736e-08	-	-	1.8e-13		-0.169284	3.69739e-14		-0.14165	1.0868e-07	-0.2243	3.00736e-08
ALL_POP	DBP	Ever Smoking	rs1346773	2	183278926	t	c	-0.1703	2.99351e-08	0.0001	0.9984	1.287e-13		-0.172342	1.30664e-14		-0.174541	6.57504e-08	-0.1703	2.99351e-08
ALL_POP	DBP	Current Drinking	rs934264	2	183325743	t	c	-0.1699	1.89969e-05	0.041	0.4571	2.405e-08		-0.129402	4.74983e-09		-0.10906	3.63043e-05	-0.1699	1.89969e-05
ALL_POP	DBP	Ever Smoking	rs934264	2	183325743	t	c	-0.119	8.77387e-05	-0.0319	0.4736	1.744e-08		-0.132398	2.58538e-09		-0.14683	5.15107e-06	-0.119	8.77387e-05
ALL_POP	DBP	Current Smoking	rs1687318	3	14891798	t	c	0.2095	5.32796e-13	-0.1412	0.05143	4.098e-12		0.180226	1.34007e-11		0.0442	0.499967	0.2095	5.32751e-13
ALL_POP	DBP	Ever Smoking	rs1687318	3	14891798	t	c	0.2304	5.75934e-10	-0.1102	0.04246	5.371e-11		0.177395	6.89222e-11		0.1203	0.00221224	0.2304	5.75934e-10
ALL_POP	DBP	Ever Smoking	rs6771541	3	27526516	t	c	0.1867	1.44574e-08	-0.0861	0.07275	1.233e-09		0.147752	7.74609e-10		0.1058	0.0023299	0.1867	1.44574e-08
ALL_POP	DBP	Current Smoking	rs13067781	3	27526605	t	c	0.2177	1.77525e-13	-0.11	0.1333	7.322e-13		0.194979	6.63453e-13		0.0894	0.17791	0.2177	1.7757e-13
ALL_POP	DBP	Current Drinking	rs2003886	3	27527732	t	g	0.2351	2.01076e-05	-0.0195	0.7845	5.526e-13		0.207842	8.7931e-14		0.19415	5.50178e-10	0.2351	2.01076e-05
ALL_POP	DBP	Ever Smoking	rs648103	3	27550301	t	c	0.1865	2.03473e-08	0.0069	0.8864	3.311e-14		0.190541	3.26683e-15		0.194893	2.24999e-08	0.1865	2.03473e-08
ALL_POP	DBP	Current Drinking	rs2643826	3	27562988	t	c	0.1878	7.73128e-06	0.0229	0.6895	1.812e-16		0.193488	2.73463e-17		0.196345	3.44074e-13	0.1878	7.73128e-06
ALL_POP	DBP	Drinking Habits	rs2643826	3	27562988	t	c	0.181	8.81296e-05	0.184	0.03189	1.808e-09		0.234163	7.12467e-10		0.332	6.0927e-07	0.181	8.81296e-05
ALL_POP	DBP	Current Smoking	rs2643826	3	27562988	t	c	0.1948	2.9976e-15	-	-	2.86e-16		0.190826	3.24492e-17		0.17236	0.00171485	0.1948	2.94935e-15
ALL_POP	DBP	Drinking Habits	rs6771928	3	41750973	a	g	0.4052	3.07682e-10	0.0119	0.9219	1.334e-35		0.506245	6.89764e-29		0.6922	8.045e-24	0.4052	3.07682e-10
ALL_POP	DBP	Drinking Habits	rs73828280	3	41833907	a	t	-0.3883	2.88949e-10	-0.0452	0.6958	3.93e-74		-0.541664	2.3741e-41		-0.8239	4.99034e-54	-0.3883	2.88949e-10
ALL_POP	DBP	Current Smoking	rs6599178	3	41842129	t	c	0.3451	0	0.0498	0.509	4.498e-34		0.350191	2.82836e-35		0.37385	3.99858e-08	0.3451	5.59705e-29
ALL_POP	DBP	Ever Smoking	rs6599178	3	41842129	t	c	0.327	1.11022e-16	0.0487	0.3944	4.95e-35		0.360329	4.98649e-36		0.39623	1.67066e-21	0.327	7.31454e-17
ALL_POP	DBP	Current Drinking	rs7626217	3	41842415	a	g	-0.2977	6.33568e-09	-0.0435	0.5373	1.794e-28		-0.322529	2.41858e-29		-0.335	2.09571e-22	-0.2977	6.33568e-09
ALL_POP	DBP	Current Drinking	rs9311502	3	53560321	t	c	-0.2339	6.78165e-08	-0.0463	0.4477	1.268e-13		-0.188962	2.42595e-14		-0.16639	3.26757e-08	-0.2339	6.78165e-08
ALL_POP	DBP	Current Smoking	rs13059066	3	157916619	a	t	-0.1318	1.09485e-07	0.0038	0.9498	1.696e-08		-0.135631	2.24166e-09		-0.15343	0.00523363	-0.1318	1.09485e-07
ALL_POP	DBP	Ever Smoking	rs13059066	3	157916619	a	t	-0.1561	8.46671e-07	0.0538	0.2445	8.725e-09		-0.138966	1.64795e-09		-0.12051	0.000293991	-0.1561	8.46671e-07
ALL_POP	DBP	Current Smoking	rs2731112	3	158290228	c	g	-0.1594	3.04382e-11	0.0863	0.141	1.372e-10		-0.142367	8.49116e-11		-0.06322	0.231655	-0.1594	3.04382e-11
ALL_POP	DBP	Ever Smoking	rs2731112	3	158290228	c	g	-0.175	9.59681e-09	0.0708	0.1146	1.507e-10		-0.146355	5.48052e-11		-0.1155	0.000352838	-0.175	9.59681e-09
ALL_POP	DBP	Current Drinking	rs16853173	3	168832835	t	c	-0.3751	2.4606e-08	0.12	0.2128	1.111e-15		-0.324511	1.78193e-16		-0.2991	6.16712e-10	-0.3751	2.4606e-08
ALL_POP	DBP	Current Drinking	rs1290784	3	169096900	t	c	0.1333	0.00206051	0.1221	0.03362	9.192e-27		0.231018	6.52074e-24		0.2801	7.01192e-26	0.1333	0.00206051
ALL_POP	DBP	Drinking Habits	rs1343040	3	169186293	a	g	0.2552	1.18744e-08	-0.0619	0.4639	7.514e-10		0.237399	1.8286e-10		0.20464	0.00208904	0.2552	1.18744e-08
ALL_POP	DBP	Current Smoking	rs1343040	3	169186293	a	g	0.2561	0	-0.0289	0.6411	1.765e-25		0.245117	2.9025e-26		0.19408	0.000501595	0.2561	4.04418e-24
ALL_POP	DBP	Ever Smoking	rs1343040	3	169186293	a	g	0.2789	0	-0.0709	0.1332	1.777e-24		0.243188	4.90531e-25		0.20472	1.41426e-09	0.2789	9.14868e-18
ALL_POP	DBP	Current Drinking	rs6444852	3	169193637	a	g	-0.06536	0.150775	-0.0624	0.3272	1.928e-16		-0.188971	6.4852e-14		-0.25106	4.42384e-17	-0.06536	0.150775
ALL_POP	DBP	Current Smoking	rs6444852	3	169193637	a	g	-0.1964	7.32747e-14	-0.0333	0.611	2.385e-15		-0.197689	2.33408e-16		-0.203679	0.000562177	-0.1964	7.3253e-14
ALL_POP	DBP	Ever Smoking	rs6444852	3	169193637	a	g	-0.194	7.06734e-09	0.0269	0.5872	1.119e-13		-0.189539	1.24454e-14		-0.184733	2.26426e-07	-0.194	7.06734e-09
ALL_POP	DBP	Current Drinking	rs7671947	4	54800759	t	c	-0.09672	0.0790899	-	-	5.591e-11		-0.219133	7.82929e-11		-0.28062	2.75016e-11	-0.09672	0.0790899
ALL_POP	DBP	Current Smoking	rs7671947	4	54800759	t	c	-0.2078	6.27206e-09	-0.0349	0.6905	1.141e-09		-0.210729	1.38404e-10		-0.22434	0.00489756	-0.2078	6.27206e-09
ALL_POP	DBP	Ever Smoking	rs7671947	4	54800759	t	c	-0.2151	1.55095e-06	0.0022	0.9741	4.895e-10		-0.217324	6.15703e-11		-0.219719	6.29808e-06	-0.2151	1.55095e-06
ALL_POP	DBP	Current Drinking	rs17004846	4	81158221	a	g	-0.235	2.09437e-09	-0.0182	0.7434	4.878e-37		-0.286934	1.97474e-37		-0.31302	9.58262e-31	-0.235	2.09437e-09
ALL_POP	DBP	Drinking Habits	rs17004846	4	81158221	a	g	-0.2352	7.56093e-07	-0.0393	0.6595	6.307e-09		-0.241411	8.06884e-10		-0.25284	0.000256857	-0.2352	7.56093e-07
ALL_POP	DBP	Current Smoking	rs17004846	4	81158221	a	g	-0.3341	0	0.0984	0.09276	5.168e-46		-0.312459	5.95291e-46		-0.2119	6.06436e-05	-0.3341	5.13345e-44
ALL_POP	DBP	Ever Smoking	rs17004846	4	81158221	a	g	-0.3225	0	0.0247	0.5818	2.193e-41		-0.304817	2.45738e-42		-0.28577	9.44216e-19	-0.3225	4.91951e-26
ALL_POP	DBP	Current Drinking	rs545815244	4	81181064	d	i	-0.2901	8.96227e-05	-0.0385	0.6971	3.522e-11		-0.293547	4.08036e-12		-0.295279	8.60826e-09	-0.2901	8.96227e-05
ALL_POP	DBP	Current Smoking	rs545815244	4	81181064	d	i	-0.3376	5.38458e-13	0.1982	0.06255	2.107e-12		-0.301349	9.88215e-13		-0.1329	0.167228	-0.3376	5.38481e-13
ALL_POP	DBP	Ever Smoking	rs545815244	4	81181064	d	i	-0.2526	1.99499e-05	-0.0738	0.3817	9.755e-12		-0.300531	2.27713e-12		-0.35216	8.20391e-09	-0.2526	1.99499e-05
ALL_POP	DBP	Current Drinking	rs12509595	4	81182554	t	c	-0.407	0	-0.0284	0.6381	4.99e-66		-0.419488	4.71097e-67		-0.42576	1.73437e-48	-0.407	6.07473e-21
ALL_POP	DBP	Drinking Habits	rs12509595	4	81182554	t	c	-0.342	1.6855e-11	-0.0864	0.3621	1.789e-15		-0.344563	1.83624e-16		-0.34928	1.86954e-06	-0.342	1.68549e-11
ALL_POP	DBP	Current Smoking	rs12509595	4	81182554	t	c	-0.4752	0	0.0653	0.304	5.887e-82		-0.456534	2.47157e-82		-0.3698	1.06241e-10	-0.4752	9.76204e-75
ALL_POP	DBP	Ever Smoking	rs12509595	4	81182554	t	c	-0.4499	0	-0.0464	0.338	3.407e-79		-0.459832	1.73325e-80		-0.47053	2.72139e-41	-0.4499	6.97295e-42
ALL_POP	DBP	Current Smoking	rs13126505	4	102865304	a	g	-0.5492	0	0.094	0.5559	4.433e-20		-0.534471	8.56746e-21		-0.46603	0.00149799	-0.5492	5.04629e-19
ALL_POP	DBP	Ever Smoking	rs13126505	4	102865304	a	g	-0.4997	2.91983e-10	-0.0255	0.824	5.122e-19		-0.529953	4.81223e-20		-0.56254	1.79805e-11	-0.4997	2.91983e-10
ALL_POP	DBP	Current Drinking	rs13107325	4	103188709	t	c	-0.5211	3.02147e-06	-0.0513	0.7057	5.093e-23		-0.518569	3.39823e-22		-0.517298	1.89423e-19	-0.5211	3.02147e-06
ALL_POP	DBP	Current Drinking	rs13139571	4	156645513	a	c	-0.1839	4.62141e-05	-0.0849	0.1729	1.67e-23		-0.250458	2.32326e-23		-0.28389	5.41205e-21	-0.1839	4.62141e-05
ALL_POP	DBP	Drinking Habits	rs13139571	4	156645513	a	c	-0.2201	2.30076e-05	-0.1605	0.1003	1.845e-09		-0.268334	4.06132e-10		-0.3571	2.39028e-06	-0.2201	2.30076e-05
ALL_POP	DBP	Current Smoking	rs13139571	4	156645513	a	c	-0.2615	0	0.0182	0.7814	3.674e-24		-0.257257	3.11099e-25		-0.23754	6.13888e-05	-0.2615	6.51658e-22
ALL_POP	DBP	Ever Smoking	rs13139571	4	156645513	a	c	-0.2418	3.30069e-12	-0.0233	0.6444	6.976e-23		-0.254423	6.30427e-24		-0.26802	1.66986e-13	-0.2418	3.30074e-12
ALL_POP	DBP	Current Smoking	rs3762988	5	32709653	t	c	-0.1859	3.9857e-13	0.0964	0.1275	2.459e-12		-0.162948	3.7425e-12		-0.0563	0.323897	-0.1859	3.98558e-13
ALL_POP	DBP	Ever Smoking	rs3828591	5	32713108	c	g	-0.1759	7.90197e-08	0.0347	0.4674	1.109e-10		-0.160359	1.74646e-11		-0.14362	3.02852e-05	-0.1759	7.90197e-08
ALL_POP	DBP	Current Drinking	rs3792765	5	32713836	a	g	-0.01162	0.80091	0.2119	0.0005057	2.328e-17		0.157722	5.48367e-11		0.24278	2.11197e-18	-0.01162	0.80091
ALL_POP	DBP	Drinking Habits	rs3792765	5	32713836	a	g	0.2738	4.41133e-09	-0.1498	0.08876	7.228e-09		0.218736	1.32347e-08		0.1174	0.0845462	0.2738	4.41133e-09
ALL_POP	DBP	Current Drinking	rs10059884	5	32832474	a	c	0.1964	2.82684e-07	0.0773	0.1483	2.126e-33		0.259544	3.06862e-33		0.29126	5.99428e-29	0.1964	2.82684e-07
ALL_POP	DBP	Drinking Habits	rs10059884	5	32832474	a	c	0.2638	4.42581e-09	-0.1003	0.2328	1.754e-09		0.22648	9.89899e-10		0.1578	0.0155162	0.2638	4.42581e-09
ALL_POP	DBP	Current Smoking	rs10059884	5	32832474	a	c	0.2656	0	0.015	0.7928	1.153e-33		0.26238	9.40641e-35		0.24742	1.56983e-06	0.2656	4.99634e-30
ALL_POP	DBP	Ever Smoking	rs10059884	5	32832474	a	c	0.2652	0	0.015	0.7305	5.961e-33		0.2641	3.83142e-34		0.262916	5.54732e-17	0.2652	4.06038e-19
ALL_POP	DBP	Current Smoking	rs6863996	5	32866054	t	c	-0.1563	5.83251e-11	0.0778	0.1813	1.937e-10		-0.141833	7.73046e-11		-0.07461	0.154266	-0.1563	5.83251e-11
ALL_POP	DBP	Ever Smoking	rs6863996	5	32866054	t	c	-0.1487	9.2202e-07	-0.0005	0.9913	3.331e-10		-0.146566	4.02691e-11		-0.144267	7.46829e-06	-0.1487	9.2202e-07
ALL_POP	DBP	Current Smoking	rs4073838	5	114386080	a	g	0.1995	0	-0.1023	0.06927	7.619e-18		0.183092	3.76739e-18		0.10685	0.0352501	0.1995	5.25964e-18
ALL_POP	DBP	Ever Smoking	rs4073838	5	114386080	a	g	0.1909	8.40336e-11	-0.0334	0.4385	6.355e-16		0.178917	7.59467e-17		0.16601	8.52971e-08	0.1909	8.40335e-11
ALL_POP	DBP	Ever Smoking	rs2419649	5	157732049	t	c	-0.2241	2.0527e-09	0.0146	0.7863	2.1e-14		-0.215425	2.15873e-15		-0.20608	1.27166e-07	-0.2241	2.0527e-09
ALL_POP	DBP	Current Smoking	rs6896221	5	157753540	a	g	0.2034	1.42775e-13	-0.0444	0.5082	2.148e-13		0.188882	6.49835e-14		0.12142	0.0458106	0.2034	1.42825e-13
ALL_POP	DBP	Current Drinking	rs7442660	5	157803630	a	g	-0.2861	7.75747e-11	0.0686	0.2469	6.667e-24		-0.237048	4.88955e-25		-0.21241	1.72231e-15	-0.2861	7.75748e-11
ALL_POP	DBP	Ever Smoking	rs12187074	5	157811935	c	g	0.2573	9.99201e-16	-0.0057	0.9032	1.572e-25		0.248865	1.25149e-26		0.23978	9.99045e-13	0.2573	1.0105e-15
ALL_POP	DBP	Current Smoking	rs10076730	5	157816992	t	c	0.2487	0	-0.0254	0.6731	1.026e-24		0.237192	1.71595e-25		0.18372	0.000766508	0.2487	1.65273e-23
ALL_POP	DBP	Current Smoking	rs7753826	6	26042239	a	t	0.239	0	-	-	1.312e-18		0.234011	1.39603e-19		0.21083	0.000540256	0.239	2.17202e-17
ALL_POP	DBP	Ever Smoking	rs7753826	6	26042239	a	t	0.2445	5.53213e-12	-0.0526	0.3079	8.378e-18		0.232238	9.1844e-19		0.21903	5.97584e-09	0.2445	5.53212e-12
ALL_POP	DBP	Current Drinking	rs198851	6	26104632	t	g	0.3647	1.814e-07	0.0565	0.5264	1.967e-34		0.411821	1.39938e-32		0.43549	1.5841e-29	0.3647	1.814e-07
ALL_POP	DBP	Current Smoking	rs198851	6	26104632	t	g	0.4369	0	-0.1403	0.1255	9.004e-34		0.415312	2.96066e-34		0.315	0.000156717	0.4369	5.57672e-32
ALL_POP	DBP	Ever Smoking	rs198851	6	26104632	t	g	0.4468	0	-0.0863	0.2134	4.124e-33		0.422517	3.49094e-34		0.39636	1.56137e-15	0.4468	1.27504e-20
ALL_POP	DBP	Current Smoking	rs2243873	6	31863433	a	c	0.1481	1.68179e-08	0.0191	0.7679	7.335e-09		0.147586	9.69838e-10		0.145195	0.0131456	0.1481	1.68179e-08
ALL_POP	DBP	Ever Smoking	rs2243873	6	31863433	a	c	0.1874	1.44069e-08	-0.065	0.1766	5.147e-10		0.15475	2.17202e-10		0.11958	0.000653249	0.1874	1.44069e-08
ALL_POP	DBP	Current Smoking	rs7763350	6	43349308	a	c	-0.1781	2.89546e-13	0.057	0.3377	3.229e-13		-0.166955	7.19919e-14		-0.11517	0.0317238	-0.1781	2.89526e-13
ALL_POP	DBP	Ever Smoking	rs9394951	6	43350753	t	c	-0.1874	5.45934e-10	0.0534	0.2264	2.582e-12		-0.157643	9.25721e-13		-0.12559	8.14922e-05	-0.1874	5.45933e-10
ALL_POP	DBP	Current Drinking	rs1214759	6	43352980	a	g	0.2203	2.40463e-08	-0.0269	0.6255	5.939e-13		0.164738	2.0336e-13		0.13683	4.39644e-07	0.2203	2.40463e-08
ALL_POP	DBP	Current Drinking	rs12194642	6	79538791	a	g	0.1205	0.00258463	0.105	0.05935	2.832e-20		0.20151	2.38417e-19		0.2422	1.90251e-19	0.1205	0.00258463
ALL_POP	DBP	Current Drinking	rs9375463	6	127166888	a	c	-0.2952	2.55462e-13	-0.0251	0.6571	3.346e-39		-0.297377	2.89829e-40		-0.29847	5.34062e-29	-0.2952	2.555e-13
ALL_POP	DBP	Drinking Habits	rs9375463	6	127166888	a	c	-0.3311	5.08704e-13	0.0316	0.7163	1.465e-15		-0.311123	3.91115e-16		-0.27436	5.72938e-05	-0.3311	5.0872e-13
ALL_POP	DBP	Current Smoking	rs9375463	6	127166888	a	c	-0.323	0	0.1538	0.009686	3.27e-41		-0.290521	1.29916e-39		-0.1396	0.00943642	-0.323	3.45218e-41
ALL_POP	DBP	Ever Smoking	rs34937037	6	127173776	a	g	0.2962	0	-0.0216	0.6404	2.359e-35		0.291116	1.69258e-36		0.28564	1.49579e-17	0.2962	5.92928e-21
ALL_POP	DBP	Drinking Habits	rs113397083	6	150984741	a	g	-0.4284	5.97971e-06	-0.2336	0.1725	3.698e-11		-0.516595	1.26113e-11		-0.6789	1.83161e-07	-0.4284	5.97971e-06
ALL_POP	DBP	Current Smoking	rs17080087	6	150997035	t	c	0.4183	0	0.2871	0.01055	3.489e-28		0.466293	2.11221e-28		0.6893	1.50499e-11	0.4183	8.59849e-20
ALL_POP	DBP	Ever Smoking	rs17080087	6	150997035	t	c	0.4772	1.11022e-16	0.0175	0.8372	2.472e-27		0.46995	2.294e-28		0.46214	1.22348e-13	0.4772	6.99979e-17
ALL_POP	DBP	Current Drinking	rs17080102	6	151004770	c	g	-0.5348	1.67203e-11	0.1256	0.2557	3.203e-28		-0.493902	2.24921e-29		-0.47336	1.52355e-19	-0.5348	1.67203e-11
ALL_POP	DBP	Current Drinking	rs7744143	6	166179963	a	g	0.2333	0.000701434	0.1253	0.2125	3.548e-13		0.314643	5.80446e-14		0.3555	1.02944e-11	0.2333	0.000701434
ALL_POP	DBP	Current Smoking	rs2023843	7	27243221	t	c	0.375	0	0.0212	0.7919	1.653e-33		0.379725	1.11926e-34		0.40168	3.41887e-08	0.375	2.13988e-28
ALL_POP	DBP	Ever Smoking	rs2023843	7	27243221	t	c	0.3591	0	-0.012	0.8473	6.551e-32		0.373119	4.47973e-33		0.38822	7.55409e-18	0.3591	2.59801e-17
ALL_POP	DBP	Current Drinking	rs10255839	7	27289117	a	g	0.2028	9.89054e-05	0.0929	0.2489	2.758e-19		0.337395	2.92842e-20		0.405	4.36684e-17	0.2028	9.89054e-05
ALL_POP	DBP	Drinking Habits	rs10255839	7	27289117	a	g	0.495	4.8404e-07	0.2562	0.1702	1.175e-11		0.572844	1.77472e-12		0.7161	5.90449e-07	0.495	4.8404e-07
ALL_POP	DBP	Current Drinking	rs28451436	7	27319039	a	g	0.2751	9.38342e-05	0.071	0.4494	2.505e-14		0.293525	5.88411e-15		0.30278	5.28579e-12	0.2751	9.38342e-05
ALL_POP	DBP	Current Smoking	rs28451436	7	27319039	a	g	0.2632	7.84292e-11	0.0248	0.7989	5.256e-12		0.266113	5.76081e-13		0.27965	0.0015004	0.2632	7.84292e-11
ALL_POP	DBP	Ever Smoking	rs28451436	7	27319039	a	g	0.2406	2.86842e-06	0.0152	0.8391	1.017e-11		0.264898	1.36931e-12		0.29107	6.15383e-08	0.2406	2.86842e-06
ALL_POP	DBP	Current Smoking	rs10260816	7	46010100	c	g	-0.1492	5.60472e-10	0.1242	0.03595	3.964e-09		-0.128108	6.28231e-09		-0.0301	0.574124	-0.1492	5.60472e-10
ALL_POP	DBP	Current Drinking	rs3918226	7	150690176	t	c	0.6893	1.15577e-08	-0.0837	0.5597	2.231e-31		0.624725	1.0343e-29		0.59229	2.70692e-25	0.6893	1.15577e-08
ALL_POP	DBP	Current Smoking	rs3918226	7	150690176	t	c	0.5521	0	0.159	0.2493	4.412e-28		0.568998	3.23994e-29		0.64752	3.10526e-07	0.5521	1.60986e-23
ALL_POP	DBP	Ever Smoking	rs3918226	7	150690176	t	c	0.5747	6.66134e-16	0.0466	0.6482	8.504e-32		0.610952	7.93546e-33		0.65	9.35418e-19	0.5747	6.80892e-16
ALL_POP	DBP	Current Drinking	rs10087493	8	8373557	t	c	0.09396	0.0338821	0.0108	0.8528	8.936e-10		0.143118	1.7014e-09		0.16781	7.0994e-10	0.09396	0.0338821
ALL_POP	DBP	Current Smoking	rs6995407	8	8384647	c	g	-0.1716	1.58403e-11	0.0214	0.7268	1.807e-11		-0.163202	3.3676e-12		-0.12418	0.0261176	-0.1716	1.58404e-11
ALL_POP	DBP	Ever Smoking	rs6995407	8	8384647	c	g	-0.1838	1.01837e-08	0.0472	0.3077	5.202e-11		-0.161298	1.12865e-11		-0.13706	5.08797e-05	-0.1838	1.01837e-08
ALL_POP	DBP	Ever Smoking	rs2929308	8	9084121	a	t	-0.2274	8.08453e-12	0.0708	0.1408	1.094e-14		-0.191779	4.54207e-15		-0.15341	1.17107e-05	-0.2274	8.08453e-12
ALL_POP	DBP	Current Drinking	rs330054	8	9088291	a	g	-0.1326	0.00506626	-0.0031	0.9597	1.931e-12		-0.170515	3.77737e-12		-0.18956	7.27131e-12	-0.1326	0.00506626
ALL_POP	DBP	Current Smoking	rs330057	8	9089793	t	c	-0.1869	1.0173e-12	-0.0152	0.8127	1.275e-13		-0.185583	1.41508e-14		-0.179462	0.0020648	-0.1869	1.0173e-12
ALL_POP	DBP	Ever Smoking	rs11998274	8	9139828	c	g	0.1902	7.44968e-07	-0.0658	0.2452	1.37e-08		0.166706	2.8007e-09		0.1414	0.000445592	0.1902	7.44968e-07
ALL_POP	DBP	Current Drinking	rs7002693	8	9148830	c	g	0.1158	0.00331564	0.0232	0.673	5.381e-09		0.138792	1.10102e-09		0.15034	3.51664e-08	0.1158	0.00331564
ALL_POP	DBP	Current Smoking	rs62493780	8	9151051	t	c	0.2059	1.00084e-08	-0.0636	0.4764	2.036e-08		0.193519	4.73493e-09		0.13599	0.0957671	0.2059	1.00084e-08
ALL_POP	DBP	Ever Smoking	rs62493780	8	9151051	t	c	0.2441	1.14596e-07	-0.0958	0.1501	3.794e-09		0.203159	1.15446e-09		0.15906	0.00090842	0.2441	1.14596e-07
ALL_POP	DBP	Current Smoking	rs13270746	8	9374649	t	c	0.1638	1.29561e-06	0.0976	0.2406	2.229e-08		0.181722	4.93827e-09		0.265	0.000460213	0.1638	1.29561e-06
ALL_POP	DBP	Current Drinking	rs11778555	8	9587574	t	c	-0.1619	0.00234051	-0.0126	0.816	4.069e-13		-0.188393	9.97829e-13		-0.2017	3.40865e-12	-0.1619	0.00234051
ALL_POP	DBP	Current Smoking	rs1976671	8	9679634	a	g	-0.1503	5.10375e-10	0.054	0.3504	1.805e-09		-0.137301	6.65378e-10		-0.0769	0.144255	-0.1503	5.10375e-10
ALL_POP	DBP	Ever Smoking	rs55868514	8	9680400	t	c	0.1632	7.86548e-08	-0.0685	0.1199	1.202e-08		0.130545	6.74195e-09		0.09537	0.00308053	0.1632	7.86548e-08
ALL_POP	DBP	Drinking Habits	rs6601414	8	9976748	a	g	0.2379	2.41881e-07	0.0738	0.3813	1.925e-09		0.243755	2.48361e-10		0.25453	0.000153891	0.2379	2.41881e-07
ALL_POP	DBP	Current Smoking	rs6986911	8	9978523	a	g	0.1769	1.01862e-11	-0.0141	0.8197	4.407e-12		0.173399	5.91979e-13		0.15713	0.00571216	0.1769	1.01862e-11
ALL_POP	DBP	Ever Smoking	rs6986911	8	9978523	a	g	0.1608	9.53768e-07	0.0129	0.7826	3.99e-11		0.168681	4.66518e-12		0.17717	2.53757e-07	0.1608	9.53768e-07
ALL_POP	DBP	Current Drinking	rs1484639	8	9983224	t	g	-0.1017	0.0290452	-0.0524	0.3709	8.354e-13		-0.165702	1.41708e-11		-0.19785	4.86213e-13	-0.1017	0.0290452
ALL_POP	DBP	Current Drinking	rs34919878	8	10099504	a	g	-0.1364	0.0164456	-0.0722	0.2926	3.151e-15		-0.196768	5.14554e-13		-0.22709	4.46644e-15	-0.1364	0.0164456
ALL_POP	DBP	Current Smoking	rs34487797	8	10099602	t	c	-0.2134	1.78746e-14	0.0063	0.9279	1.739e-15		-0.210768	1.95464e-16		-0.19854	0.00158527	-0.2134	1.78511e-14
ALL_POP	DBP	Ever Smoking	rs34487797	8	10099602	t	c	-0.2492	5.29943e-12	0.0808	0.1184	6.191e-15		-0.207879	2.41993e-15		-0.16337	1.26939e-05	-0.2492	5.29945e-12
ALL_POP	DBP	Current Smoking	rs13249929	8	10188617	a	g	0.1532	1.13597e-09	-0.0704	0.243	4.085e-09		0.139578	1.46017e-09		0.07628	0.161729	0.1532	1.13597e-09
ALL_POP	DBP	Ever Smoking	rs13249929	8	10188617	a	g	0.1705	9.56534e-08	-0.0976	0.03488	3.575e-08		0.130195	3.16588e-08		0.08678	0.00985049	0.1705	9.56534e-08
ALL_POP	DBP	Current Drinking	rs11786677	8	10264260	a	g	-0.04771	0.245827	-0.0419	0.458	2.792e-08		-0.120732	1.27093e-07		-0.15741	6.57196e-09	-0.04771	0.245827
ALL_POP	DBP	Current Smoking	rs11786677	8	10264260	a	g	-0.1526	5.02189e-10	0.0328	0.5834	4.333e-10		-0.146623	6.84735e-11		-0.11885	0.0278057	-0.1526	5.02189e-10
ALL_POP	DBP	Ever Smoking	rs11786677	8	10264260	a	g	-0.1687	7.61437e-08	0.0577	0.2053	1.041e-09		-0.144937	2.47944e-10		-0.11934	0.000282632	-0.1687	7.61437e-08
ALL_POP	DBP	Current Smoking	rs7005363	8	10283748	t	c	-0.1375	1.09782e-08	-0.0081	0.8885	2.253e-09		-0.139491	2.80959e-10		-0.14874	0.00463781	-0.1375	1.09782e-08
ALL_POP	DBP	Ever Smoking	rs7005363	8	10283748	t	c	-0.1807	3.56302e-09	0.0834	0.05859	1.044e-09		-0.136505	1.50271e-09		-0.0889	0.00579901	-0.1807	3.56302e-09
ALL_POP	DBP	Current Smoking	rs28722737	8	10511419	t	c	-0.2089	5.55112e-16	-0.0013	0.983	4.826e-17		-0.205748	5.3885e-18		-0.1911	0.000759405	-0.2089	5.63777e-16
ALL_POP	DBP	Current Drinking	rs9969466	8	10512511	c	g	-0.155	0.000529767	-0.0126	0.8291	9.976e-15		-0.188003	8.58067e-15		-0.20458	1.52049e-13	-0.155	0.000529767
ALL_POP	DBP	Ever Smoking	rs9969466	8	10512511	c	g	-0.24	2.0739e-13	0.0657	0.1602	1.45e-16		-0.201832	7.21408e-17		-0.16072	2.77175e-06	-0.24	2.07394e-13
ALL_POP	DBP	Current Drinking	rs13276026	8	10609955	a	g	-0.06316	0.10731	-0.0852	0.1153	9.423e-13		-0.149961	1.35671e-11		-0.19356	2.92254e-13	-0.06316	0.10731
ALL_POP	DBP	Ever Smoking	rs13276026	8	10609955	a	g	-0.1667	3.4638e-08	0.0342	0.438	1.202e-11		-0.156619	1.63097e-12		-0.14576	5.03724e-06	-0.1667	3.4638e-08
ALL_POP	DBP	Current Smoking	rs62492352	8	10691124	a	g	0.2056	2.81997e-14	-0.0964	0.1509	9.702e-14		0.186669	7.41024e-14		0.0987	0.106581	0.2056	2.81916e-14
ALL_POP	DBP	Current Smoking	rs10503415	8	10983921	c	g	0.1624	1.10255e-09	-0.0088	0.8936	3.436e-10		0.161387	4.3217e-11		0.15668	0.00846584	0.1624	1.10255e-09
ALL_POP	DBP	Current Drinking	rs7011756	8	11019578	c	g	0.1415	0.00375069	0.0465	0.4575	4.394e-12		0.173072	6.76179e-12		0.18893	2.04757e-11	0.1415	0.00375069
ALL_POP	DBP	Ever Smoking	rs7011756	8	11019578	c	g	0.1836	6.15179e-08	0.0302	0.5359	3.809e-13		0.188722	4.03023e-14		0.19424	4.93711e-08	0.1836	6.15179e-08
ALL_POP	DBP	Drinking Habits	rs17807624	8	11463015	t	c	0.2907	6.31511e-09	-0.1379	0.1311	1.098e-08		0.234439	1.72817e-08		0.1309	0.0704785	0.2907	6.31511e-09
ALL_POP	DBP	Current Drinking	rs13278965	8	11466745	a	t	0.1658	0.00423507	0.0259	0.7143	3.017e-13		0.196174	2.56937e-12		0.21143	1.30227e-12	0.1658	0.00423507
ALL_POP	DBP	Current Smoking	rs13278965	8	11466745	a	t	0.2183	2.29816e-14	0.024	0.7385	8.192e-16		0.220232	8.15282e-17		0.22921	0.000454285	0.2183	2.29589e-14
ALL_POP	DBP	Ever Smoking	rs13278965	8	11466745	a	t	0.2541	6.96854e-12	-0.0746	0.1626	1.747e-15		0.220549	4.63448e-16		0.18441	2.05463e-06	0.2541	6.9685e-12
ALL_POP	DBP	Current Smoking	rs2256241	8	11494657	a	g	-0.1176	4.58333e-06	-0.106	0.09468	3.09e-08		-0.134886	1.03422e-08		-0.21521	0.000178935	-0.1176	4.58333e-06
ALL_POP	DBP	Current Smoking	rs4500049	8	11521079	a	t	-0.167	2.48111e-10	-0.0444	0.4955	6.721e-12		-0.174071	7.55742e-13		-0.20693	0.000480112	-0.167	2.4811e-10
ALL_POP	DBP	Ever Smoking	rs4500049	8	11521079	a	t	-0.1838	6.9829e-08	0.0269	0.5837	3.412e-11		-0.172222	4.54563e-12		-0.15975	6.89454e-06	-0.1838	6.9829e-08
ALL_POP	DBP	Current Smoking	rs58429174	8	26011922	t	c	-0.1147	1.32311e-05	-	-	5.858e-09		-0.1396	6.71604e-09		-0.2553	1.12597e-05	-0.1147	1.32311e-05
ALL_POP	DBP	Current Drinking	rs1381334	8	120427603	c	g	0.2404	6.77392e-05	-0.0536	0.4773	8.772e-09		0.180298	1.1678e-09		0.15011	3.77391e-06	0.2404	6.77392e-05
ALL_POP	DBP	Current Drinking	rs60721377	10	18411649	c	g	-0.199	0.130201	-0.3129	0.06838	2.728e-08		-0.347041	1.00986e-07		-0.4214	1.51079e-08	-0.199	0.130201
ALL_POP	DBP	Current Drinking	rs11014012	10	18681659	t	g	-0.1044	0.00861221	-0.0828	0.1347	7.497e-12		-0.153299	5.46676e-12		-0.17786	2.51744e-11	-0.1044	0.00861221
ALL_POP	DBP	Drinking Habits	rs976785	10	18705074	t	c	-0.2572	4.52966e-08	-0.052	0.5568	1.138e-09		-0.248201	1.90996e-10		-0.23164	0.00079784	-0.2572	4.52966e-08
ALL_POP	DBP	Current Drinking	rs1813353	10	18707448	t	c	0.1591	0.000354171	0.0724	0.2272	1.032e-22		0.229326	1.08665e-21		0.2646	4.27587e-21	0.1591	0.000354171
ALL_POP	DBP	Current Smoking	rs1813353	10	18707448	t	c	0.2168	0	0.0678	0.2833	2.775e-20		0.223822	2.43609e-21		0.25645	7.0934e-06	0.2168	4.00053e-17
ALL_POP	DBP	Ever Smoking	rs1813353	10	18707448	t	c	0.2292	3.5536e-12	-	-	1.622e-19		0.223423	1.47278e-20		0.2172	3.69949e-10	0.2292	3.55365e-12
ALL_POP	DBP	Current Drinking	rs12258967	10	18727959	c	g	0.2018	0.000705041	0.1093	0.1388	3.409e-28		0.290797	7.27152e-24		0.3355	6.28152e-27	0.2018	0.000705041
ALL_POP	DBP	Current Smoking	rs12258967	10	18727959	c	g	0.2954	0	0.0883	0.2365	3.709e-27		0.30276	2.75891e-28		0.33696	5.83252e-07	0.2954	4.47189e-23
ALL_POP	DBP	Ever Smoking	rs12258967	10	18727959	c	g	0.3018	4.10783e-15	-0.0051	0.928	1.513e-25		0.300706	1.18475e-26		0.299528	1.75556e-13	0.3018	4.12086e-15
ALL_POP	DBP	Current Drinking	rs3750727	10	63444405	a	g	0.1115	0.0236332	0.0519	0.436	1.914e-13		0.190712	9.00335e-13		0.2305	2.43664e-13	0.1115	0.0236332
ALL_POP	DBP	Current Smoking	rs4072625	10	63445645	a	g	-0.1957	7.90468e-12	0.0134	0.8492	3.956e-12		-0.188439	5.75957e-13		-0.1547	0.0148335	-0.1957	7.90465e-12
ALL_POP	DBP	Ever Smoking	rs4072625	10	63445645	a	g	-0.1856	4.34719e-07	0.0102	0.8488	5.589e-11		-0.183177	6.36425e-12		-0.180567	2.75824e-06	-0.1856	4.34719e-07
ALL_POP	DBP	Drinking Habits	rs7922049	10	63462365	a	g	-0.3926	1.7885e-09	0.0952	0.4216	2.701e-10		-0.34514	9.18475e-11		-0.2578	0.00515408	-0.3926	1.7885e-09
ALL_POP	DBP	Current Smoking	rs35265670	10	63509080	a	t	0.1972	2.94065e-12	0.0058	0.9325	8.386e-13		0.191515	1.06345e-13		0.1651	0.00775098	0.1972	2.94067e-12
ALL_POP	DBP	Current Drinking	rs16916568	10	63509111	a	g	0.1456	0.0019405	-0.0616	0.3439	2.103e-14		0.201342	1.36997e-14		0.22934	2.61089e-13	0.1456	0.0019405
ALL_POP	DBP	Current Drinking	rs72831344	10	63518378	t	c	-0.4965	4.49273e-10	0.0374	0.6976	2.089e-34		-0.454477	2.23282e-33		-0.43337	4.08253e-27	-0.4965	4.49273e-10
ALL_POP	DBP	Current Smoking	rs72831344	10	63518378	t	c	-0.4612	0	-0.0024	0.9808	3.926e-35		-0.45268	3.98844e-36		-0.41309	3.08113e-06	-0.4612	1.15226e-31
ALL_POP	DBP	Ever Smoking	rs72831344	10	63518378	t	c	-0.452	0	0.0164	0.8234	7.123e-33		-0.447515	4.52839e-34		-0.442683	5.29805e-17	-0.452	7.22044e-19
ALL_POP	DBP	Ever Smoking	rs72831357	10	63532879	c	g	-0.2077	1.01356e-07	-	-	6.11e-14		-0.221623	6.4865e-15		-0.23662	9.28841e-09	-0.2077	1.01356e-07
ALL_POP	DBP	Drinking Habits	rs72831362	10	63540844	t	c	0.3321	6.67722e-09	-0.1327	0.2174	4.674e-09		0.2795	3.70158e-09		0.1827	0.0289115	0.3321	6.67722e-09
ALL_POP	DBP	Current Drinking	rs1848797	10	64552934	a	g	0.1544	0.000452344	0.0103	0.8617	3.671e-14		0.179948	1.71647e-14		0.19278	1.65756e-12	0.1544	0.000452344
ALL_POP	DBP	Ever Smoking	rs11191560	10	104869038	t	c	0.2912	3.52702e-11	-0.024	0.711	1.572e-17		0.282679	1.55831e-18		0.2735	4.21688e-09	0.2912	3.52703e-11
ALL_POP	DBP	Current Smoking	rs79780963	10	104952499	t	c	-0.2333	1.9895e-10	-0.0111	0.9014	2.743e-11		-0.233849	3.12167e-12		-0.236401	0.00363113	-0.2333	1.9895e-10
ALL_POP	DBP	Ever Smoking	rs79780963	10	104952499	t	c	-0.2524	4.46258e-08	0.0444	0.5102	2.228e-11		-0.234862	3.16249e-12		-0.21597	9.73314e-06	-0.2524	4.46258e-08
ALL_POP	DBP	Current Smoking	rs12414028	10	104957629	a	t	-0.2856	6.77236e-15	-0.0413	0.6322	4.485e-17		-0.288788	4.21207e-18		-0.3036	9.39154e-05	-0.2856	6.78722e-15
ALL_POP	DBP	Current Smoking	rs180940	10	115722411	a	g	-0.1712	2.27673e-12	0.0891	0.1365	8.247e-12		-0.154525	4.646e-12		-0.07704	0.153951	-0.1712	2.27668e-12
ALL_POP	DBP	Ever Smoking	rs180940	10	115722411	a	g	-0.1903	8.85307e-10	-	-	6.973e-12		-0.158858	2.86699e-12		-0.12499	0.000148749	-0.1903	8.85307e-10
ALL_POP	DBP	Ever Smoking	rs2782980	10	115781527	t	c	-0.2024	3.46782e-09	-0.0254	0.6127	3.311e-18		-0.223106	4.0359e-19		-0.24541	9.65662e-12	-0.2024	3.46782e-09
ALL_POP	DBP	Current Smoking	rs2782981	10	115781547	t	c	-0.2545	0	0.0546	0.4071	1.227e-21		-0.238694	3.54038e-22		-0.16525	0.00543378	-0.2545	3.85767e-21
ALL_POP	DBP	Current Drinking	rs2782982	10	115788495	a	g	-0.1844	3.38422e-06	-0.0068	0.9013	1.002e-20		-0.209209	2.35793e-21		-0.22167	3.85487e-17	-0.1844	3.38422e-06
ALL_POP	DBP	Ever Smoking	rs2773469	10	115798895	a	g	-0.2239	3.67977e-11	0.0176	0.7215	4.757e-18		-0.220164	4.50201e-19		-0.21614	1.34563e-09	-0.2239	3.67976e-11
ALL_POP	DBP	Drinking Habits	rs2429511	10	115801253	t	c	-0.2027	6.87738e-06	-0.0782	0.3529	4.703e-09		-0.229391	6.918e-10		-0.27851	2.04337e-05	-0.2027	6.87738e-06
ALL_POP	DBP	Current Smoking	rs1801253	10	115805056	c	g	0.2472	0	-0.0661	0.307	5.725e-21		0.23174	1.56256e-21		0.1599	0.0061742	0.2472	1.65138e-20
ALL_POP	DBP	Current Drinking	rs7113809	11	1874845	t	c	-0.1944	1.01869e-05	0.0904	0.1389	3.528e-15		-0.19694	4.41119e-16		-0.198216	5.54177e-12	-0.1944	1.01869e-05
ALL_POP	DBP	Current Drinking	rs569550	11	1887068	t	g	-0.2864	1.04264e-10	-0.0409	0.5029	4.106e-32		-0.287816	5.57713e-33		-0.288527	2.62468e-24	-0.2864	1.04264e-10
ALL_POP	DBP	Drinking Habits	rs569550	11	1887068	t	g	-0.2291	4.33028e-06	-0.1449	0.1241	1.952e-10		-0.274271	3.52947e-11		-0.3574	1.14958e-06	-0.2291	4.33028e-06
ALL_POP	DBP	Current Smoking	rs569550	11	1887068	t	g	-0.2963	0	-0.0165	0.7906	3.698e-36		-0.294904	2.75336e-37		-0.288419	2.6529e-07	-0.2963	7.58538e-32
ALL_POP	DBP	Ever Smoking	rs569550	11	1887068	t	g	-0.2356	2.71783e-13	-0.1303	0.00586	7.786e-36		-0.294142	9.26715e-36		-0.3572	8.29717e-26	-0.2356	2.71769e-13
ALL_POP	DBP	Current Smoking	rs61868775	11	1887157	t	c	-0.2577	1.11022e-16	-0.1617	0.03701	1.982e-22		-0.281944	3.79406e-23		-0.3946	1.88143e-08	-0.2577	7.96784e-17
ALL_POP	DBP	Ever Smoking	rs61868775	11	1887157	t	c	-0.2349	2.70873e-09	-0.0992	0.08892	3.675e-22		-0.284776	9.15658e-23		-0.3385	9.66169e-16	-0.2349	2.70873e-09
ALL_POP	DBP	Current Drinking	rs3817196	11	1904989	c	g	0.1613	0.00506642	0.0243	0.7626	2.68e-11		0.214432	1.26382e-11		0.24112	1.49296e-10	0.1613	0.00506642
ALL_POP	DBP	Current Smoking	rs3817196	11	1904989	c	g	0.1962	2.69687e-09	0.1703	0.03905	1.956e-12		0.219134	4.61822e-13		0.3257	1.44196e-05	0.1962	2.69687e-09
ALL_POP	DBP	Ever Smoking	rs3817196	11	1904989	c	g	0.18	1.74758e-05	0.1016	0.0986	1.017e-12		0.224662	2.56674e-13		0.27277	1.0902e-09	0.18	1.74758e-05
ALL_POP	DBP	Ever Smoking	rs7483477	11	1920255	t	g	-0.1266	0.00032623	-0.0799	0.1222	1.609e-09		-0.160656	4.39275e-10		-0.19734	1.28601e-07	-0.1266	0.00032623
ALL_POP	DBP	Current Drinking	rs12575654	11	2010968	a	g	0.1264	0.00274849	0.0499	0.4063	6.415e-10		0.158265	1.15225e-10		0.17427	6.71808e-09	0.1264	0.00274849
ALL_POP	DBP	Current Smoking	rs217728	11	2015835	t	c	0.1387	1.07141e-07	0.107	0.09221	1.385e-09		0.150686	2.67393e-10		0.20638	0.000318076	0.1387	1.07141e-07
ALL_POP	DBP	Current Smoking	rs11607447	11	10257035	t	c	0.1884	1.16906e-13	-0.0505	0.4198	8.831e-14		0.178206	1.69398e-14		0.13084	0.0201468	0.1884	1.16905e-13
ALL_POP	DBP	Ever Smoking	rs11607447	11	10257035	t	c	0.1681	2.78372e-07	-0.0226	0.6352	1.938e-11		0.167011	2.17399e-12		0.165837	1.28341e-06	0.1681	2.78372e-07
ALL_POP	DBP	Current Smoking	rs2403661	11	13285281	t	g	-0.1877	5.60663e-14	-0.0736	0.2241	1.663e-17		-0.199176	2.39549e-18		-0.2525	3.49885e-06	-0.1877	5.60387e-14
ALL_POP	DBP	Ever Smoking	rs2403661	11	13285281	t	g	-0.215	1.25454e-11	0.0341	0.4646	6.172e-17		-0.200119	8.2834e-18		-0.18409	4.84252e-08	-0.215	1.25454e-11
ALL_POP	DBP	Current Drinking	rs7928655	11	13300252	c	g	-0.1665	5.47402e-05	-0.0898	0.1214	1.843e-17		-0.203151	4.47377e-18		-0.22156	4.61478e-15	-0.1665	5.47402e-05
ALL_POP	DBP	Current Drinking	rs12800659	11	16308668	t	c	-0.2778	2.31231e-09	0.0394	0.5458	6.266e-23		-0.266118	5.14036e-24		-0.26025	3.09573e-16	-0.2778	2.31231e-09
ALL_POP	DBP	Drinking Habits	rs11023906	11	16324406	a	g	0.3107	3.19432e-08	-0.1298	0.2148	2.454e-08		0.261586	1.55383e-08		0.1712	0.0348655	0.3107	3.19432e-08
ALL_POP	DBP	Current Smoking	rs11023906	11	16324406	a	g	0.2589	0	0.074	0.2906	1.189e-23		0.268993	1.06682e-24		0.31589	6.23918e-07	0.2589	1.66273e-19
ALL_POP	DBP	Ever Smoking	rs11023906	11	16324406	a	g	0.2633	6.02629e-13	0.0383	0.4721	4.951e-24		0.2756	3.92079e-25		0.28885	5.44523e-14	0.2633	6.02609e-13
ALL_POP	DBP	Current Drinking	rs416258	11	16911636	c	g	0.198	4.32679e-06	-0.0679	0.2495	1.662e-10		0.158341	2.48076e-11		0.13842	9.72435e-07	0.198	4.32679e-06
ALL_POP	DBP	Current Smoking	rs12418111	11	16917430	t	c	0.219	1.64702e-11	-0.0812	0.3041	1.002e-11		0.21045	1.51197e-12		0.17072	0.0172945	0.219	1.64701e-11
ALL_POP	DBP	Ever Smoking	rs12418111	11	16917430	t	c	0.1794	1.42047e-05	0.0544	0.3672	3.056e-12		0.216947	6.66403e-13		0.25739	3.61695e-09	0.1794	1.42047e-05
ALL_POP	DBP	Current Smoking	rs11039194	11	47374928	c	g	0.2173	2.19602e-13	-0.0872	0.222	7.578e-13		0.196261	4.11381e-13		0.0985	0.126067	0.2173	2.19646e-13
ALL_POP	DBP	Ever Smoking	rs11039194	11	47374928	c	g	0.1793	1.62351e-06	0.0113	0.837	1.108e-10		0.185405	1.27661e-11		0.19198	1.21927e-06	0.1793	1.62351e-06
ALL_POP	DBP	Current Drinking	rs7125196	11	61272565	t	c	0.255	1.6971e-08	0.0088	0.897	3.301e-26		0.311647	2.47759e-27		0.3401	1.1056e-20	0.255	1.6971e-08
ALL_POP	DBP	Current Smoking	rs751985	11	61278590	t	c	-0.3165	0	0.0932	0.2196	2.096e-24		-0.299674	4.46669e-25		-0.22149	0.00126706	-0.3165	1.731e-23
ALL_POP	DBP	Ever Smoking	rs751985	11	61278590	t	c	-0.3484	0	0.0822	0.1603	1.284e-25		-0.308644	4.6841e-26		-0.26582	3.51508e-10	-0.3484	1.23669e-18
ALL_POP	DBP	Current Drinking	rs2306363	11	65405600	t	g	-0.2855	6.37002e-10	0.0606	0.3536	7.469e-21		-0.254973	8.02223e-22		-0.23964	1.2445e-13	-0.2855	6.37002e-10
ALL_POP	DBP	Drinking Habits	rs2306363	11	65405600	t	g	-0.3408	2.89786e-09	0.0908	0.3972	2.212e-10		-0.310282	6.21252e-11		-0.25412	0.0023779	-0.3408	2.89786e-09
ALL_POP	DBP	Current Smoking	rs2306363	11	65405600	t	g	-0.2884	0	0.0817	0.2417	1.455e-24		-0.269823	5.53998e-25		-0.1835	0.00367843	-0.2884	5.43613e-24
ALL_POP	DBP	Ever Smoking	rs2306363	11	65405600	t	g	-0.2723	6.82787e-14	0.0099	0.8528	1.8e-23		-0.271341	1.43902e-24		-0.270308	1.68268e-12	-0.2723	6.832e-14
ALL_POP	DBP	Current Drinking	rs10750766	11	65473798	a	c	0.1551	0.000230315	0.0229	0.7006	1.255e-11		0.171528	1.61539e-12		0.17978	1.21786e-09	0.1551	0.000230315
ALL_POP	DBP	Current Smoking	rs10750766	11	65473798	a	c	0.1951	6.19504e-14	-0.0892	0.157	1.589e-13		0.177892	7.17811e-14		0.09793	0.0853283	0.1951	6.1972e-14
ALL_POP	DBP	Ever Smoking	rs10750766	11	65473798	a	c	0.1939	3.9884e-09	-0.0299	0.537	1.949e-13		0.184811	2.39501e-14		0.17502	6.50446e-07	0.1939	3.9884e-09
ALL_POP	DBP	Ever Smoking	rs72941051	11	65478893	t	c	-0.2226	6.40779e-06	0.0541	0.4564	1.928e-08		-0.21585	2.69721e-09		-0.20858	7.29148e-05	-0.2226	6.40779e-06
ALL_POP	DBP	Current Smoking	rs56236098	11	65492891	t	c	0.2057	6.045e-11	-0.0042	0.9562	1.708e-11		0.201951	2.06555e-12		0.18453	0.00705322	0.2057	6.04499e-11
ALL_POP	DBP	Ever Smoking	rs56236098	11	65492891	t	c	0.2053	2.76317e-07	-0.002	0.9721	4.458e-11		0.201204	5.18982e-12		0.196792	2.8883e-06	0.2053	2.76317e-07
ALL_POP	DBP	Current Drinking	rs1216743	11	100573120	a	g	0.2955	5.07927e-13	0.0038	0.9481	7.894e-39		0.311116	6.1027e-40		0.31896	8.55988e-29	0.2955	5.07884e-13
ALL_POP	DBP	Drinking Habits	rs633185	11	100593538	c	g	0.2852	5.50571e-09	0.0395	0.667	1.131e-11		0.286377	1.39468e-12		0.288544	5.18614e-05	0.2852	5.50571e-09
ALL_POP	DBP	Current Smoking	rs604723	11	100610546	t	c	-0.3046	0	-0.1196	0.0482	4.447e-44		-0.322062	8.02046e-45		-0.4032	1.25415e-13	-0.3046	9.19881e-34
ALL_POP	DBP	Ever Smoking	rs604723	11	100610546	t	c	-0.2907	0	-0.0746	0.1099	4.47e-44		-0.327057	6.85593e-45		-0.36622	1.05964e-27	-0.2907	7.61223e-20
ALL_POP	DBP	Current Smoking	rs747249	11	130271647	a	g	-0.1685	2.57029e-10	-0.1264	0.05513	1.191e-13		-0.185772	2.74138e-14		-0.26603	7.64243e-06	-0.1685	2.57029e-10
ALL_POP	DBP	Ever Smoking	rs747249	11	130271647	a	g	-0.2236	7.26164e-11	0.0393	0.4313	5.969e-15		-0.200222	1.0493e-15		-0.17504	1.14059e-06	-0.2236	7.26163e-11
ALL_POP	DBP	Current Drinking	rs4936098	11	130280667	a	g	-0.1867	0.000152466	0.0201	0.7509	5.301e-11		-0.170218	9.56489e-12		-0.16194	8.53614e-09	-0.1867	0.000152466
ALL_POP	DBP	Current Smoking	rs66561220	12	12878765	t	c	0.1515	4.48394e-09	0.044	0.4866	4.131e-11		0.162475	6.43038e-12		0.21347	0.000192587	0.1515	4.48394e-09
ALL_POP	DBP	Ever Smoking	rs66561220	12	12878765	t	c	0.2395	3.34732e-13	-0.1573	0.001077	6.191e-14		0.172485	7.46763e-13		0.1003	0.00399187	0.2395	3.34724e-13
ALL_POP	DBP	Current Smoking	rs10770609	12	20189621	a	g	0.2712	0	0.1525	0.01095	7.858e-38		0.292009	2.10122e-38		0.3887	6.71435e-13	0.2712	3.3837e-28
ALL_POP	DBP	Drinking Habits	rs2417821	12	20190268	a	g	0.273	2.80334e-08	-0.0194	0.836	3.391e-10		0.268842	5.16157e-11		0.26119	0.000339826	0.273	2.80334e-08
ALL_POP	DBP	Ever Smoking	rs2417821	12	20190268	a	g	0.2458	3.88578e-15	0.0961	0.03631	1.064e-34		0.284579	2.07955e-35		0.32635	6.72065e-23	0.2458	3.9014e-15
ALL_POP	DBP	Current Drinking	rs4306343	12	20190630	a	t	-0.2339	1.56339e-09	-0.0316	0.5724	6.766e-32		-0.272707	7.16095e-33		-0.2922	1.42311e-25	-0.2339	1.56339e-09
ALL_POP	DBP	Current Smoking	rs2579248	12	20232260	a	g	0.1851	1.22224e-12	0.1601	0.01186	5.124e-19		0.212125	5.37911e-19		0.3377	3.90499e-09	0.1851	1.22219e-12
ALL_POP	DBP	Ever Smoking	rs2579248	12	20232260	a	g	0.1685	3.90004e-07	0.0739	0.1286	3.017e-17		0.208386	9.46684e-18		0.25135	8.99072e-13	0.1685	3.90004e-07
ALL_POP	DBP	Current Smoking	rs60691990	12	20368269	t	c	0.2298	7.77156e-16	0.1358	0.05924	9.221e-20		0.245059	9.99625e-21		0.31596	1.30588e-06	0.2298	7.26459e-16
ALL_POP	DBP	Ever Smoking	rs60691990	12	20368269	t	c	0.2233	1.42057e-09	0.0732	0.1719	1.086e-19		0.249822	1.40102e-20		0.27839	6.58034e-13	0.2233	1.42057e-09
ALL_POP	DBP	Current Smoking	rs7308105	12	54424123	t	c	0.1871	1.17684e-14	-0.0384	0.5193	2.62e-15		0.180953	3.55855e-16		0.15239	0.00464047	0.1871	1.17571e-14
ALL_POP	DBP	Ever Smoking	rs4759319	12	54424731	t	g	-0.1566	4.05577e-07	0.0047	0.9172	2.282e-12		-0.165092	2.51793e-13		-0.17424	9.3515e-08	-0.1566	4.05577e-07
ALL_POP	DBP	Current Drinking	rs4759320	12	54433011	c	g	-0.2669	3.25926e-10	0.1176	0.04654	2.953e-16		-0.196474	9.49819e-17		-0.1611	1.19227e-08	-0.2669	3.25926e-10
ALL_POP	DBP	Current Drinking	rs4842665	12	89941374	a	g	-0.1803	0.000124553	0.0249	0.6937	4.948e-15		-0.196342	1.84193e-15		-0.2044	7.7918e-13	-0.1803	0.000124553
ALL_POP	DBP	Current Smoking	rs4842665	12	89941374	a	g	-0.1873	7.02216e-13	-0.1403	0.03078	9.466e-18		-0.208782	2.78286e-18		-0.3086	1.56156e-07	-0.1873	7.02253e-13
ALL_POP	DBP	Ever Smoking	rs4842665	12	89941374	a	g	-0.2117	2.50042e-10	-0.0157	0.7487	6.55e-18		-0.217313	5.67448e-19		-0.22336	2.82501e-10	-0.2117	2.50042e-10
ALL_POP	DBP	Current Drinking	rs1689040	12	89978233	t	c	-0.267	1.27459e-11	-0.0827	0.1287	5.234e-49		-0.322016	8.56403e-49		-0.34965	2.23198e-40	-0.267	1.27459e-11
ALL_POP	DBP	Current Smoking	rs1401982	12	89989599	a	g	0.3177	0	0.1222	0.03165	4.175e-55		0.336118	6.81998e-56		0.4217	1.89334e-16	0.3177	4.32576e-42
ALL_POP	DBP	Ever Smoking	rs1401982	12	89989599	a	g	0.2823	0	0.1387	0.001443	5.534e-58		0.346571	2.35054e-57		0.4158	2.20495e-40	0.2823	3.6758e-21
ALL_POP	DBP	Drinking Habits	rs2681485	12	90025622	a	g	0.358	1.22125e-15	0.0001	0.9993	5.793e-21		0.357682	6.71142e-22		0.357095	7.6486e-08	0.358	1.24419e-15
ALL_POP	DBP	Current Drinking	rs111337717	12	90037506	t	c	0.7004	5.86165e-07	0.001	0.9951	3.886e-19		0.573527	4.37303e-19		0.5098	1.0795e-14	0.7004	5.86165e-07
ALL_POP	DBP	Ever Smoking	rs111337717	12	90037506	t	c	0.5878	4.55302e-13	-0.0571	0.6316	3.836e-22		0.591699	3.05683e-23		0.595899	8.86482e-12	0.5878	4.55266e-13
ALL_POP	DBP	Current Drinking	rs11105379	12	90095173	t	c	0.2489	4.89674e-07	0.1173	0.09767	5.044e-28		0.322654	1.29306e-28		0.3597	8.78008e-24	0.2489	4.89674e-07
ALL_POP	DBP	Ever Smoking	rs11105379	12	90095173	t	c	0.2685	8.0711e-12	0.1145	0.04795	1.146e-30		0.333685	6.03783e-31		0.4039	6.10985e-22	0.2685	8.07107e-12
ALL_POP	DBP	Drinking Habits	rs73437382	12	90102945	c	g	0.3948	1.70366e-09	0.0507	0.6757	3.675e-13		0.399131	3.76363e-14		0.4071	7.41178e-06	0.3948	1.70366e-09
ALL_POP	DBP	Current Smoking	rs7299436	12	90113070	t	g	0.2857	0	0.1823	0.01497	4.764e-30		0.319809	4.37145e-30		0.4783	1.86027e-12	0.2857	1.14847e-20
ALL_POP	DBP	Current Smoking	rs10858948	12	90478651	a	g	-0.1633	9.02711e-12	-0.051	0.388	2.036e-13		-0.167446	2.14656e-14		-0.18671	0.000456438	-0.1633	9.02708e-12
ALL_POP	DBP	Ever Smoking	rs10858948	12	90478651	a	g	-0.1773	6.86813e-09	-0.0174	0.6977	1.843e-14		-0.177734	1.84255e-15		-0.178201	3.66289e-08	-0.1773	6.86813e-09
ALL_POP	DBP	Current Smoking	rs73412370	12	111814970	a	g	0.2897	0	0.0667	0.338	2.521e-29		0.3002	2.01544e-30		0.34899	2.80517e-08	0.2897	4.24362e-24
ALL_POP	DBP	Ever Smoking	rs73412370	12	111814970	a	g	0.277	2.10942e-14	0.0653	0.2203	2.131e-31		0.314797	2.74989e-32		0.35551	3.06041e-20	0.277	2.11415e-14
ALL_POP	DBP	Current Drinking	rs7137828	12	111932800	t	c	-0.4256	2.10831e-13	0.0846	0.2235	5.873e-60		-0.427777	4.50967e-55		-0.42887	9.02087e-50	-0.4256	2.10853e-13
ALL_POP	DBP	Drinking Habits	rs7137828	12	111932800	t	c	-0.4328	0	0.0875	0.3296	1.458e-23		-0.398318	9.29702e-24		-0.33486	2.18128e-06	-0.4328	8.86852e-20
ALL_POP	DBP	Current Smoking	rs7137828	12	111932800	t	c	-0.4617	0	0.0928	0.1873	3.596e-66		-0.440165	7.31772e-66		-0.3401	1.10167e-07	-0.4617	9.0889e-62
ALL_POP	DBP	Ever Smoking	rs7137828	12	111932800	t	c	-0.5152	0	0.1202	0.02129	2.388e-67		-0.456273	1.73308e-67		-0.3928	1.7058e-25	-0.5152	9.59628e-46
ALL_POP	DBP	Current Smoking	rs4098854	12	112036797	t	c	0.2635	7.34968e-14	-0.097	0.2834	9.166e-14		0.247639	3.15808e-14		0.17394	0.0357367	0.2635	7.34541e-14
ALL_POP	DBP	Ever Smoking	rs4098854	12	112036797	t	c	0.2727	1.41931e-09	-0.041	0.5417	4.009e-15		0.271923	4.29393e-16		0.271086	3.55687e-08	0.2727	1.41931e-09
ALL_POP	DBP	Current Smoking	rs11066091	12	112367364	a	g	0.3084	6.06144e-11	0.0941	0.44	3.273e-13		0.332131	3.69153e-14		0.4424	8.36318e-05	0.3084	6.06144e-11
ALL_POP	DBP	Ever Smoking	rs11066091	12	112367364	a	g	0.3799	2.3923e-10	-0.1029	0.2471	1.06e-14		0.35269	1.68278e-15		0.32338	6.21688e-07	0.3799	2.3923e-10
ALL_POP	DBP	Current Smoking	rs6489828	12	112581259	t	c	0.2437	1.11022e-16	0.1193	0.09595	3.19e-22		0.265766	7.84987e-23		0.3683	1.39118e-08	0.2437	1.44437e-16
ALL_POP	DBP	Ever Smoking	rs6489828	12	112581259	t	c	0.239	1.24799e-10	0.098	0.07303	3.588e-25		0.287721	8.82387e-26		0.3402	1.06073e-17	0.239	1.24799e-10
ALL_POP	DBP	Current Drinking	rs7953257	12	112684221	a	t	0.3759	1.01375e-09	-0.0744	0.3124	1.388e-38		0.362154	4.17516e-36		0.35525	8.99023e-32	0.3759	1.01375e-09
ALL_POP	DBP	Drinking Habits	rs7953257	12	112684221	a	t	0.3749	1.13798e-13	-0.011	0.9077	3.476e-18		0.374942	3.97448e-19		0.37502	4.87186e-07	0.3749	1.13839e-13
ALL_POP	DBP	Current Smoking	rs7953257	12	112684221	a	t	0.3593	0	-	-	3.839e-40		0.360885	2.73464e-41		0.36825	3.44373e-08	0.3593	5.32457e-35
ALL_POP	DBP	Ever Smoking	rs7953257	12	112684221	a	t	0.4058	0	-0.0661	0.2259	1.316e-42		0.380222	1.15328e-43		0.35267	2.42377e-19	0.4058	1.09742e-26
ALL_POP	DBP	Drinking Habits	rs35444	12	115552437	a	g	0.2733	2.67555e-09	0.0131	0.8807	3.675e-11		0.262646	6.70866e-12		0.24304	0.000365877	0.2733	2.67555e-09
ALL_POP	DBP	Current Smoking	rs35444	12	115552437	a	g	0.3217	0	0.0018	0.9762	8.258e-46		0.316704	6.5851e-47		0.29349	3.27136e-08	0.3217	9.65947e-41
ALL_POP	DBP	Current Drinking	rs35443	12	115552878	c	g	-0.3461	0	0.0172	0.7575	2.969e-40		-0.302779	1.83957e-41		-0.28102	9.25445e-26	-0.3461	1.23194e-17
ALL_POP	DBP	Ever Smoking	rs35443	12	115552878	c	g	-0.3298	0	0.0218	0.6278	1.905e-44		-0.318077	1.61356e-45		-0.30545	5.8119e-21	-0.3298	5.94714e-27
ALL_POP	DBP	Drinking Habits	rs1579380	12	115555768	c	g	-0.4983	3.99201e-11	0.1368	0.3361	6.897e-12		-0.434997	5.86764e-12		-0.3185	0.00496353	-0.4983	3.99201e-11
ALL_POP	DBP	Current Smoking	rs1579380	12	115555768	c	g	-0.3838	0	0.0636	0.5425	5.824e-20		-0.368398	8.77039e-21		-0.29683	0.00170099	-0.3838	4.60298e-19
ALL_POP	DBP	Ever Smoking	rs11067762	12	116198214	a	g	-0.2331	4.01942e-09	-0.076	0.1987	1.438e-17		-0.258197	1.45346e-18		-0.28523	3.22608e-11	-0.2331	4.01942e-09
ALL_POP	DBP	Current Smoking	rs6490036	12	116204658	a	t	-0.239	8.39329e-14	-0.0974	0.2086	1.68e-17		-0.255574	2.6126e-18		-0.33259	2.06778e-06	-0.239	8.38805e-14
ALL_POP	DBP	Current Smoking	rs117206641	12	133086888	t	c	0.2538	3.70787e-08	0.0206	0.8581	4.772e-09		0.26266	6.00601e-10		0.30383	0.00426508	0.2538	3.70787e-08
ALL_POP	DBP	Current Drinking	rs12442901	15	75083912	a	g	0.1648	3.41557e-05	0.0314	0.5794	5.181e-31		0.264514	3.34634e-30		0.3146	1.57167e-28	0.1648	3.41557e-05
ALL_POP	DBP	Ever Smoking	rs12442901	15	75083912	a	g	0.2584	3.33067e-16	-0.0211	0.6492	9.895e-27		0.252594	8.37569e-28		0.24634	1.81431e-13	0.2584	3.09774e-16
ALL_POP	DBP	Current Smoking	rs2301249	15	75092384	t	c	0.2812	0	-0.1	0.09553	2.097e-30		0.257806	3.00736e-30		0.1491	0.00591601	0.2812	4.73172e-30
ALL_POP	DBP	Current Drinking	rs35206230	15	75097780	t	c	-0.2182	9.31538e-07	0.0371	0.5333	1.586e-30		-0.271405	6.20118e-30		-0.29813	1.46766e-26	-0.2182	9.31538e-07
ALL_POP	DBP	Current Smoking	rs35206230	15	75097780	t	c	-0.302	0	0.1242	0.04646	2.794e-32		-0.274851	8.77116e-32		-0.1487	0.00851954	-0.302	4.05077e-32
ALL_POP	DBP	Ever Smoking	rs35206230	15	75097780	t	c	-0.3021	0	0.0748	0.1138	1.431e-28		-0.267269	4.35965e-29		-0.22975	2.23702e-11	-0.3021	2.43388e-20
ALL_POP	DBP	Drinking Habits	rs11636952	15	75114322	t	c	0.3022	2.04278e-10	0.0853	0.3396	7.995e-14		0.304628	8.89884e-15		0.309096	8.20403e-06	0.3022	2.04278e-10
ALL_POP	DBP	Drinking Habits	rs12913293	15	75184458	c	g	-0.2562	6.07071e-09	-0.0683	0.4097	5.034e-12		-0.263657	5.71215e-13		-0.27738	1.89421e-05	-0.2562	6.07071e-09
ALL_POP	DBP	Current Smoking	rs7495033	15	75206225	a	t	-0.2106	7.77156e-16	0.0689	0.2788	1.448e-15		-0.192412	6.83735e-16		-0.1079	0.060104	-0.2106	7.45743e-16
ALL_POP	DBP	Ever Smoking	rs7495033	15	75206225	a	t	-0.1906	9.1295e-09	0.0019	0.9687	1.398e-14		-0.193158	1.37832e-15		-0.195914	2.10104e-08	-0.1906	9.1295e-09
ALL_POP	DBP	Current Drinking	rs7173553	15	75207648	a	g	0.2596	4.63248e-05	-0.0234	0.7713	1.085e-21		0.292836	1.07814e-20		0.30953	3.5412e-19	0.2596	4.63248e-05
ALL_POP	DBP	Current Smoking	rs7173553	15	75207648	a	g	0.3099	0	-0.1574	0.05552	1.675e-20		0.272993	1.22442e-19		0.1015	0.173796	0.3099	3.26326e-21
ALL_POP	DBP	Ever Smoking	rs7173553	15	75207648	a	g	0.3108	1.65978e-13	-0.0592	0.3362	9.651e-19		0.276936	1.96363e-19		0.24046	6.44553e-08	0.3108	1.65999e-13
ALL_POP	DBP	Drinking Habits	rs8042694	15	75225415	a	g	-0.2472	4.99686e-07	-0.0976	0.2903	2.587e-09		-0.254484	3.253e-10		-0.26789	0.00016969	-0.2472	4.99686e-07
ALL_POP	DBP	Current Drinking	rs8025890	15	75237885	t	c	0.05651	0.144441	0.0414	0.4491	2.114e-23		0.200157	1.72633e-19		0.27231	4.02669e-24	0.05651	0.144441
ALL_POP	DBP	Ever Smoking	rs76277338	15	75263509	t	c	-0.2081	8.76159e-11	0.0437	0.353	3.999e-15		-0.189863	6.34056e-16		-0.17022	5.69801e-07	-0.2081	8.7616e-11
ALL_POP	DBP	Current Drinking	rs1573643	15	91420973	t	c	-0.3129	7.12238e-09	-0.0967	0.1668	1.145e-36		-0.342042	1.50411e-35		-0.35668	8.20853e-31	-0.3129	7.12238e-09
ALL_POP	DBP	Drinking Habits	rs7497304	15	91429176	t	g	0.3929	5.08482e-14	0.0178	0.8572	2.066e-19		0.401674	1.96209e-20		0.41782	5.77081e-08	0.3929	5.08551e-14
ALL_POP	DBP	Current Smoking	rs4932373	15	91429287	a	c	-0.3809	0	0.0072	0.921	7.784e-44		-0.372847	9.79516e-45		-0.33543	2.88388e-07	-0.3809	1.29194e-39
ALL_POP	DBP	Ever Smoking	rs4932373	15	91429287	a	c	-0.3537	0	-0.072	0.1843	1.9e-43		-0.379981	1.50376e-44		-0.40829	2.47434e-25	-0.3537	1.71749e-21
ALL_POP	DBP	Drinking Habits	rs4932376	15	91433265	c	g	0.3048	4.14012e-09	-0.0865	0.3759	6.662e-10		0.272356	2.43299e-10		0.21265	0.00513714	0.3048	4.14012e-09
ALL_POP	DBP	Current Smoking	rs4932376	15	91433265	c	g	0.2894	0	0.0301	0.6432	4.313e-32		0.28957	2.99738e-33		0.290359	7.83382e-07	0.2894	3.3384e-28
ALL_POP	DBP	Ever Smoking	rs4932376	15	91433265	c	g	0.2905	0	0.0178	0.7173	9.25e-32		0.293828	5.99174e-33		0.297413	5.22626e-17	0.2905	5.3414e-18
ALL_POP	DBP	Current Smoking	rs72762705	16	4020732	t	c	-0.2109	3.02591e-12	0.1235	0.0943	1.585e-11		-0.186921	1.50976e-11		-0.0755	0.259904	-0.2109	3.02595e-12
ALL_POP	DBP	Ever Smoking	rs72762705	16	4020732	t	c	-0.2359	8.93982e-10	0.1026	0.06749	4.372e-11		-0.186505	3.42261e-11		-0.1333	0.001038	-0.2359	8.93982e-10
ALL_POP	DBP	Current Smoking	rs200541	16	24733141	a	g	-0.1791	1.81746e-08	-0.0377	0.6347	3.522e-09		-0.182318	4.40782e-10		-0.19727	0.00634201	-0.1791	1.81746e-08
ALL_POP	DBP	Ever Smoking	rs200541	16	24733141	a	g	-0.1309	0.00129536	-0.1081	0.06962	5.216e-09		-0.178119	2.14578e-09		-0.22898	1.1821e-07	-0.1309	0.00129536
ALL_POP	DBP	Current Smoking	rs1421085	16	53800954	t	c	-0.151	1.02195e-09	-0.0237	0.6935	6.355e-11		-0.154662	7.49018e-12		-0.17168	0.00151934	-0.151	1.02195e-09
ALL_POP	DBP	Ever Smoking	rs1421085	16	53800954	t	c	-0.1305	3.86473e-05	-0.0234	0.6106	3.484e-10		-0.15008	6.22508e-11		-0.17117	1.9435e-07	-0.1305	3.86473e-05
ALL_POP	DBP	Current Drinking	rs55872725	16	53809123	t	c	0.2189	3.22653e-07	-0.1782	0.002104	8.645e-09		0.133297	7.10663e-09		0.0903	0.000814397	0.2189	3.22653e-07
ALL_POP	DBP	Current Smoking	rs9899183	17	7452977	t	c	-0.2028	3.03582e-11	0.1113	0.1425	1.13e-10		-0.183266	5.91809e-11		-0.0925	0.177413	-0.2028	3.03582e-11
ALL_POP	DBP	Ever Smoking	rs9899183	17	7452977	t	c	-0.2062	1.87807e-07	0.0568	0.3191	3.384e-10		-0.188387	4.94583e-11		-0.1692	3.8938e-05	-0.2062	1.87807e-07
ALL_POP	DBP	Current Smoking	rs74439044	17	7781019	t	c	-0.2871	1.11022e-16	-0.0383	0.6477	3.53e-18		-0.282813	3.53538e-19		-0.26289	0.00053285	-0.2871	9.21328e-17
ALL_POP	DBP	Ever Smoking	rs74439044	17	7781019	t	c	-0.2513	7.66412e-09	-0.0682	0.2863	5.17e-18		-0.28383	6.28748e-19		-0.31887	6.00046e-12	-0.2513	7.66412e-09
ALL_POP	DBP	Current Drinking	rs7209400	17	47450057	t	c	0.1742	1.24078e-05	0.0066	0.9046	4.334e-18		0.194935	9.0648e-19		0.20535	5.69716e-15	0.1742	1.24078e-05
ALL_POP	DBP	Drinking Habits	rs7209400	17	47450057	t	c	0.2681	3.52035e-09	-0.0476	0.576	2.833e-10		0.243881	7.86476e-11		0.19931	0.00257562	0.2681	3.52035e-09
ALL_POP	DBP	Current Smoking	rs12953014	17	47453444	a	g	-0.2322	0	0.0754	0.2298	1.458e-19		-0.214243	6.91047e-20		-0.1308	0.0207587	-0.2322	1.53752e-19
ALL_POP	DBP	Ever Smoking	rs12953014	17	47453444	a	g	-0.256	7.88258e-15	0.0914	0.05665	1.136e-18		-0.212339	7.11992e-19		-0.16531	1.62012e-06	-0.256	7.88915e-15
ALL_POP	DBP	Current Smoking	rs6504163	17	61545779	t	c	-0.2184	0	0.0917	0.139	3.567e-18		-0.201707	1.62077e-18		-0.12414	0.0262798	-0.2184	3.28407e-18
ALL_POP	DBP	Ever Smoking	rs6504163	17	61545779	t	c	-0.2222	4.65705e-12	0.0509	0.2791	3.404e-17		-0.202481	5.38451e-18		-0.18124	8.70992e-08	-0.2222	4.65706e-12
ALL_POP	DBP	Current Drinking	rs4308	17	61559625	a	g	0.2045	6.42143e-07	-0.0736	0.1973	3.147e-15		0.1868	2.96554e-16		0.17791	7.79324e-11	0.2045	6.42143e-07
ALL_POP	DBP	Current Smoking	rs1436138	17	75316880	a	g	0.1737	5.69989e-13	-0.082	0.1627	1.267e-12		0.159531	4.58209e-13		0.09369	0.0769732	0.1737	5.70015e-13
ALL_POP	DBP	Ever Smoking	rs1436138	17	75316880	a	g	0.1784	5.47764e-09	-0.0501	0.2658	9.067e-12		0.15805	1.94049e-12		0.13613	2.91822e-05	0.1784	5.47764e-09
ALL_POP	DBP	Current Drinking	rs12978472	19	7257990	c	g	0.412	5.27312e-05	0.0336	0.7856	2.817e-28		0.481361	2.62949e-24		0.5162	7.37111e-26	0.412	5.27312e-05
ALL_POP	DBP	Current Smoking	rs12978472	19	7257990	c	g	0.4972	0	-0.0423	0.7235	1.994e-29		0.490656	3.13484e-30		0.46025	2.97242e-05	0.4972	5.20824e-27
ALL_POP	DBP	Ever Smoking	rs12978472	19	7257990	c	g	0.4348	4.50529e-13	0.1223	0.1614	1.849e-29		0.504222	3.12946e-30		0.579	1.65647e-19	0.4348	4.50584e-13
ALL_POP	DBP	Current Drinking	rs6108787	20	10967214	t	g	-0.1901	2.99138e-07	-0.0298	0.5681	1.84e-30		-0.244577	1.27192e-30		-0.27194	3.97293e-26	-0.1901	2.99138e-07
ALL_POP	DBP	Drinking Habits	rs6108787	20	10967214	t	g	-0.2588	3.39264e-09	-0.0687	0.4055	3.68e-12		-0.262962	4.30797e-13		-0.27062	2.53468e-05	-0.2588	3.39264e-09
ALL_POP	DBP	Current Smoking	rs6108787	20	10967214	t	g	-0.2805	0	0.0813	0.1457	1.76e-36		-0.2668	4.59926e-37		-0.20314	5.63269e-05	-0.2805	2.21519e-34
ALL_POP	DBP	Ever Smoking	rs6108787	20	10967214	t	g	-0.3047	0	0.101	0.01833	4.5e-36		-0.269012	1.9082e-36		-0.23057	6.76838e-14	-0.3047	1.92227e-25
ALL_POP	DBP	Current Smoking	rs236705	20	57688670	t	c	-0.2604	5.55112e-16	-0.0743	0.34	3.993e-18		-0.262309	3.49639e-19		-0.27118	0.000110266	-0.2604	5.18429e-16
ALL_POP	DBP	Ever Smoking	rs236705	20	57688670	t	c	-0.2914	1.35769e-12	0.0874	0.1427	3.53e-16		-0.247133	1.26888e-16		-0.19945	3.38244e-06	-0.2914	1.3577e-12
ALL_POP	DBP	Current Drinking	rs76333603	20	57698747	a	g	0.3454	1.5211e-05	-0.0235	0.8066	6.325e-21		0.348087	4.91888e-20		0.349437	6.53596e-18	0.3454	1.5211e-05
ALL_POP	DBP	Drinking Habits	rs78412528	20	57734912	a	g	0.331	3.00433e-06	0.0728	0.5678	1.996e-08		0.34315	2.6282e-09		0.36551	0.000223271	0.331	3.00433e-06
ALL_POP	DBP	Current Drinking	rs6026740	20	57740348	a	g	-0.3629	9.45246e-09	0.0232	0.7855	1.646e-33		-0.412078	1.37409e-33		-0.43678	1.61284e-27	-0.3629	9.45246e-09
ALL_POP	DBP	Current Smoking	rs78846039	20	57740436	t	c	0.4641	0	-0.0262	0.7814	7.359e-35		0.449661	7.39188e-36		0.38257	8.15906e-06	0.4641	7.36977e-32
ALL_POP	DBP	Ever Smoking	rs78846039	20	57740436	t	c	0.4616	0	-0.0627	0.389	4.964e-31		0.429652	4.55219e-32		0.39524	3.40393e-14	0.4616	8.10822e-20
ALL_POP	DBP	Ever Smoking	rs6026744	20	57742388	a	t	-0.5312	0	0.1211	0.1046	2.947e-36		-0.476654	5.19848e-37		-0.4179	5.45213e-15	-0.5312	1.65813e-24
ALL_POP	DBP	Drinking Habits	rs73306888	20	57748589	a	g	0.3842	1.49191e-08	0.0003	0.998	8.589e-11		0.37649	1.0971e-11		0.3623	0.000156287	0.3842	1.49191e-08
ALL_POP	DBP	Current Smoking	rs73306888	20	57748589	a	g	0.5029	0	-0.0671	0.489	1.568e-38		0.479311	3.49968e-39		0.3697	2.30413e-05	0.5029	4.62402e-36
ALL_POP	DBP	Ever Smoking	rs139152799	20	57804220	t	g	-0.5172	6.81325e-10	0.2169	0.06894	1.32e-11		-0.410612	6.19299e-12		-0.2958	0.00048352	-0.5172	6.81325e-10
ASA	DBP	Current Drinking	rs880315	1	10796866	t	c	-0.3089	7.00959e-08	-0.1468	0.1259	7.243e-15		-0.363657	2.47097e-15		-0.4575	9.98505e-10	-0.3089	7.00959e-08
ASA	DBP	Current Smoking	rs880315	1	10796866	t	c	-0.4087	0	0.2059	0.0716	5.923e-17		-0.368598	6.89799e-17		-0.2049	0.0467607	-0.4087	3.06096e-17
ASA	DBP	Ever Smoking	rs880315	1	10796866	t	c	-0.4187	9.40359e-13	0.0657	0.4657	8.458e-17		-0.37473	1.9528e-17		-0.32284	8.25834e-07	-0.4187	9.40397e-13
ASA	DBP	Current Smoking	rs12129649	1	113231503	t	g	0.2749	4.68058e-08	0.1968	0.09263	1.357e-11		0.315534	4.86366e-12		0.4814	5.11536e-06	0.2749	4.68058e-08
ASA	DBP	Ever Smoking	rs12129649	1	113231503	t	g	0.2729	9.0748e-06	0.1199	0.1954	1.401e-11		0.318677	2.80055e-12		0.3727	2.71725e-08	0.2729	9.0748e-06
ASA	DBP	Current Drinking	rs1275986	2	26912079	a	c	-0.4412	9.46909e-13	-0.0044	0.9665	1.12e-17		-0.441325	1.01741e-18		-0.441539	8.28922e-08	-0.4412	9.46962e-13
ASA	DBP	Ever Smoking	rs1275988	2	26914364	t	c	-0.4933	6.10623e-15	0.1551	0.1176	7.728e-19		-0.430093	4.55228e-19		-0.3555	9.51023e-07	-0.4933	6.10901e-15
ASA	DBP	Current Smoking	rs935168	2	26914787	a	g	-0.4604	0	0.2358	0.05365	9.95e-19		-0.416382	1.26496e-18		-0.2367	0.031651	-0.4604	6.41509e-19
ASA	DBP	Current Drinking	rs10184428	2	165011827	a	c	0.2456	1.07538e-05	0.2089	0.0268	1.138e-09		0.285139	2.46601e-10		0.3529	1.76804e-06	0.2456	1.07538e-05
ASA	DBP	Current Smoking	rs10184428	2	165011827	a	c	0.2596	4.47447e-08	-	-	1.608e-09		0.275241	2.14723e-10		0.33909	0.000769684	0.2596	4.47447e-08
ASA	DBP	Ever Smoking	rs10184428	2	165011827	a	c	0.2659	3.34193e-06	0.115	0.1957	4.519e-10		0.28438	5.50072e-11		0.30619	2.20634e-06	0.2659	3.34193e-06
ASA	DBP	Current Drinking	rs9311502	3	53560321	t	c	-0.3799	5.04572e-10	0.0804	0.4356	9.186e-12		-0.346626	1.71461e-12		-0.2896	0.000352317	-0.3799	5.04572e-10
ASA	DBP	Ever Smoking	rs989509	4	81167508	t	c	0.346	3.94016e-07	-0.0743	0.4836	1.641e-08		0.30342	4.26382e-09		0.25317	0.00104895	0.346	3.94016e-07
ASA	DBP	Current Smoking	rs2867733	4	81167904	a	g	0.3287	6.66226e-09	-0.1673	0.2114	2.078e-08		0.297689	8.51944e-09		0.1711	0.156672	0.3287	6.66226e-09
ASA	DBP	Current Drinking	rs12509595	4	81182554	t	c	-0.5485	0	0.0273	0.7863	1.713e-27		-0.531933	1.45406e-28		-0.50354	1.86818e-10	-0.5485	4.56738e-20
ASA	DBP	Ever Smoking	rs12509595	4	81182554	t	c	-0.5644	0	0.0086	0.9272	1.386e-30		-0.539177	1.54692e-31		-0.50941	1.4412e-13	-0.5644	3.54061e-20
ASA	DBP	Current Smoking	rs16998073	4	81184341	a	t	-0.5538	0	0.0474	0.692	8.04e-31		-0.538985	1.16533e-31		-0.47851	9.09713e-06	-0.5538	5.9614e-28
ASA	DBP	Ever Smoking	rs12656497	5	32831939	t	c	-0.193	0.000548897	-0.1381	0.109	4.136e-08		-0.241391	9.94352e-09		-0.2985	1.90667e-06	-0.193	0.000548897
ASA	DBP	Current Drinking	rs1214759	6	43352980	a	g	0.3033	5.61593e-08	-0.0859	0.3603	9.725e-09		0.267988	2.36993e-09		0.20747	0.0048171	0.3033	5.61593e-08
ASA	DBP	Ever Smoking	rs1214759	6	43352980	a	g	0.289	4.56782e-07	-0.082	0.3553	3.407e-08		0.247604	1.0584e-08		0.19875	0.00213764	0.289	4.56782e-07
ASA	DBP	Current Smoking	rs142639572	6	127171051	t	c	-0.2823	1.07755e-08	-0.0159	0.8925	3.916e-09		-0.280802	5.46646e-10		-0.274687	0.00929986	-0.2823	1.07755e-08
ASA	DBP	Ever Smoking	rs142639572	6	127171051	t	c	-0.2676	6.35652e-06	0.0166	0.8583	1.591e-08		-0.270745	2.1042e-09		-0.274457	4.75234e-05	-0.2676	6.35652e-06
ASA	DBP	Current Drinking	rs138122716	6	127171306	t	c	-0.3195	1.99079e-07	-0.0724	0.4894	1.46e-09		-0.318036	1.81805e-10		-0.315526	0.000110637	-0.3195	1.99079e-07
ASA	DBP	Current Smoking	rs2023843	7	27243221	t	c	0.2698	1.60204e-08	-0.0097	0.9303	2.392e-09		0.272878	2.9802e-10		0.28544	0.00427723	0.2698	1.60204e-08
ASA	DBP	Ever Smoking	rs2023843	7	27243221	t	c	0.2488	2.06184e-05	0.0042	0.9621	3.369e-09		0.26979	4.77639e-10		0.29456	3.74061e-06	0.2488	2.06184e-05
ASA	DBP	Current Drinking	rs4980389	11	1892585	a	g	0.3616	2.68987e-08	-0.0021	0.9851	1.689e-10		0.352476	2.13547e-11		0.33684	0.000106563	0.3616	2.68987e-08
ASA	DBP	Current Smoking	rs4980389	11	1892585	a	g	0.3531	1.34199e-10	0.0407	0.7567	1.41e-11		0.355601	1.67883e-12		0.36581	0.00205838	0.3531	1.34199e-10
ASA	DBP	Ever Smoking	rs4980389	11	1892585	a	g	0.2456	0.000187446	0.2509	0.0154	3.748e-12		0.353024	2.57768e-12		0.4798	2.94763e-10	0.2456	0.000187446
ASA	DBP	Current Smoking	rs11022738	11	13293182	t	c	0.2024	5.78389e-05	0.2699	0.02311	1.674e-08		0.256945	2.05348e-08		0.4796	7.31786e-06	0.2024	5.78389e-05
ASA	DBP	Current Drinking	rs10897165	11	61277885	a	g	-0.2319	1.46578e-05	-	-	3.027e-08		-0.252366	4.7587e-09		-0.28744	4.2721e-05	-0.2319	1.46578e-05
ASA	DBP	Current Smoking	rs10897165	11	61277885	a	g	-0.2712	2.97347e-09	0.1963	0.06518	1.476e-08		-0.237375	1.1242e-08		-0.0993	0.299422	-0.2712	2.97347e-09
ASA	DBP	Ever Smoking	rs10897165	11	61277885	a	g	-0.2804	3.96721e-07	0.0917	0.2801	2.503e-08		-0.240847	6.90787e-09		-0.19417	0.00159063	-0.2804	3.96721e-07
ASA	DBP	Current Drinking	rs607562	11	100624538	t	g	-0.2964	1.82849e-08	0.0011	0.9903	5.843e-11		-0.292122	7.02615e-12		-0.28479	5.04895e-05	-0.2964	1.82849e-08
ASA	DBP	Current Smoking	rs607562	11	100624538	t	g	-0.281	4.32923e-10	-0.0315	0.7668	3.756e-11		-0.28427	4.30534e-12		-0.29762	0.00179952	-0.281	4.32923e-10
ASA	DBP	Ever Smoking	rs607562	11	100624538	t	g	-0.2486	4.6884e-06	-0.0756	0.3693	4.223e-11		-0.282359	6.01446e-12		-0.3222	1.39573e-07	-0.2486	4.6884e-06
ASA	DBP	Current Smoking	rs12579720	12	20173764	c	g	-0.1742	0.000119075	-0.2796	0.008864	2.492e-08		-0.226187	4.27877e-08		-0.4384	5.17432e-06	-0.1742	0.000119075
ASA	DBP	Current Drinking	rs1401982	12	89989599	a	g	0.3252	6.75957e-09	0.093	0.3191	3.755e-15		0.360833	6.63186e-16		0.4219	7.11554e-09	0.3252	6.75957e-09
ASA	DBP	Current Smoking	rs1401982	12	89989599	a	g	0.3286	3.05511e-12	0.1565	0.1562	2.986e-16		0.358726	4.93619e-17		0.4817	1.26418e-06	0.3286	3.05513e-12
ASA	DBP	Ever Smoking	rs1401982	12	89989599	a	g	0.2739	1.82608e-06	0.2091	0.0166	8.289e-17		0.357931	5.80036e-17		0.4571	5.63803e-13	0.2739	1.82608e-06
ASA	DBP	Current Smoking	rs73412370	12	111814970	a	g	0.218	0.000142451	0.4707	0.0004732	4.57e-11		0.314478	1.77766e-09		0.7083	5.74477e-09	0.218	0.000142451
ASA	DBP	Ever Smoking	rs10774621	12	111817367	a	g	-0.1555	0.0263649	-0.3603	0.00109	2.331e-11		-0.334801	5.17168e-10		-0.5464	2.41978e-11	-0.1555	0.0263649
ASA	DBP	Current Drinking	rs35443	12	115552878	c	g	-0.3737	3.80732e-10	-0.055	0.5853	5.228e-15		-0.390463	5.32328e-16		-0.41919	1.17971e-07	-0.3737	3.80732e-10
ASA	DBP	Current Smoking	rs35443	12	115552878	c	g	-0.4508	0	0.2491	0.04001	2.388e-18		-0.399993	8.4796e-18		-0.1926	0.0791102	-0.4508	7.39528e-19
ASA	DBP	Ever Smoking	rs35443	12	115552878	c	g	-0.4749	8.54872e-15	0.135	0.1571	7.325e-18		-0.399813	7.49413e-18		-0.3112	7.78734e-06	-0.4749	8.50608e-15
EA	DBP	Drinking Habits	rs17035646	1	10796547	a	g	0.2788	3.2917e-08	-0.0343	0.719	3.698e-10		0.274695	4.36182e-11		0.26581	0.000312341	0.2788	3.2917e-08
EA	DBP	Current Drinking	rs200854839	1	10797428	d	i	-0.2717	0.000671579	-0.0343	0.7149	2.53e-19		-0.294831	4.04404e-20		-0.30026	6.85938e-18	-0.2717	0.000671579
EA	DBP	Current Smoking	rs200854839	1	10797428	d	i	-0.3023	0	-0.0745	0.4034	7.392e-23		-0.309194	5.99238e-24		-0.34408	2.34251e-05	-0.3023	4.09019e-20
EA	DBP	Ever Smoking	rs200854839	1	10797428	d	i	-0.2734	3.62898e-10	-0.0351	0.5821	8.827e-20		-0.297444	7.97565e-21		-0.32166	2.87689e-12	-0.2734	3.62898e-10
EA	DBP	Current Drinking	rs34071855	1	10798489	c	g	-0.323	7.15794e-07	0.0059	0.9386	2.077e-26		-0.304721	1.61309e-27		-0.30043	3.14792e-22	-0.323	7.15794e-07
EA	DBP	Current Smoking	rs34071855	1	10798489	c	g	-0.3112	0	-0.0313	0.6871	3.507e-28		-0.313109	2.45336e-29		-0.32277	3.39092e-06	-0.3112	1.06191e-24
EA	DBP	Ever Smoking	rs34071855	1	10798489	c	g	-0.2947	1.39222e-13	0.0023	0.9688	1.849e-25		-0.305187	1.37527e-26		-0.31575	1.0651e-14	-0.2947	1.39203e-13
EA	DBP	Current Drinking	rs1057624	1	11846270	t	c	0.5025	0.00138097	0.1534	0.4173	6.331e-21		0.634432	9.15058e-22		0.6654	1.7238e-19	0.5025	0.00138097
EA	DBP	Drinking Habits	rs45603435	1	11861855	a	g	0.4634	2.24376e-13	0.066	0.5626	4.498e-18		0.460631	4.1505e-19		0.454637	2.9703e-07	0.4634	2.24321e-13
EA	DBP	Current Smoking	rs2050265	1	11879699	a	g	0.461	0	0.0685	0.4734	1.5e-39		0.463142	8.78688e-41		0.47398	2.92818e-08	0.461	3.54375e-34
EA	DBP	Ever Smoking	rs2050265	1	11879699	a	g	0.4303	0	0.0363	0.6118	4.104e-35		0.444913	2.62126e-36		0.45963	6.43338e-20	0.4303	3.53212e-18
EA	DBP	Current Drinking	rs6699618	1	11881441	c	g	0.3666	2.16856e-06	0.1351	0.1461	7.516e-42		0.464516	1.07294e-42		0.4875	4.30463e-38	0.3666	2.16856e-06
EA	DBP	Drinking Habits	rs111293470	1	11895141	a	g	-0.6559	1.1981e-07	-0.1566	0.4919	8.597e-11		-0.689016	1.2319e-11		-0.7607	1.7803e-05	-0.6559	1.1981e-07
EA	DBP	Current Smoking	rs12744757	1	11906821	t	c	-0.4705	1.33227e-15	-0.0724	0.6253	9.054e-18		-0.477822	8.27421e-19		-0.51487	0.000108928	-0.4705	1.34035e-15
EA	DBP	Ever Smoking	rs12744757	1	11906821	t	c	-0.4642	1.1557e-09	-0.0322	0.77	4.88e-17		-0.473063	4.44928e-18		-0.48199	5.18766e-10	-0.4642	1.1557e-09
EA	DBP	Current Drinking	rs198375	1	11913757	t	c	0.205	0.00051957	-0.0131	0.853	6.53e-15		0.209803	6.71688e-16		0.21093	2.95382e-13	0.205	0.00051957
EA	DBP	Current Smoking	rs3753580	1	11921048	t	c	0.2572	7.12763e-14	0.1142	0.2044	1.142e-16		0.270742	1.29425e-17		0.33927	2.56709e-05	0.2572	7.13034e-14
EA	DBP	Ever Smoking	rs3753580	1	11921048	t	c	0.2278	4.26789e-07	0.0647	0.3243	8.306e-15		0.260951	1.11253e-15		0.29434	3.18016e-10	0.2278	4.26789e-07
EA	DBP	Current Drinking	rs2003655	1	11923338	c	g	-0.1823	0.0316743	-0.0954	0.351	9.643e-11		-0.251918	1.55568e-11		-0.26826	1.23421e-10	-0.1823	0.0316743
EA	DBP	Drinking Habits	rs72640287	1	11965792	t	c	-0.7743	3.72963e-08	0.138	0.5702	2.912e-09		-0.711797	3.82067e-10		-0.5765	0.00227752	-0.7743	3.72963e-08
EA	DBP	Current Drinking	rs72641011	1	12023500	a	g	-0.3559	0.0538611	-0.4131	0.05856	3.641e-10		-0.483215	7.2809e-11		-0.5131	4.0653e-10	-0.3559	0.0538611
EA	DBP	Current Smoking	rs72641011	1	12023500	a	g	-0.6177	1.71418e-13	0.0735	0.7273	5.038e-14		-0.600885	6.2635e-15		-0.5158	0.0075286	-0.6177	1.71445e-13
EA	DBP	Ever Smoking	rs72641011	1	12023500	a	g	-0.6252	3.93255e-09	0.0607	0.6947	2.726e-15		-0.628099	2.61236e-16		-0.631019	1.07528e-08	-0.6252	3.93255e-09
EA	DBP	Current Smoking	rs2210893	1	88618707	t	c	-0.1795	3.03002e-09	0.243	0.001831	1.143e-08		-0.136432	9.12318e-07		0.0815	0.24144	-0.1795	3.03002e-09
EA	DBP	Current Smoking	rs351364	1	113045061	a	t	-0.299	0	0.0774	0.3483	2.884e-20		-0.280997	6.24737e-21		-0.1899	0.00967806	-0.299	6.35346e-20
EA	DBP	Ever Smoking	rs351364	1	113045061	a	t	-0.251	4.77268e-09	-0.0368	0.5518	1.641e-18		-0.277341	1.85623e-19		-0.30387	3.93252e-12	-0.251	4.77268e-09
EA	DBP	Current Smoking	rs3790605	1	113052155	c	g	-0.3207	0	0.1562	0.05312	3.23e-24		-0.289909	6.85431e-24		-0.1341	0.0630479	-0.3207	1.36499e-24
EA	DBP	Ever Smoking	rs3790605	1	113052155	c	g	-0.3075	6.11733e-14	0.0419	0.4806	3.044e-21		-0.284562	4.16404e-22		-0.26146	5.56347e-10	-0.3075	6.11984e-14
EA	DBP	Ever Smoking	rs11102485	1	113052923	c	g	-0.5144	6.23945e-14	0.0643	0.5173	1.428e-22		-0.487975	1.42425e-23		-0.46136	3.25151e-11	-0.5144	6.2413e-14
EA	DBP	Current Smoking	rs3790607	1	113053023	a	c	-0.5434	0	0.1996	0.138	1.095e-23		-0.493996	9.71857e-24		-0.244	0.040593	-0.5434	6.17204e-24
EA	DBP	Current Smoking	rs6537742	1	113085197	a	c	-0.3362	0	0.1144	0.1918	4.425e-22		-0.313132	1.2434e-22		-0.1964	0.0116295	-0.3362	7.76729e-22
EA	DBP	Ever Smoking	rs6537742	1	113085197	a	c	-0.3115	1.19692e-11	0.001	0.9878	5.704e-21		-0.317205	4.75631e-22		-0.32295	4.61668e-12	-0.3115	1.19692e-11
EA	DBP	Current Drinking	rs2999159	1	113230758	a	g	-0.2498	0.000877493	0.0136	0.88	1.149e-16		-0.283022	1.18671e-17		-0.29082	2.68742e-15	-0.2498	0.000877493
EA	DBP	Current Drinking	rs10900595	1	204511602	a	c	0.2554	5.43632e-05	-0.0965	0.2045	4.788e-08		0.153839	3.59056e-08		0.13	2.8627e-05	0.2554	5.43632e-05
EA	DBP	Current Drinking	rs2004776	1	230848702	t	c	0.2271	0.000750492	0.0194	0.8101	8.511e-13		0.221638	9.28627e-14		0.220356	2.84491e-11	0.2271	0.000750492
EA	DBP	Current Smoking	rs5051	1	230849872	t	c	0.1978	3.97926e-12	-	-	5.005e-13		0.196536	5.19729e-14		0.190138	0.00299462	0.1978	3.97925e-12
EA	DBP	Ever Smoking	rs5051	1	230849872	t	c	0.1848	7.35421e-07	0.0166	0.758	3.191e-12		0.194864	3.56634e-13		0.205	8.01049e-08	0.1848	7.35421e-07
EA	DBP	Ever Smoking	rs2171974	1	243383635	t	g	0.2151	4.77771e-08	0.0533	0.3528	1.026e-16		0.243204	1.21755e-17		0.27151	3.19019e-11	0.2151	4.77771e-08
EA	DBP	Current Drinking	rs12741781	1	243428152	t	g	-0.265	1.87132e-05	0.0944	0.2042	2.332e-14		-0.214179	3.55605e-15		-0.20225	2.38037e-11	-0.265	1.87132e-05
EA	DBP	Current Smoking	rs12061451	1	243472187	a	c	0.264	0	-0.1082	0.1664	3.75e-17		0.238093	3.35537e-17		0.107	0.124076	0.264	1.04708e-17
EA	DBP	Current Smoking	rs1275985	2	26911745	t	c	-0.3022	0	0.0202	0.7814	3.022e-27		-0.289856	3.83172e-28		-0.22739	0.000427345	-0.3022	9.29722e-26
EA	DBP	Ever Smoking	rs1731249	2	26920025	a	t	-0.307	5.55112e-16	0.0445	0.4151	2.158e-26		-0.293379	1.83084e-27		-0.27966	3.3339e-13	-0.307	5.38847e-16
EA	DBP	Drinking Habits	rs1275978	2	26923095	t	c	-0.2831	1.59002e-09	-0.0093	0.9151	7.6e-11		-0.262558	1.12424e-11		-0.21809	0.00136136	-0.2831	1.59002e-09
EA	DBP	Current Drinking	rs1275923	2	26932796	t	c	-0.235	0.000129524	-0.0559	0.4466	5.968e-23		-0.26844	6.60954e-24		-0.27629	8.69093e-21	-0.235	0.000129524
EA	DBP	Current Smoking	rs73923009	2	43141074	a	g	-0.3584	3.89688e-14	0.064	0.5946	1.213e-14		-0.346135	1.50229e-15		-0.28407	0.00807734	-0.3584	3.89739e-14
EA	DBP	Ever Smoking	rs73923009	2	43141074	a	g	-0.3705	2.00889e-09	0.0732	0.4116	2.574e-13		-0.335097	4.22048e-14		-0.29944	2.24863e-06	-0.3705	2.00889e-09
EA	DBP	Current Drinking	rs7599598	2	97351840	a	g	-0.1429	0.0144251	-0.0708	0.3117	2.569e-10		-0.172226	3.33085e-11		-0.17911	6.08476e-10	-0.1429	0.0144251
EA	DBP	Current Smoking	rs7599598	2	97351840	a	g	-0.1905	1.91352e-11	-0.0177	0.8065	4.253e-13		-0.196129	4.83357e-14		-0.22461	0.000483391	-0.1905	1.91352e-11
EA	DBP	Ever Smoking	rs7599598	2	97351840	a	g	-0.174	3.14477e-06	-0.0119	0.8248	1.817e-11		-0.187003	2.20187e-12		-0.2001	1.17957e-07	-0.174	3.14477e-06
EA	DBP	Current Drinking	rs73029563	2	165008166	c	g	-0.2379	3.69271e-05	0.0079	0.9089	6.025e-19		-0.232389	5.40939e-20		-0.231095	3.15079e-16	-0.2379	3.69271e-05
EA	DBP	Current Smoking	rs73029563	2	165008166	c	g	-0.2221	4.21885e-15	0.0052	0.9428	9.42e-16		-0.214988	1.13276e-16		-0.179	0.00519109	-0.2221	4.22534e-15
EA	DBP	Ever Smoking	rs1898839	2	165062614	a	g	-0.2274	5.97365e-10	0.0204	0.7009	4.779e-17		-0.227999	4.32446e-18		-0.228602	1.01693e-09	-0.2274	5.97365e-10
EA	DBP	Current Smoking	rs1560370	2	183278519	a	c	0.1732	1.19093e-09	0.0436	0.5471	4.293e-11		0.179804	5.50308e-12		0.21322	0.000918708	0.1732	1.19093e-09
EA	DBP	Ever Smoking	rs1560370	2	183278519	a	c	0.1877	5.23823e-07	-0.0129	0.8111	1.033e-10		0.180889	1.269e-11		0.17403	4.57224e-06	0.1877	5.23823e-07
EA	DBP	Current Drinking	rs1346773	2	183278926	t	c	-0.2171	0.000173061	0.0693	0.3209	1.082e-09		-0.161817	2.62342e-10		-0.14884	1.83612e-07	-0.2171	0.000173061
EA	DBP	Current Smoking	rs1687318	3	14891798	t	c	0.2148	6.97153e-12	-0.1572	0.0489	5.236e-11		0.18627	8.79368e-11		0.0419	0.555312	0.2148	6.97153e-12
EA	DBP	Ever Smoking	rs1687318	3	14891798	t	c	0.238	5.91756e-09	-0.1157	0.05032	5.99e-10		0.181702	6.38318e-10		0.125	0.00286424	0.238	5.91756e-09
EA	DBP	Ever Smoking	rs13067781	3	27526605	t	c	0.2466	4.43115e-09	-0.0972	0.1088	6.209e-11		0.200122	2.88009e-11		0.15331	0.000344425	0.2466	4.43115e-09
EA	DBP	Current Drinking	rs2643826	3	27562988	t	c	0.1492	0.00994468	0.085	0.224	5.847e-14		0.199162	8.37691e-15		0.21089	1.673e-13	0.1492	0.00994468
EA	DBP	Drinking Habits	rs2643826	3	27562988	t	c	0.1933	2.93366e-05	0.1822	0.03462	6.166e-10		0.237286	4.2169e-10		0.3325	5.97584e-07	0.1933	2.93366e-05
EA	DBP	Current Smoking	rs2643826	3	27562988	t	c	0.1955	6.67399e-12	-0.0123	0.8645	4.186e-12		0.188005	5.83538e-13		0.15008	0.019987	0.1955	6.67403e-12
EA	DBP	Drinking Habits	rs73828280	3	41833907	a	t	-0.3741	5.95415e-09	-0.078	0.5125	1.832e-73		-0.519708	4.35121e-33		-0.8349	1.30575e-54	-0.3741	5.95415e-09
EA	DBP	Current Smoking	rs6599178	3	41842129	t	c	0.3313	0	0.1379	0.1434	5.579e-24		0.349781	8.27155e-25		0.4433	1.24771e-07	0.3313	4.5504e-19
EA	DBP	Ever Smoking	rs6599178	3	41842129	t	c	0.2965	9.67613e-10	0.1211	0.08412	1.594e-25		0.366997	6.43054e-26		0.438	1.25276e-18	0.2965	9.67613e-10
EA	DBP	Current Drinking	rs7632387	3	41853161	t	c	0.2793	0.000213671	0.0593	0.5152	3.201e-22		0.336697	2.92403e-23		0.35017	2.33725e-20	0.2793	0.000213671
EA	DBP	Current Drinking	rs9816560	3	41872527	t	g	0.2036	0.0425716	0.159	0.2026	1.764e-09		0.335046	2.34744e-10		0.3659	1.72907e-09	0.2036	0.0425716
EA	DBP	Current Smoking	rs9816560	3	41872527	t	g	0.3358	4.61798e-09	0.196	0.1217	5.168e-13		0.368076	8.0216e-13		0.5314	1.9398e-06	0.3358	4.61798e-09
EA	DBP	Ever Smoking	rs9816560	3	41872527	t	g	0.2662	0.000284328	0.2008	0.04435	4.822e-15		0.386718	3.06647e-14		0.5081	2.68675e-13	0.2662	0.000284328
EA	DBP	Ever Smoking	rs6773505	3	157831860	a	g	-0.2118	2.17777e-08	0.1454	0.007715	2.224e-08		-0.14484	8.53832e-08		-0.0774	0.0442725	-0.2118	2.17777e-08
EA	DBP	Current Smoking	rs1714516	3	158293624	c	g	0.1696	6.38949e-09	-0.1204	0.1017	3.863e-08		0.149221	2.37139e-08		0.0461	0.481088	0.1696	6.38949e-09
EA	DBP	Ever Smoking	rs1714516	3	158293624	c	g	0.2149	1.96148e-08	-0.1367	0.01339	8.542e-09		0.154417	1.7279e-08		0.0935	0.0165434	0.2149	1.96148e-08
EA	DBP	Current Drinking	rs16853173	3	168832835	t	c	-0.5075	9.19518e-07	0.2237	0.07553	1.991e-12		-0.331186	2.08868e-12		-0.2898	3.90302e-08	-0.5075	9.19518e-07
EA	DBP	Current Drinking	rs1290784	3	169096900	t	c	0.1457	0.0103268	0.1716	0.01183	5.733e-27		0.270586	6.25888e-27		0.2999	1.08715e-26	0.1457	0.0103268
EA	DBP	Drinking Habits	rs1290784	3	169096900	t	c	0.2656	3.36476e-09	0.0064	0.9393	2.015e-11		0.26014	2.25844e-12		0.24832	0.00015726	0.2656	3.36476e-09
EA	DBP	Current Smoking	rs1290784	3	169096900	t	c	0.2813	0	-0.0667	0.3486	3.135e-24		0.264601	7.95677e-25		0.1801	0.00449177	0.2813	1.22783e-23
EA	DBP	Ever Smoking	rs448378	3	169100899	a	g	-0.3171	0	0.1088	0.03898	3.245e-24		-0.266133	1.93061e-24		-0.2148	6.38533e-09	-0.3171	4.85028e-18
EA	DBP	Current Drinking	rs545815244	4	81181064	d	i	-0.2222	0.0124984	-0.0858	0.4387	6.965e-09		-0.284254	9.06539e-10		-0.29882	2.03378e-08	-0.2222	0.0124984
EA	DBP	Current Smoking	rs545815244	4	81181064	d	i	-0.3367	2.08117e-10	0.2005	0.1025	9.664e-10		-0.30114	3.10881e-10		-0.1212	0.263663	-0.3367	2.08117e-10
EA	DBP	Ever Smoking	rs545815244	4	81181064	d	i	-0.2216	0.00126942	-0.0914	0.3414	2.52e-09		-0.292496	1.34926e-09		-0.3639	5.14498e-08	-0.2216	0.00126942
EA	DBP	Current Drinking	rs12509595	4	81182554	t	c	-0.2481	0.000111874	-0.0586	0.4462	2.992e-41		-0.379708	2.26844e-41		-0.4106	2.98822e-39	-0.2481	0.000111874
EA	DBP	Drinking Habits	rs12509595	4	81182554	t	c	-0.3345	4.97409e-11	-0.094	0.3234	1.708e-15		-0.344672	1.84615e-16		-0.36669	5.94429e-07	-0.3345	4.97409e-11
EA	DBP	Current Smoking	rs12509595	4	81182554	t	c	-0.4258	0	0.0365	0.6432	2.692e-46		-0.411396	2.84706e-47		-0.33851	1.29971e-06	-0.4258	1.37187e-42
EA	DBP	Ever Smoking	rs12509595	4	81182554	t	c	-0.3673	0	-0.0963	0.1015	2.467e-44		-0.411681	3.5884e-45		-0.45638	4.26381e-28	-0.3673	2.20734e-19
EA	DBP	Current Smoking	rs13126505	4	102865304	a	g	-0.5466	0	0.1191	0.4724	4.465e-19		-0.530208	7.15311e-20		-0.44726	0.00302834	-0.5466	2.80437e-18
EA	DBP	Ever Smoking	rs13126505	4	102865304	a	g	-0.4976	8.76894e-10	-0.0093	0.937	6.343e-18		-0.525286	5.70964e-19		-0.55317	8.27179e-11	-0.4976	8.76894e-10
EA	DBP	Current Drinking	rs13107325	4	103188709	t	c	-0.4842	1.51101e-05	-0.0371	0.7864	4.124e-22		-0.506359	3.36082e-23		-0.51156	3.32884e-19	-0.4842	1.51101e-05
EA	DBP	Drinking Habits	rs13107325	4	103188709	t	c	-0.5338	3.85376e-08	-0.0902	0.622	1.215e-10		-0.547814	1.41652e-11		-0.57815	7.65118e-05	-0.5338	3.85376e-08
EA	DBP	Current Drinking	rs13139571	4	156645513	a	c	-0.1572	0.019465	-0.1353	0.09281	1.7e-19		-0.26856	7.47669e-20		-0.2947	2.33811e-19	-0.1572	0.019465
EA	DBP	Drinking Habits	rs13139571	4	156645513	a	c	-0.2185	3.32406e-05	-0.1531	0.121	3.327e-09		-0.261727	1.4861e-09		-0.3553	3.11534e-06	-0.2185	3.32406e-05
EA	DBP	Current Smoking	rs13139571	4	156645513	a	c	-0.2754	0	0.0659	0.4256	9.948e-18		-0.265031	1.18326e-18		-0.21256	0.00383684	-0.2754	5.47977e-17
EA	DBP	Ever Smoking	rs13139571	4	156645513	a	c	-0.2321	7.13845e-08	-0.0385	0.5345	2.506e-16		-0.259801	3.3039e-17		-0.2877	5.12285e-11	-0.2321	7.13845e-08
EA	DBP	Current Smoking	rs3828591	5	32713108	c	g	-0.2274	3.33067e-15	0.1035	0.1613	1.086e-14		-0.206559	6.193e-15		-0.1011	0.125474	-0.2274	3.36171e-15
EA	DBP	Ever Smoking	rs3828591	5	32713108	c	g	-0.2258	2.48403e-09	0.0521	0.3402	8.982e-13		-0.199679	1.80664e-13		-0.17337	7.39712e-06	-0.2258	2.48403e-09
EA	DBP	Current Drinking	rs3792765	5	32713836	a	g	0.03453	0.565407	0.1922	0.007474	5.866e-17		0.210034	1.07821e-15		0.25123	6.46579e-18	0.03453	0.565407
EA	DBP	Drinking Habits	rs3792765	5	32713836	a	g	0.2835	2.23479e-09	-0.1545	0.0833	4.869e-09		0.227696	4.85266e-09		0.1069	0.118571	0.2835	2.23479e-09
EA	DBP	Drinking Habits	rs1177764	5	32829975	c	g	-0.2737	2.76743e-09	0.0923	0.2821	6.086e-10		-0.242724	1.31513e-10		-0.17567	0.0079613	-0.2737	2.76743e-09
EA	DBP	Current Smoking	rs1173727	5	32830521	t	c	-0.2763	0	0.0138	0.8477	2.952e-24		-0.269013	2.88935e-25		-0.23214	0.000270094	-0.2763	1.61881e-22
EA	DBP	Ever Smoking	rs1173727	5	32830521	t	c	-0.2716	2.15938e-13	0.0062	0.9081	1.102e-22		-0.266204	9.14689e-24		-0.26077	4.94664e-12	-0.2716	2.15909e-13
EA	DBP	Current Drinking	rs10059884	5	32832474	a	c	0.1623	0.00464775	0.0921	0.1817	1.185e-26		0.27285	5.69433e-27		0.2988	4.79097e-26	0.1623	0.00464775
EA	DBP	Current Smoking	rs147202915	5	114394415	t	g	0.2078	4.75042e-12	-0.1046	0.1822	1.432e-11		0.19082	5.55311e-12		0.1049	0.136172	0.2078	4.75042e-12
EA	DBP	Ever Smoking	rs147202915	5	114394415	t	g	0.1917	1.19266e-06	-0.0161	0.7791	3.049e-10		0.188541	3.73293e-11		0.185359	6.01323e-06	0.1917	1.19266e-06
EA	DBP	Current Drinking	rs7712354	5	157806250	a	g	-0.2755	2.65623e-06	0.0515	0.4679	4.051e-20		-0.235807	4.74706e-21		-0.22649	6.40393e-16	-0.2755	2.65623e-06
EA	DBP	Current Smoking	rs6863179	5	157813148	a	g	0.2641	0	-0.0076	0.9181	9.41e-21		0.257815	8.72282e-22		0.22601	0.000553271	0.2641	2.56276e-19
EA	DBP	Ever Smoking	rs6863179	5	157813148	a	g	0.2792	4.16556e-13	-0.0144	0.7949	8.378e-22		0.271144	7.45654e-23		0.26303	1.85705e-11	0.2792	4.16572e-13
EA	DBP	Current Smoking	rs10807006	6	26048752	a	c	0.2114	1.39555e-13	-0.0053	0.9417	1.004e-14		0.210277	9.81707e-16		0.204593	0.00153557	0.2114	1.39525e-13
EA	DBP	Ever Smoking	rs9379821	6	26054268	a	c	-0.1829	1.08955e-06	-0.0452	0.4016	1.192e-13		-0.205773	1.64753e-14		-0.22881	1.72699e-09	-0.1829	1.08955e-06
EA	DBP	Current Drinking	rs198851	6	26104632	t	g	0.3871	1.49664e-06	0.0652	0.4993	2.82e-33		0.429741	2.16034e-34		0.43975	3.38097e-29	0.3871	1.49664e-06
EA	DBP	Drinking Habits	rs198851	6	26104632	t	g	0.4908	6.55032e-14	-0.1564	0.1941	1.04e-16		0.457874	1.15261e-17		0.3866	3.14083e-05	0.4908	6.55128e-14
EA	DBP	Current Smoking	rs198851	6	26104632	t	g	0.462	0	-0.1415	0.1563	2.725e-33		0.441011	4.66594e-34		0.3348	0.000177472	0.462	1.58631e-31
EA	DBP	Ever Smoking	rs198851	6	26104632	t	g	0.4646	0	-0.0545	0.467	3.522e-32		0.446291	2.81953e-33		0.42785	5.15452e-16	0.4646	4.02295e-19
EA	DBP	Current Smoking	rs2243873	6	31863433	a	c	0.1772	6.39719e-09	0.0185	0.8114	3.276e-09		0.175551	4.2153e-10		0.167207	0.0157872	0.1772	6.39719e-09
EA	DBP	Ever Smoking	rs2243873	6	31863433	a	c	0.2317	3.50101e-09	-0.0822	0.1449	1.157e-10		0.185645	7.3536e-11		0.13926	0.000564753	0.2317	3.50101e-09
EA	DBP	Current Smoking	rs2071550	6	32730940	a	c	0.2102	6.94582e-09	-0.2008	0.03125	4.96e-08		0.180993	5.99739e-08		0.0332	0.689084	0.2102	6.94582e-09
EA	DBP	Ever Smoking	rs2071550	6	32730940	a	c	0.2909	3.81781e-10	-0.247	0.0002599	1.167e-09		0.180894	7.87675e-08		0.0701	0.147018	0.2909	3.81781e-10
EA	DBP	Current Drinking	rs12194642	6	79538791	a	g	0.09833	0.0943572	0.1383	0.05061	1.113e-16		0.21536	9.73811e-17		0.24283	4.15742e-17	0.09833	0.0943572
EA	DBP	Current Drinking	rs9375463	6	127166888	a	c	-0.2929	1.00096e-06	0.0026	0.9707	2.435e-28		-0.292307	1.6842e-29		-0.292168	3.04208e-24	-0.2929	1.00096e-06
EA	DBP	Drinking Habits	rs9375463	6	127166888	a	c	-0.3235	2.43983e-12	0.0299	0.7323	1.103e-14		-0.305612	1.44529e-15		-0.26689	9.62089e-05	-0.3235	2.4398e-12
EA	DBP	Ever Smoking	rs9375463	6	127166888	a	c	-0.2915	1.04361e-14	0.0252	0.6438	6.747e-24		-0.278312	6.54691e-25		-0.26503	6.32008e-12	-0.2915	1.04099e-14
EA	DBP	Current Smoking	rs34937037	6	127173776	a	g	0.3425	0	-0.2331	0.002385	2.47e-30		0.296825	6.25474e-28		0.0657	0.338125	0.3425	2.52804e-31
EA	DBP	Drinking Habits	rs113397083	6	150984741	a	g	-0.4295	1.16283e-05	-0.2371	0.1747	1.001e-10		-0.508655	1.01269e-10		-0.68	2.66267e-07	-0.4295	1.16283e-05
EA	DBP	Current Drinking	rs62434120	6	150992370	a	t	-0.6144	4.72572e-08	0.2474	0.06971	2.883e-21		-0.486356	7.47205e-22		-0.4563	7.79106e-16	-0.6144	4.72572e-08
EA	DBP	Current Smoking	rs62434125	6	151002371	t	c	0.4263	2.39808e-14	0.2848	0.04444	6.846e-20		0.471265	3.52333e-20		0.6988	3.42618e-08	0.4263	2.39382e-14
EA	DBP	Ever Smoking	rs62434125	6	151002371	t	c	0.4224	5.86413e-09	0.1048	0.3167	2.804e-19		0.477054	3.73889e-20		0.5321	5.2143e-13	0.4224	5.86413e-09
EA	DBP	Drinking Habits	rs9365064	6	159881144	a	c	1.21	0.0745301	-	-	3.629e-11		-0.798108	0.127455		-5.145	2.09238e-11	1.21	0.0745301
EA	DBP	Current Drinking	rs7744143	6	166179963	a	g	0.231	0.068927	0.1395	0.3515	3.612e-09		0.33499	7.48839e-10		0.3594	2.24319e-09	0.231	0.068927
EA	DBP	Current Smoking	rs2023843	7	27243221	t	c	0.4623	0	0.0446	0.7281	6.503e-22		0.467239	5.50348e-23		0.49223	1.7931e-05	0.4623	4.75539e-19
EA	DBP	Ever Smoking	rs2023843	7	27243221	t	c	0.4243	2.9959e-10	0.0314	0.7456	6.231e-20		0.451298	5.90572e-21		0.47849	2.02193e-12	0.4243	2.9959e-10
EA	DBP	Current Drinking	rs10255839	7	27289117	a	g	0.4402	0.00158954	0.0081	0.961	6.611e-14		0.461524	7.8346e-15		0.46653	1.2719e-12	0.4402	0.00158954
EA	DBP	Drinking Habits	rs10255839	7	27289117	a	g	0.3866	0.000371063	0.2754	0.1614	1.164e-08		0.499787	1.65857e-08		0.7448	1.08156e-06	0.3866	0.000371063
EA	DBP	Current Drinking	rs73073481	7	27319477	t	g	0.2944	0.00146428	0.0324	0.7704	4.068e-11		0.285783	5.06486e-12		0.28376	8.16787e-10	0.2944	0.00146428
EA	DBP	Ever Smoking	rs6961048	7	27328187	c	g	-0.2541	2.28552e-05	0.0571	0.5086	4.789e-08		-0.248605	6.49739e-09		-0.24307	6.36519e-05	-0.2541	2.28552e-05
EA	DBP	Current Smoking	rs17502580	7	27350607	a	g	-0.2459	1.3979e-07	-0.0869	0.4512	1.623e-08		-0.253931	2.45012e-09		-0.29457	0.00403813	-0.2459	1.3979e-07
EA	DBP	Current Drinking	rs3918226	7	150690176	t	c	0.6938	9.54472e-09	-0.1084	0.4526	4.209e-31		0.605279	4.03116e-32		0.5845	8.66997e-25	0.6938	9.54472e-09
EA	DBP	Drinking Habits	rs3918226	7	150690176	t	c	0.5308	1.10835e-07	-0.0179	0.9217	2.106e-08		0.484286	3.39418e-09		0.3836	0.00699913	0.5308	1.10835e-07
EA	DBP	Current Smoking	rs3918226	7	150690176	t	c	0.5489	0	0.1653	0.2473	1.541e-27		0.567464	1.30808e-28		0.6614	2.693e-07	0.5489	6.66544e-23
EA	DBP	Ever Smoking	rs3918226	7	150690176	t	c	0.5575	1.70974e-14	0.0736	0.4839	5.596e-30		0.603231	4.99016e-31		0.64929	2.90251e-18	0.5575	1.71179e-14
EA	DBP	Current Drinking	rs10092965	8	8373485	a	g	-0.1614	0.00464629	-0.0244	0.7208	9.22e-11		-0.174213	1.05256e-11		-0.17722	4.69292e-10	-0.1614	0.00464629
EA	DBP	Current Smoking	rs13270194	8	8378102	t	c	-0.1911	1.8847e-11	0.0039	0.9564	8.198e-12		-0.186534	9.89389e-13		-0.16343	0.0101842	-0.1911	1.8847e-11
EA	DBP	Ever Smoking	rs7826238	8	8387095	t	g	0.2113	1.66437e-08	-0.0362	0.4978	1.736e-11		0.188228	3.12185e-12		0.16499	1.45626e-05	0.2113	1.66437e-08
EA	DBP	Current Smoking	rs3021416	8	8919136	a	g	0.2088	6.35825e-13	-0.0358	0.6244	4.431e-13		0.200267	6.5293e-14		0.15709	0.0164894	0.2088	6.35879e-13
EA	DBP	Ever Smoking	rs3021416	8	8919136	a	g	0.2542	2.32194e-11	-0.0983	0.07063	1.408e-13		0.203731	1.07209e-13		0.1529	7.69339e-05	0.2542	2.32195e-11
EA	DBP	Current Drinking	rs2929453	8	9084341	t	c	0.1334	0.018761	0.0533	0.433	3.376e-12		0.185209	5.68752e-13		0.19737	4.30374e-12	0.1334	0.018761
EA	DBP	Current Smoking	rs13270746	8	9374649	t	c	0.1764	2.77912e-06	0.1598	0.09779	1.802e-08		0.200541	6.79695e-09		0.3227	0.000187014	0.1764	2.77912e-06
EA	DBP	Current Drinking	rs12679956	8	9584849	a	g	-0.1739	0.00347023	-0.0133	0.8517	1.403e-13		-0.204263	1.5756e-14		-0.21139	7.73547e-13	-0.1739	0.00347023
EA	DBP	Drinking Habits	rs6601414	8	9976748	a	g	0.2387	3.46774e-07	0.0896	0.2952	1.629e-09		0.247102	2.13607e-10		0.26529	8.59461e-05	0.2387	3.46774e-07
EA	DBP	Ever Smoking	rs2062332	8	9980024	a	g	0.2084	2.02689e-08	-0.0056	0.916	3.851e-13		0.201584	4.16688e-14		0.19472	2.09105e-07	0.2084	2.02689e-08
EA	DBP	Current Smoking	rs1484639	8	9983224	t	g	-0.2207	8.43769e-15	0.0524	0.4666	6.261e-15		-0.20986	1.09976e-15		-0.15501	0.0162934	-0.2207	8.47976e-15
EA	DBP	Current Drinking	rs34919878	8	10099504	a	g	-0.1574	0.00771753	-0.0697	0.3238	1.686e-15		-0.214335	2.8233e-16		-0.2277	4.69417e-15	-0.1574	0.00771753
EA	DBP	Current Smoking	rs9969466	8	10512511	c	g	-0.2417	1.11022e-16	0.0185	0.7991	1.255e-17		-0.233733	1.4846e-18		-0.19342	0.00292956	-0.2417	6.40407e-17
EA	DBP	Ever Smoking	rs9969466	8	10512511	c	g	-0.2618	5.32119e-12	0.0578	0.285	2.501e-16		-0.228783	5.8701e-17		-0.19553	3.70545e-07	-0.2618	5.32119e-12
EA	DBP	Current Drinking	rs4551304	8	10665069	a	g	0.0993	0.0893403	0.1331	0.05726	2.891e-13		0.193653	1.32137e-13		0.2158	1.09078e-13	0.0993	0.0893403
EA	DBP	Current Drinking	rs34876360	8	11455262	a	g	0.1444	0.0215051	0.0946	0.2085	9.11e-14		0.214585	1.88994e-14		0.23106	1.01112e-13	0.1444	0.0215051
EA	DBP	Drinking Habits	rs17807624	8	11463015	t	c	0.2938	5.56387e-09	-0.1434	0.1188	1.123e-08		0.240208	8.26179e-09		0.1242	0.0857019	0.2938	5.56387e-09
EA	DBP	Current Smoking	rs13278965	8	11466745	a	t	0.2369	2.66454e-15	0.0058	0.9396	2.416e-16		0.234148	2.40126e-17		0.22022	0.00129259	0.2369	2.68857e-15
EA	DBP	Ever Smoking	rs13278965	8	11466745	a	t	0.2741	3.30924e-12	-0.0701	0.2141	3.8e-16		0.235972	1.17255e-16		0.19757	9.24222e-07	0.2741	3.30926e-12
EA	DBP	Current Drinking	rs11014012	10	18681659	t	g	-0.1265	0.0301623	-0.0816	0.2433	1.446e-10		-0.171895	2.32052e-11		-0.18255	1.82237e-10	-0.1265	0.0301623
EA	DBP	Drinking Habits	rs976785	10	18705074	t	c	-0.2686	1.46621e-08	-0.0565	0.5275	2.425e-10		-0.260068	2.92609e-11		-0.2416	0.00048702	-0.2686	1.46621e-08
EA	DBP	Current Drinking	rs12258967	10	18727959	c	g	0.2323	0.000383914	0.0909	0.246	7.27e-29		0.321226	1.71419e-29		0.3421	2.6755e-27	0.2323	0.000383914
EA	DBP	Current Smoking	rs12258967	10	18727959	c	g	0.3311	0	0.0097	0.9043	1.728e-28		0.327551	1.28691e-29		0.30959	1.57827e-05	0.3311	1.13094e-25
EA	DBP	Ever Smoking	rs12258967	10	18727959	c	g	0.3446	1.11022e-16	-0.0429	0.4743	5.99e-27		0.325912	6.75793e-28		0.30709	5.43709e-13	0.3446	7.1925e-17
EA	DBP	Drinking Habits	rs72831343	10	63515681	t	g	0.4281	2.40689e-10	-0.1632	0.1825	9.789e-11		0.365281	2.96657e-11		0.2293	0.0148809	0.4281	2.40689e-10
EA	DBP	Current Drinking	rs72831344	10	63518378	t	c	-0.5182	2.48358e-10	0.063	0.5226	8.228e-35		-0.449472	8.60565e-36		-0.43334	2.95378e-27	-0.5182	2.48358e-10
EA	DBP	Current Smoking	rs72831344	10	63518378	t	c	-0.4822	0	0.0181	0.859	6.937e-37		-0.474156	4.90245e-38		-0.43345	1.65625e-06	-0.4822	3.51048e-33
EA	DBP	Ever Smoking	rs72831344	10	63518378	t	c	-0.4544	0	-0.0032	0.9664	1.447e-33		-0.463134	9.03596e-35		-0.47193	1.74487e-18	-0.4544	4.50954e-18
EA	DBP	Current Drinking	rs1848797	10	64552934	a	g	0.1917	0.00108957	-0.0072	0.9189	9.66e-13		0.191698	1.01866e-13		0.191697	2.17611e-11	0.1917	0.00108957
EA	DBP	Ever Smoking	rs11191560	10	104869038	t	c	0.3167	1.47004e-06	0.0387	0.6814	2.302e-12		0.33914	2.86553e-13		0.36174	3.33922e-08	0.3167	1.47004e-06
EA	DBP	Current Smoking	rs12414028	10	104957629	a	t	-0.3206	4.18204e-10	-0.181	0.1458	3.128e-12		-0.3355	5.65018e-13		-0.4109	0.000181128	-0.3206	4.18204e-10
EA	DBP	Current Drinking	rs2484294	10	115792062	a	g	0.2747	1.97075e-05	0.0017	0.9821	9.96e-24		0.291983	7.92196e-25		0.29604	7.84219e-21	0.2747	1.97075e-05
EA	DBP	Current Smoking	rs2484294	10	115792062	a	g	0.2859	0	0.0307	0.6991	6.282e-23		0.291604	5.28914e-24		0.32047	5.6762e-06	0.2859	1.28307e-19
EA	DBP	Ever Smoking	rs740746	10	115792787	a	g	0.2331	1.30533e-08	0.0637	0.2805	2.306e-20		0.275368	4.91399e-21		0.31794	1.89573e-14	0.2331	1.30533e-08
EA	DBP	Drinking Habits	rs2429511	10	115801253	t	c	-0.2108	3.93643e-06	-0.0907	0.2864	1.326e-09		-0.236243	3.0999e-10		-0.29132	9.5629e-06	-0.2108	3.93643e-06
EA	DBP	Current Smoking	rs113484129	11	1886775	t	c	-0.2201	9.93231e-10	-0.1464	0.1196	1.201e-12		-0.242277	2.78894e-13		-0.3545	2.51657e-05	-0.2201	9.93231e-10
EA	DBP	Ever Smoking	rs113484129	11	1886775	t	c	-0.1888	6.89837e-05	-0.1029	0.1352	9.205e-13		-0.247789	3.39934e-13		-0.3072	2.89105e-10	-0.1888	6.89837e-05
EA	DBP	Drinking Habits	rs569550	11	1887068	t	g	-0.2419	1.72296e-06	-0.1565	0.1003	4.503e-11		-0.281999	1.49143e-11		-0.3688	6.36645e-07	-0.2419	1.72296e-06
EA	DBP	Current Smoking	rs569550	11	1887068	t	g	-0.2891	0	0.0283	0.7083	2.115e-24		-0.283148	1.87434e-25		-0.25303	0.000164918	-0.2891	1.95987e-22
EA	DBP	Ever Smoking	rs569550	11	1887068	t	g	-0.2381	1.14361e-09	-	-	1.982e-23		-0.281998	4.88676e-24		-0.32621	1.76138e-16	-0.2381	1.14361e-09
EA	DBP	Current Drinking	rs588321	11	1896957	c	g	0.2455	0.000348744	0.0672	0.405	2.419e-23		0.29138	3.67136e-24		0.30215	1.27971e-21	0.2455	0.000348744
EA	DBP	Current Drinking	rs3817196	11	1904989	c	g	0.257	0.00507378	0.0281	0.7931	1.901e-11		0.26213	2.45566e-12		0.263334	1.1181e-10	0.257	0.00507378
EA	DBP	Current Smoking	rs3817196	11	1904989	c	g	0.2494	3.37412e-10	0.0847	0.4159	5.218e-12		0.262908	6.67988e-13		0.33126	0.000393612	0.2494	3.37412e-10
EA	DBP	Ever Smoking	rs3817196	11	1904989	c	g	0.2391	4.03443e-06	0.0592	0.4351	3.052e-12		0.272211	3.93616e-13		0.30556	1.60646e-08	0.2391	4.03443e-06
EA	DBP	Current Drinking	rs12575654	11	2010968	a	g	0.1759	0.0102211	0.0655	0.4229	9.378e-09		0.18222	1.21022e-09		0.183703	3.49155e-08	0.1759	0.0102211
EA	DBP	Current Smoking	rs7927363	11	10367273	a	g	-0.2167	6.99441e-14	0.101	0.1736	2.598e-13		-0.19609	1.47841e-13		-0.0918	0.164606	-0.2167	6.99811e-14
EA	DBP	Ever Smoking	rs7927363	11	10367273	a	g	-0.1923	4.03723e-07	0.0148	0.7878	5.547e-11		-0.18681	6.8876e-12		-0.18128	3.18273e-06	-0.1923	4.03723e-07
EA	DBP	Current Smoking	rs2403661	11	13285281	t	g	-0.1977	1.04162e-10	0.0269	0.7243	8.744e-11		-0.189149	1.22932e-11		-0.14588	0.0306215	-0.1977	1.04162e-10
EA	DBP	Ever Smoking	rs2403661	11	13285281	t	g	-0.2278	1.23372e-08	0.0804	0.1633	1.424e-10		-0.187993	5.18841e-11		-0.1479	0.000278489	-0.2278	1.23372e-08
EA	DBP	Current Drinking	rs7928655	11	13300252	c	g	-0.1584	0.0116194	-0.0396	0.5983	8.404e-12		-0.196716	1.09177e-12		-0.20571	2.29684e-11	-0.1584	0.0116194
EA	DBP	Current Drinking	rs12800659	11	16308668	t	c	-0.3478	6.62237e-07	0.0782	0.354	3.258e-19		-0.283397	5.51496e-20		-0.26828	8.35871e-15	-0.3478	6.62237e-07
EA	DBP	Drinking Habits	rs11023906	11	16324406	a	g	0.3133	2.42318e-08	-0.1393	0.1847	2.932e-08		0.26271	1.2918e-08		0.1532	0.0594299	0.3133	2.42318e-08
EA	DBP	Current Smoking	rs11023906	11	16324406	a	g	0.2715	6.88338e-15	0.1768	0.04611	8.657e-20		0.294931	2.63783e-20		0.4135	1.54789e-07	0.2715	6.91298e-15
EA	DBP	Ever Smoking	rs11023906	11	16324406	a	g	0.2809	9.76734e-10	0.0371	0.5733	2.89e-19		0.301476	2.97303e-20		0.3222	3.54923e-12	0.2809	9.76734e-10
EA	DBP	Current Drinking	rs416258	11	16911636	c	g	0.1758	0.00444588	0.0077	0.9178	1.165e-08		0.164696	1.59612e-09		0.16209	9.72258e-08	0.1758	0.00444588
EA	DBP	Ever Smoking	rs12418111	11	16917430	t	c	0.2099	8.01316e-05	0.0532	0.4877	7.963e-10		0.245024	1.36891e-10		0.2804	2.42885e-07	0.2099	8.01316e-05
EA	DBP	Current Smoking	rs16933675	11	16919677	a	c	-0.2567	1.87423e-10	0.1494	0.1417	5.374e-10		-0.236503	1.44752e-10		-0.1343	0.138346	-0.2567	1.87423e-10
EA	DBP	Current Drinking	rs11024271	11	17395540	t	c	0.2799	2.60847e-06	-0.1757	0.0135	4.874e-08		0.132823	3.1783e-07		0.0983	0.000663605	0.2799	2.60847e-06
EA	DBP	Current Smoking	rs11039194	11	47374928	c	g	0.274	1.17009e-11	-0.1096	0.2813	4.89e-11		0.247532	2.18601e-11		0.1136	0.209237	0.274	1.17009e-11
EA	DBP	Ever Smoking	rs11039194	11	47374928	c	g	0.2212	2.73885e-05	-0.0009	0.9902	1.199e-08		0.227458	1.55897e-09		0.23376	1.20245e-05	0.2212	2.73885e-05
EA	DBP	Current Drinking	rs7125196	11	61272565	t	c	0.3061	0.000637466	-0.0201	0.8507	1.628e-18		0.352191	1.75642e-19		0.36301	4.84892e-17	0.3061	0.000637466
EA	DBP	Current Smoking	rs751985	11	61278590	t	c	-0.3513	8.43769e-15	0.0391	0.7316	1.632e-15		-0.340962	1.85664e-16		-0.28865	0.00466736	-0.3513	8.48584e-15
EA	DBP	Ever Smoking	rs751985	11	61278590	t	c	-0.4165	1.60261e-12	0.0954	0.2595	1.097e-16		-0.354622	3.48802e-17		-0.2923	9.68213e-07	-0.4165	1.60258e-12
EA	DBP	Current Drinking	rs2306363	11	65405600	t	g	-0.3119	1.66509e-05	0.0639	0.463	6.691e-15		-0.255337	9.8062e-16		-0.24206	7.85018e-12	-0.3119	1.66509e-05
EA	DBP	Drinking Habits	rs2306363	11	65405600	t	g	-0.3239	1.91664e-08	0.0884	0.4129	1.418e-09		-0.30204	2.09749e-10		-0.25472	0.00241186	-0.3239	1.91664e-08
EA	DBP	Current Smoking	rs2306363	11	65405600	t	g	-0.3007	0	0.1421	0.1105	3.045e-17		-0.27344	1.90635e-17		-0.1355	0.0871548	-0.3007	1.15642e-17
EA	DBP	Ever Smoking	rs2306363	11	65405600	t	g	-0.2726	3.07815e-09	0.0048	0.943	2.862e-16		-0.278594	2.73953e-17		-0.28463	1.31426e-09	-0.2726	3.07815e-09
EA	DBP	Drinking Habits	rs653320	11	100570960	t	c	0.3059	1.40393e-09	0.0396	0.6733	3.986e-12		0.300686	4.31258e-13		0.2894	6.9509e-05	0.3059	1.40393e-09
EA	DBP	Current Drinking	rs1216743	11	100573120	a	g	0.2884	4.30646e-06	-0.0138	0.8552	9.428e-29		0.317775	6.91949e-30		0.32467	2.56166e-25	0.2884	4.30646e-06
EA	DBP	Current Smoking	rs604723	11	100610546	t	c	-0.3114	0	-0.1641	0.03398	1.305e-31		-0.333198	5.3381e-32		-0.4435	8.66986e-11	-0.3114	1.06473e-23
EA	DBP	Ever Smoking	rs604723	11	100610546	t	c	-0.2914	6.49147e-13	-0.1049	0.07266	3.256e-31		-0.339891	7.48745e-32		-0.38873	3.2131e-21	-0.2914	6.49167e-13
EA	DBP	Current Smoking	rs747249	11	130271647	a	g	-0.1516	2.37872e-07	-	-	1.407e-09		-0.167636	4.26277e-10		-0.24878	0.000162345	-0.1516	2.37872e-07
EA	DBP	Ever Smoking	rs747249	11	130271647	a	g	-0.2148	2.24089e-08	0.0387	0.4847	4.107e-11		-0.188011	8.60137e-12		-0.16103	4.09621e-05	-0.2148	2.24089e-08
EA	DBP	Current Drinking	rs4936098	11	130280667	a	g	-0.167	0.00502685	0.0267	0.7084	5.078e-09		-0.161521	6.24801e-10		-0.160235	3.53507e-08	-0.167	0.00502685
EA	DBP	Ever Smoking	rs7972957	12	20164203	c	g	-0.2922	1.88605e-12	-0.0895	0.1353	2.605e-27		-0.328046	3.08483e-28		-0.36415	9.49236e-18	-0.2922	1.88603e-12
EA	DBP	Current Smoking	rs2417823	12	20188091	c	g	-0.3104	0	-0.1376	0.08141	2.213e-29		-0.326429	3.24781e-30		-0.40754	6.69424e-09	-0.3104	2.55453e-23
EA	DBP	Drinking Habits	rs2417821	12	20190268	a	g	0.2874	1.19724e-08	-0.041	0.6666	5.039e-10		0.271891	6.87864e-11		0.23832	0.00126395	0.2874	1.19724e-08
EA	DBP	Current Drinking	rs4306343	12	20190630	a	t	-0.2879	5.46676e-06	-0.0033	0.9652	3.888e-25		-0.295677	2.91571e-26		-0.297503	1.11512e-21	-0.2879	5.46676e-06
EA	DBP	Current Smoking	rs60691990	12	20368269	t	c	0.2472	4.44089e-16	0.117	0.1367	7.275e-20		0.261117	9.08636e-21		0.33154	2.37228e-06	0.2472	4.0542e-16
EA	DBP	Ever Smoking	rs60691990	12	20368269	t	c	0.2629	4.68157e-11	0.0346	0.5499	3.552e-20		0.27129	3.00814e-21		0.27974	8.12574e-12	0.2629	4.68157e-11
EA	DBP	Current Drinking	rs754133	12	54418920	a	g	-0.2666	6.42914e-06	0.1178	0.0975	5.485e-12		-0.182452	2.40198e-12		-0.1627	1.97882e-08	-0.2666	6.42914e-06
EA	DBP	Current Smoking	rs754133	12	54418920	a	g	-0.2028	2.83085e-12	-0.0084	0.9082	1.781e-13		-0.203282	1.8342e-14		-0.205722	0.00148815	-0.2028	2.83083e-12
EA	DBP	Ever Smoking	rs754133	12	54418920	a	g	-0.1606	2.3405e-05	-0.0221	0.6865	8.295e-11		-0.183314	1.26824e-11		-0.20619	7.99779e-08	-0.1606	2.3405e-05
EA	DBP	Ever Smoking	rs17713040	12	62467714	t	c	0.2353	0.0616307	0.0543	0.767	3.443e-08		0.390593	3.36836e-07		0.547	1.23311e-07	0.2353	0.0616307
EA	DBP	Current Smoking	rs2407986	12	89801622	a	t	-0.3133	5.52301e-06	-0.2936	0.1003	1.293e-08		-0.368579	6.91346e-09		-0.6483	7.18211e-05	-0.3133	5.52301e-06
EA	DBP	Ever Smoking	rs2407986	12	89801622	a	t	-0.3155	0.000352307	-0.165	0.203	5.03e-10		-0.411605	1.27634e-10		-0.5084	4.16349e-08	-0.3155	0.000352307
EA	DBP	Ever Smoking	rs1689040	12	89978233	t	c	-0.3054	3.33067e-16	-0.1176	0.02913	2.249e-42		-0.365435	1.27124e-42		-0.4259	3.20595e-29	-0.3054	3.25204e-16
EA	DBP	Current Drinking	rs2681485	12	90025622	a	g	0.292	5.22001e-07	0.045	0.5195	5.658e-38		0.334463	3.92804e-39		0.34443	9.6035e-34	0.292	5.22001e-07
EA	DBP	Drinking Habits	rs2681485	12	90025622	a	g	0.364	1.22125e-15	0.0254	0.7682	1.26e-21		0.36788	1.03873e-22		0.37628	1.67204e-08	0.364	1.17503e-15
EA	DBP	Current Smoking	rs2681485	12	90025622	a	g	0.3437	0	0.0725	0.3153	2.632e-40		0.351596	1.87532e-41		0.39155	1.09975e-09	0.3437	1.40408e-33
EA	DBP	Current Smoking	rs11105379	12	90095173	t	c	0.3347	0	0.0978	0.3329	2.091e-21		0.351581	2.56166e-22		0.437	1.32358e-06	0.3347	2.09392e-17
EA	DBP	Ever Smoking	rs11105379	12	90095173	t	c	0.3451	2.10758e-11	0.0088	0.9064	2.272e-22		0.370105	1.97457e-23		0.39529	1.05587e-13	0.3451	2.10758e-11
EA	DBP	Drinking Habits	rs73437382	12	90102945	c	g	0.3889	4.32979e-09	0.0654	0.5937	7.489e-13		0.396089	1.02246e-13		0.41165	6.13394e-06	0.3889	4.32979e-09
EA	DBP	Current Drinking	rs7299436	12	90113070	t	g	0.4313	1.14269e-07	-0.0317	0.7454	2.671e-22		0.354069	4.20358e-23		0.33594	2.98268e-17	0.4313	1.14269e-07
EA	DBP	Current Smoking	rs10858948	12	90478651	a	g	-0.1604	8.13504e-09	-0.1024	0.1453	2.24e-10		-0.168748	3.40303e-11		-0.21099	0.000736823	-0.1604	8.13504e-09
EA	DBP	Ever Smoking	rs10858948	12	90478651	a	g	-0.1724	2.29124e-06	-0.0413	0.4315	2.439e-11		-0.18227	2.79269e-12		-0.19221	2.23165e-07	-0.1724	2.29124e-06
EA	DBP	Current Smoking	rs10774621	12	111817367	a	g	-0.3396	0	0.1419	0.1185	2.306e-21		-0.31498	8.75011e-22		-0.1904	0.0186038	-0.3396	2.65622e-21
EA	DBP	Ever Smoking	rs10774621	12	111817367	a	g	-0.3425	3.88689e-13	0.0266	0.6954	1.833e-22		-0.336158	1.53079e-23		-0.32977	4.71224e-12	-0.3425	3.88719e-13
EA	DBP	Current Drinking	rs7137828	12	111932800	t	c	-0.4336	4.03233e-13	0.0766	0.2823	8.293e-60		-0.430796	4.14107e-61		-0.430138	8.78824e-50	-0.4336	4.03221e-13
EA	DBP	Drinking Habits	rs7137828	12	111932800	t	c	-0.4369	0	0.0825	0.3599	4.24e-24		-0.404954	7.55651e-25		-0.3358	1.84651e-06	-0.4369	3.04676e-20
EA	DBP	Current Smoking	rs7137828	12	111932800	t	c	-0.4616	0	0.0955	0.1953	6.609e-63		-0.44236	2.59781e-63		-0.345	1.77078e-07	-0.4616	1.46651e-58
EA	DBP	Ever Smoking	rs7137828	12	111932800	t	c	-0.5099	0	0.112	0.03915	1.062e-63		-0.455943	8.16791e-64		-0.4016	1.75265e-25	-0.5099	8.28065e-42
EA	DBP	Current Drinking	rs7977597	12	112094602	a	g	1.064	3.60955e-07	-0.6522	0.00866	3.093e-08		0.437791	7.6482e-07		0.2908	0.00285062	1.064	3.60955e-07
EA	DBP	Current Smoking	rs11066091	12	112367364	a	g	0.367	1.83009e-12	-0.0195	0.8893	1.915e-13		0.369351	2.10338e-14		0.38125	0.00273029	0.367	1.83012e-12
EA	DBP	Ever Smoking	rs11066091	12	112367364	a	g	0.4397	1.3059e-10	-0.1142	0.252	2.285e-15		0.399394	3.79006e-16		0.3588	3.6077e-07	0.4397	1.3059e-10
EA	DBP	Current Smoking	rs6489828	12	112581259	t	c	0.2845	1.65423e-14	0.0419	0.6562	6.21e-17		0.293122	6.31352e-18		0.33675	6.0598e-05	0.2845	1.65846e-14
EA	DBP	Ever Smoking	rs6489828	12	112581259	t	c	0.3023	5.08926e-10	0.0506	0.4709	1.813e-20		0.330853	1.94701e-21		0.35961	3.78679e-13	0.3023	5.08926e-10
EA	DBP	Current Drinking	rs7953257	12	112684221	a	t	0.3566	1.77511e-08	-0.0572	0.4482	1.363e-37		0.356708	8.06018e-39		0.356733	5.72522e-32	0.3566	1.77511e-08
EA	DBP	Drinking Habits	rs7953257	12	112684221	a	t	0.3815	2.93099e-14	-0.0098	0.9182	8.19e-19		0.379269	7.092e-20		0.374441	4.36882e-07	0.3815	2.93588e-14
EA	DBP	Current Smoking	rs7953257	12	112684221	a	t	0.3517	0	0.0405	0.5971	2.813e-37		0.35617	1.69589e-38		0.37879	3.37813e-08	0.3517	5.05021e-32
EA	DBP	Ever Smoking	rs7953257	12	112684221	a	t	0.3968	0	-0.052	0.359	1.376e-39		0.37584	1.30994e-40		0.35473	7.6798e-19	0.3968	6.34373e-24
EA	DBP	Ever Smoking	rs7138418	12	112998336	t	c	0.2092	3.07902e-06	-	-	5.001e-09		0.197602	6.89419e-10		0.18592	4.47961e-05	0.2092	3.07902e-06
EA	DBP	Drinking Habits	rs35443	12	115552878	c	g	-0.2729	4.3228e-09	-0.0408	0.6393	2.132e-11		-0.268659	2.4067e-12		-0.25948	0.000124714	-0.2729	4.3228e-09
EA	DBP	Current Drinking	rs1579380	12	115555768	c	g	-0.1881	0.059563	-0.2654	0.02681	2.616e-17		-0.366843	2.0435e-17		-0.4088	1.61188e-17	-0.1881	0.059563
EA	DBP	Current Smoking	rs1579380	12	115555768	c	g	-0.3966	1.11022e-16	0.0715	0.5531	2.197e-17		-0.382551	2.61198e-18		-0.31146	0.00383259	-0.3966	1.23435e-16
EA	DBP	Drinking Habits	rs1579381	12	115555807	c	g	0.5593	3.66451e-12	-0.1236	0.4037	2.667e-13		0.497524	6.296e-14		0.3638	0.00176677	0.5593	3.66446e-12
EA	DBP	Ever Smoking	rs1579381	12	115555807	c	g	0.4012	8.29991e-11	-0.1165	0.1942	5.537e-15		0.35656	1.19675e-15		0.3116	1.08865e-06	0.4012	8.2999e-11
EA	DBP	Current Drinking	rs35429	12	115555867	a	g	0.2989	6.72146e-07	-0.0402	0.576	1.614e-24		0.274077	1.29e-25		0.26825	3.04013e-20	0.2989	6.72146e-07
EA	DBP	Current Smoking	rs35429	12	115555867	a	g	0.2885	0	0.0897	0.2218	1.17e-27		0.296115	9.96682e-29		0.33465	2.97621e-07	0.2885	3.61538e-23
EA	DBP	Ever Smoking	rs35429	12	115555867	a	g	0.293	1.33227e-14	0.0085	0.8776	9.049e-27		0.298989	6.43147e-28		0.30502	4.53228e-15	0.293	1.33515e-14
EA	DBP	Current Smoking	rs6490036	12	116204658	a	t	-0.2327	5.21224e-07	-0.1091	0.3517	1.565e-08		-0.251412	3.2679e-09		-0.3461	0.000921393	-0.2327	5.21224e-07
EA	DBP	Ever Smoking	rs6490036	12	116204658	a	t	-0.2171	0.000317082	-0.0594	0.4955	4.5e-08		-0.249708	7.51316e-09		-0.28255	4.6328e-06	-0.2171	0.000317082
EA	DBP	Current Smoking	rs117206641	12	133086888	t	c	0.2507	9.30886e-08	0.0229	0.8499	2.5e-08		0.255147	3.30839e-09		0.27765	0.0104128	0.2507	9.30886e-08
EA	DBP	Current Drinking	rs8028580	15	40307775	a	g	-0.038	0.509873	-0.189	0.006354	8.903e-09		-0.145878	9.40235e-09		-0.1712	1.43378e-09	-0.038	0.509873
EA	DBP	Current Smoking	rs2470893	15	75019449	t	c	-0.2185	3.27816e-12	0.2917	0.0003848	2.206e-11		-0.173733	1.8712e-09		0.0528	0.472713	-0.2185	3.27813e-12
EA	DBP	Ever Smoking	rs2470893	15	75019449	t	c	-0.1721	2.92519e-05	0.0109	0.8553	2.519e-08		-0.174914	3.34318e-09		-0.177749	2.66161e-05	-0.1721	2.92519e-05
EA	DBP	Drinking Habits	rs11636952	15	75114322	t	c	0.3056	2.10566e-10	0.0976	0.2798	3.761e-14		0.31118	3.96511e-15		0.32326	3.72593e-06	0.3056	2.10566e-10
EA	DBP	Current Drinking	rs3765066	15	75140854	a	g	-0.3362	2.23077e-08	0.0518	0.4735	1.784e-36		-0.34199	9.89082e-38		-0.343349	6.2646e-31	-0.3362	2.23077e-08
EA	DBP	Current Smoking	rs3765066	15	75140854	a	g	-0.3699	0	0.1597	0.03218	2.409e-36		-0.338994	4.62201e-36		-0.1826	0.00595579	-0.3699	6.29613e-36
EA	DBP	Ever Smoking	rs3765066	15	75140854	a	g	-0.3845	0	0.0976	0.08038	1.622e-33		-0.336163	8.03092e-34		-0.28748	3.54935e-13	-0.3845	2.56648e-23
EA	DBP	Current Drinking	rs2071410	15	91420940	c	g	-0.2644	6.88777e-05	-0.126	0.1101	1.981e-32		-0.346766	3.88825e-33		-0.3661	3.14591e-30	-0.2644	6.88777e-05
EA	DBP	Drinking Habits	rs7497304	15	91429176	t	g	0.3984	7.73825e-14	0.0505	0.6157	3.837e-20		0.415043	3.96396e-21		0.45107	6.80825e-09	0.3984	7.73968e-14
EA	DBP	Current Smoking	rs4932373	15	91429287	a	c	-0.3772	0	0.0109	0.8917	4.076e-37		-0.369261	3.40639e-38		-0.32909	3.9685e-06	-0.3772	9.44689e-34
EA	DBP	Ever Smoking	rs4932373	15	91429287	a	c	-0.3467	0	-0.0647	0.2742	6.137e-37		-0.377958	5.12713e-38		-0.40944	1.80754e-22	-0.3467	1.86808e-17
EA	DBP	Current Smoking	rs12909124	15	91435422	a	g	-0.2825	0	-0.0534	0.4945	1.992e-23		-0.28485	1.54805e-24		-0.29674	2.05974e-05	-0.2825	1.37903e-20
EA	DBP	Ever Smoking	rs12909124	15	91435422	a	g	-0.2574	1.11021e-10	-0.0572	0.3217	9.31e-23		-0.287387	1.01153e-23		-0.31759	8.27674e-15	-0.2574	1.11021e-10
EA	DBP	Current Smoking	rs72762705	16	4020732	t	c	-0.246	1.24413e-11	0.1623	0.07968	8.735e-11		-0.214565	1.15216e-10		-0.0555	0.501685	-0.246	1.24412e-11
EA	DBP	Ever Smoking	rs72762705	16	4020732	t	c	-0.2671	1.98042e-08	0.1009	0.1429	3.808e-10		-0.218345	1.6315e-10		-0.16924	0.000521925	-0.2671	1.98042e-08
EA	DBP	Current Drinking	rs8047587	16	53798622	t	g	0.2802	1.55118e-06	-0.1684	0.01637	2.705e-09		0.147458	1.04881e-08		0.1163	4.97944e-05	0.2802	1.55118e-06
EA	DBP	Current Smoking	rs1121980	16	53809247	a	g	0.1872	2.1526e-11	-0.0305	0.6637	1.593e-11		0.179284	2.22651e-12		0.13923	0.0250398	0.1872	2.15261e-11
EA	DBP	Ever Smoking	rs1121980	16	53809247	a	g	0.1621	9.68332e-06	0.0002	0.9968	3.437e-10		0.172259	4.30775e-11		0.18249	8.3e-07	0.1621	9.68332e-06
EA	DBP	Current Smoking	rs9899183	17	7452977	t	c	-0.1845	7.07463e-09	0.0407	0.6156	9.156e-09		-0.176774	1.44531e-09		-0.13768	0.0568189	-0.1845	7.07463e-09
EA	DBP	Ever Smoking	rs9899183	17	7452977	t	c	-0.181	1.45542e-05	0.031	0.6075	3.203e-08		-0.175814	4.40889e-09		-0.17059	6.61016e-05	-0.181	1.45542e-05
EA	DBP	Current Smoking	rs74439044	17	7781019	t	c	-0.3912	2.22045e-16	-0.2157	0.07841	9.959e-21		-0.417338	1.53039e-21		-0.5496	5.50098e-07	-0.3912	2.12101e-16
EA	DBP	Ever Smoking	rs74439044	17	7781019	t	c	-0.3635	5.21083e-09	-0.1317	0.1439	2.427e-21		-0.432752	4.54186e-22		-0.5025	4.60072e-15	-0.3635	5.21083e-09
EA	DBP	Current Drinking	rs7209400	17	47450057	t	c	0.2528	1.26893e-05	-0.0104	0.8815	3.305e-17		0.220242	3.8033e-18		0.2126	5.19924e-14	0.2528	1.26893e-05
EA	DBP	Drinking Habits	rs7209400	17	47450057	t	c	0.2585	2.20319e-08	-0.0417	0.6287	1.522e-09		0.240941	2.21723e-10		0.20293	0.00233513	0.2585	2.20319e-08
EA	DBP	Current Smoking	rs12953014	17	47453444	a	g	-0.225	8.54872e-15	-0.0351	0.6315	3.665e-16		-0.223578	3.51138e-17		-0.216384	0.000870526	-0.225	8.5858e-15
EA	DBP	Ever Smoking	rs12953014	17	47453444	a	g	-0.2505	4.38729e-11	0.0552	0.3152	1.409e-15		-0.22259	2.52504e-16		-0.19448	4.94056e-07	-0.2505	4.38729e-11
EA	DBP	Current Smoking	rs6504163	17	61545779	t	c	-0.2396	8.88178e-16	0.122	0.109	2.982e-15		-0.217505	1.69687e-15		-0.1057	0.118203	-0.2396	9.36736e-16
EA	DBP	Ever Smoking	rs6504163	17	61545779	t	c	-0.2442	4.35517e-10	0.0554	0.3279	4.444e-14		-0.217645	8.23608e-15		-0.1909	1.82465e-06	-0.2442	4.35517e-10
EA	DBP	Current Drinking	rs4292	17	61554341	t	c	-0.3013	1.11217e-06	0.1362	0.06593	5.95e-14		-0.204356	2.64786e-14		-0.1816	1.10885e-09	-0.3013	1.11217e-06
EA	DBP	Current Smoking	rs1436138	17	75316880	a	g	0.1976	3.59769e-11	0.0003	0.9967	7.717e-12		0.195247	8.68612e-13		0.18334	0.0061573	0.1976	3.59769e-11
EA	DBP	Ever Smoking	rs1436138	17	75316880	a	g	0.214	4.18263e-08	-0.0348	0.5373	1.11e-11		0.197982	1.56602e-12		0.18185	5.48015e-06	0.214	4.18263e-08
EA	DBP	Current Drinking	rs12978472	19	7257990	c	g	0.4335	5.7869e-05	0.0545	0.6697	3.905e-29		0.508739	4.54978e-30		0.5264	6.15943e-27	0.4335	5.7869e-05
EA	DBP	Drinking Habits	rs12978472	19	7257990	c	g	0.4957	1.06512e-07	0.0823	0.6356	6.889e-09		0.471126	9.51013e-10		0.41793	0.00211998	0.4957	1.06512e-07
EA	DBP	Current Smoking	rs12978472	19	7257990	c	g	0.5101	0	-0.0067	0.9579	1.892e-29		0.505483	1.94773e-30		0.48212	2.96302e-05	0.5101	8.1217e-27
EA	DBP	Ever Smoking	rs12978472	19	7257990	c	g	0.448	7.05658e-13	0.1496	0.1014	1.482e-29		0.520341	1.8498e-30		0.5932	1.49026e-19	0.448	7.05646e-13
EA	DBP	Current Drinking	rs6108787	20	10967214	t	g	-0.2436	1.37105e-05	0.0027	0.9682	9.259e-24		-0.258583	7.23882e-25		-0.2621	8.862e-21	-0.2436	1.37105e-05
EA	DBP	Drinking Habits	rs6108787	20	10967214	t	g	-0.2439	4.50451e-08	-0.0788	0.3478	2.456e-11		-0.256249	3.1852e-12		-0.28298	1.32924e-05	-0.2439	4.50451e-08
EA	DBP	Current Smoking	rs6108787	20	10967214	t	g	-0.2948	0	0.0957	0.1732	3.554e-27		-0.279933	6.13162e-28		-0.2047	0.00106172	-0.2948	4.81851e-26
EA	DBP	Ever Smoking	rs6108787	20	10967214	t	g	-0.35	0	0.1589	0.002562	1.226e-27		-0.282243	3.51707e-27		-0.214	8.13291e-09	-0.35	1.26724e-21
EA	DBP	Drinking Habits	rs8116295	20	57713314	a	g	0.3901	9.17382e-08	0.0438	0.7379	2.475e-10		0.392753	3.2524e-11		0.398496	7.43351e-05	0.3901	9.17382e-08
EA	DBP	Current Drinking	rs6026740	20	57740348	a	g	-0.4709	6.42936e-08	0.0636	0.5421	4.299e-32		-0.460647	3.06413e-33		-0.45824	9.05143e-27	-0.4709	6.42936e-08
EA	DBP	Current Smoking	rs6026740	20	57740348	a	g	-0.5497	0	0.0285	0.7896	2.163e-40		-0.529618	2.09677e-41		-0.428	6.38161e-06	-0.5497	2.84892e-37
EA	DBP	Ever Smoking	rs6026740	20	57740348	a	g	-0.5564	0	0.0665	0.4113	3.061e-37		-0.517719	3.34979e-38		-0.47876	3.8292e-17	-0.5564	4.07552e-23
HA	DBP	Current Smoking	rs13394970	2	26929282	t	g	0.7657	3.65544e-09	0.0508	0.8656	5.313e-10		0.773349	6.5164e-11		0.81056	0.00291792	0.7657	3.65544e-09
HA	DBP	Ever Smoking	rs13394970	2	26929282	t	g	0.7963	1.00167e-07	-0.0194	0.9336	1.122e-10		0.797188	1.33951e-11		0.798626	1.32195e-05	0.7963	1.00167e-07
HA	DBP	Current Smoking	rs1458038	4	81164723	t	c	0.8925	3.5653e-10	-0.6351	0.05675	1.84e-09		0.795701	8.64244e-10		0.3248	0.284345	0.8925	3.5653e-10
HA	DBP	Ever Smoking	rs1458038	4	81164723	t	c	0.8889	7.41759e-08	-0.2464	0.3389	6.986e-09		0.784377	1.27906e-09		0.6151	0.00225915	0.8889	7.41759e-08
AA	HDL	Current Smoking	rs12740061	1	69407810	t	c	0.02001	0.0149448	-0.1151	7.401e-09	2.43e-08		-0.0052894	0.482298		-0.09279	8.74074e-08	0.02001	0.0149448
AA	HDL	Current Drinking	rs676210	2	21231524	a	g	0.01822	6.05734e-05	0.0039	0.5657	1.149e-08		0.0197806	1.87708e-09		0.02156	5.0826e-06	0.01822	6.05734e-05
AA	HDL	Drinking Habits	rs676210	2	21231524	a	g	0.0222	7.08963e-09	-0.0092	0.3068	1.133e-08		0.0206192	2.57866e-09		0.014107	0.0788318	0.0222	7.08963e-09
AA	HDL	Current Drinking	rs115053590	3	33584363	a	t	0.005113	0.805915	-0.1416	1.734e-06	7.488e-10		-0.0615633	3.61057e-05		-0.137587	9.3177e-11	0.005113	0.805915
AA	HDL	Drinking Habits	rs7772305	6	31328886	a	g	0.01469	0.00105527	0.0291	0.004343	1.993e-08		0.0206964	2.8397e-07		0.04544	6.18206e-07	0.01469	0.00105527
AA	HDL	Current Drinking	rs149135791	7	80232309	t	c	-0.03899	1.15546e-05	-0.0096	0.4728	6.569e-10		-0.0418122	9.00566e-11		-0.04503	1.83587e-06	-0.03899	1.15546e-05
AA	HDL	Current Smoking	rs3211913	7	80294604	a	g	-0.01762	4.12223e-09	0.0092	0.1988	1.457e-08		-0.0156348	1.47763e-08		-0.008769	0.170638	-0.01762	4.12223e-09
AA	HDL	Drinking Habits	rs3211938	7	80300449	t	g	-0.05124	0	0.0105	0.4153	1.442e-21		-0.0494013	1.57289e-22		-0.041827	0.000233718	-0.05124	7.24473e-20
AA	HDL	Current Drinking	rs181417683	7	80314324	a	g	-0.06603	3.07977e-09	0.0575	0.0008333	1.608e-08		-0.0411117	1.6345e-06		-0.0127	0.33009	-0.06603	3.07977e-09
AA	HDL	Current Drinking	rs28832309	7	80319938	c	g	0.04561	5.41345e-13	0.0073	0.4388	3.039e-25		0.0489111	3.26157e-26		0.052675	3.52611e-15	0.04561	5.41368e-13
AA	HDL	Ever Smoking	rs28832309	7	80319938	c	g	0.03845	1.07738e-10	-0.0069	0.4276	1.884e-15		0.0351957	3.40109e-16		0.031958	2.58895e-07	0.03845	1.07738e-10
AA	HDL	Current Smoking	rs139906208	7	80322438	t	g	-0.04134	0	0.0187	0.09645	2.633e-17		-0.0353583	5.06556e-16		-0.01467	0.143089	-0.04134	6.40489e-18
AA	HDL	Drinking Habits	rs28645924	7	80386235	a	g	-0.02862	3.14526e-13	0.0198	0.03032	1.546e-12		-0.0250415	2.28086e-12		-0.0103	0.209828	-0.02862	3.14576e-13
AA	HDL	Current Drinking	rs10085651	7	80392371	t	c	-0.02007	2.04232e-07	0.0038	0.5092	2.349e-10		-0.0187897	2.93368e-11		-0.01733	1.86127e-05	-0.02007	2.04232e-07
AA	HDL	Current Drinking	rs6978790	7	80436767	a	t	0.01332	0.000713999	0.0085	0.1528	2.055e-08		0.0167987	6.35339e-09		0.020765	7.88546e-07	0.01332	0.000713999
AA	HDL	Drinking Habits	rs6978790	7	80436767	a	t	0.01659	2.73283e-07	0.0048	0.5299	1.387e-08		0.017626	1.97343e-09		0.021894	0.00144053	0.01659	2.73283e-07
AA	HDL	Ever Smoking	rs77810251	7	121504149	a	g	0.05244	2.55861e-10	-0.0589	9.547e-07	1.238e-09		0.0222631	0.00021661		-0.00776	0.365474	0.05244	2.55861e-10
AA	HDL	Current Smoking	rs6601299	8	9184691	t	c	-0.02458	1.56014e-10	0.0124	0.1616	9.534e-10		-0.0205339	3.23699e-09		-0.00654	0.40081	-0.02458	1.56014e-10
AA	HDL	Current Drinking	rs1461729	8	9187242	a	g	-0.03702	1.82288e-12	0.0093	0.2325	2.559e-16		-0.0320251	5.4283e-17		-0.02633	1.76116e-06	-0.03702	1.8229e-12
AA	HDL	Drinking Habits	rs6985493	8	9187854	t	c	0.02773	1.11022e-14	-0.0158	0.06613	3.726e-14		0.0245695	4.85808e-14		0.01155	0.130581	0.02773	1.10643e-14
AA	HDL	Current Drinking	rs73607783	8	19742204	a	t	0.01574	1.85831e-06	0	0.9995	1.729e-09		0.0153984	2.18148e-10		0.015009	2.14183e-05	0.01574	1.85831e-06
AA	HDL	Drinking Habits	rs73607783	8	19742204	a	t	0.01537	1.73813e-08	0.0015	0.824	4.529e-09		0.0154578	6.02606e-10		0.0158196	0.00842744	0.01537	1.73813e-08
AA	HDL	Current Drinking	rs114855192	8	19775253	a	g	-0.0487	4.6704e-11	0.0218	0.04997	1.449e-12		-0.0385981	1.35829e-12		-0.02708	0.000686424	-0.0487	4.6704e-11
AA	HDL	Drinking Habits	rs59811201	8	19803137	t	c	0.02836	2.53708e-10	0.0058	0.5865	1.493e-11		0.0287108	1.68486e-12		0.030156	0.00147187	0.02836	2.53708e-10
AA	HDL	Current Drinking	rs74304285	8	19808030	a	g	0.03611	8.04803e-09	-0.0067	0.4744	6.292e-12		0.0325781	8.71093e-13		0.028551	1.24222e-05	0.03611	8.04803e-09
AA	HDL	Current Drinking	rs73667472	8	19809695	t	c	0.02527	1.13065e-07	-0.0024	0.747	8.593e-10		0.0227025	1.6808e-10		0.019775	0.000162214	0.02527	1.13065e-07
AA	HDL	Drinking Habits	rs276	8	19814289	t	c	0.02847	1.99056e-11	-0.0011	0.9139	3.852e-12		0.0278266	5.22861e-13		0.025176	0.00579702	0.02847	1.99056e-11
AA	HDL	Drinking Habits	rs289	8	19815619	t	c	-0.01836	8.77593e-10	-0.0114	0.1187	2.185e-13		-0.020661	4.43105e-14		-0.03014	4.22114e-06	-0.01836	8.77593e-10
AA	HDL	Current Drinking	rs320	8	19819077	t	g	-0.02342	1.40812e-11	0.008	0.1196	2.264e-14		-0.0198161	7.67083e-15		-0.015707	2.25282e-05	-0.02342	1.40811e-11
AA	HDL	Current Drinking	rs3289	8	19823192	t	c	0.05432	0	-0.014	0.1292	4.502e-24		0.0447087	1.65196e-23		0.03375	4.4075e-07	0.05432	1.00719e-19
AA	HDL	Current Smoking	rs3289	8	19823192	t	c	0.03022	1.82334e-10	0.0052	0.6454	6.34e-11		0.0292379	1.33121e-11		0.025841	0.0086587	0.03022	1.82334e-10
AA	HDL	Ever Smoking	rs3289	8	19823192	t	c	0.0335	8.61234e-09	0.0002	0.9806	8.199e-13		0.0318012	1.36331e-13		0.030111	1.51942e-06	0.0335	8.61234e-09
AA	HDL	Current Smoking	rs15285	8	19824667	t	c	0.01891	2.55351e-15	0.006	0.2874	1.151e-17		0.0191152	1.31224e-18		0.0198248	5.74403e-05	0.01891	2.53014e-15
AA	HDL	Ever Smoking	rs15285	8	19824667	t	c	0.02138	7.00662e-13	-0.0033	0.458	7.094e-17		0.0185733	5.13435e-17		0.015781	1.11643e-06	0.02138	7.00616e-13
AA	HDL	Drinking Habits	rs74779858	8	19828835	t	c	-0.03614	3.33067e-15	0.0172	0.1077	2.948e-15		-0.0332764	9.82163e-16		-0.02148	0.0240687	-0.03614	3.30572e-15
AA	HDL	Current Drinking	rs10096633	8	19830921	t	c	0.02961	0	-0.0019	0.6905	2.562e-30		0.0279555	2.35918e-31		0.026069	6.84835e-14	0.02961	1.4361e-19
AA	HDL	Drinking Habits	rs10096633	8	19830921	t	c	0.02658	0	0.0078	0.2253	1.333e-29		0.0283054	1.30562e-30		0.035413	1.20405e-09	0.02658	8.99774e-23
AA	HDL	Current Drinking	rs78963197	8	19836646	t	c	-0.04564	2.04463e-09	0.0191	0.09489	3.042e-10		-0.0352951	2.79964e-10		-0.0235	0.00386228	-0.04564	2.04463e-09
AA	HDL	Current Smoking	rs58946909	8	19840341	a	g	0.02105	4.25327e-10	0.0093	0.2366	6.578e-12		0.0220097	7.17719e-13		0.025329	0.000278264	0.02105	4.25327e-10
AA	HDL	Ever Smoking	rs58946909	8	19840341	a	g	0.02065	5.87864e-07	0.0032	0.6071	2.228e-11		0.0214886	2.59771e-12		0.022323	6.11376e-07	0.02065	5.87864e-07
AA	HDL	Current Drinking	rs75551077	8	19840408	c	g	0.03011	4.05031e-10	-0.0027	0.7065	1.852e-14		0.0278256	2.22944e-15		0.025221	6.88631e-07	0.03011	4.05031e-10
AA	HDL	Drinking Habits	rs75551077	8	19840408	c	g	0.0302	2.15161e-13	-0.0077	0.4332	8.046e-14		0.0286307	1.47822e-14		0.022166	0.0106849	0.0302	2.1519e-13
AA	HDL	Current Drinking	rs7841189	8	19845376	t	c	0.0205	2.37077e-07	0.0006	0.92	4.485e-11		0.0200805	5.21525e-12		0.0196022	3.89532e-06	0.0205	2.37077e-07
AA	HDL	Drinking Habits	rs7841189	8	19845376	t	c	0.01757	1.4868e-07	0.014	0.07914	1.188e-10		0.0201386	3.555e-11		0.03072	1.74963e-05	0.01757	1.4868e-07
AA	HDL	Current Drinking	rs7005359	8	19870693	a	g	-0.01807	9.66465e-07	0.0027	0.6301	8.788e-09		-0.0165832	1.55179e-09		-0.014888	0.000243325	-0.01807	9.66465e-07
AA	HDL	Drinking Habits	rs7005359	8	19870693	a	g	-0.01563	5.27456e-07	-0.0074	0.3276	1.266e-08		-0.0171089	1.99367e-09		-0.023201	0.000656728	-0.01563	5.27456e-07
AA	HDL	Ever Smoking	rs7005359	8	19870693	a	g	-0.01678	8.00301e-07	0.0025	0.6354	4.003e-08		-0.0144852	1.96852e-08		-0.012202	0.00143089	-0.01678	8.00301e-07
AA	HDL	Current Drinking	rs1919486	8	19883287	a	t	0.02465	3.12383e-08	-0.0058	0.3889	1.399e-09		0.020398	4.8066e-10		0.01555	0.00112709	0.02465	3.12383e-08
AA	HDL	Drinking Habits	rs12544171	8	19910883	t	g	0.02246	1.72486e-08	0.0019	0.8375	5.577e-10		0.0234378	7.32778e-11		0.027466	0.000839602	0.02246	1.72486e-08
AA	HDL	Drinking Habits	rs144592826	9	107489026	a	t	-0.02753	5.91256e-08	-0.0003	0.9792	9.765e-09		-0.0277906	1.26203e-09		-0.028864	0.00478303	-0.02753	5.91256e-08
AA	HDL	Current Drinking	rs33918808	9	107579632	c	g	-0.0235	9.99399e-07	0.0032	0.6594	6.088e-09		-0.0217857	9.67555e-10		-0.019831	0.000156056	-0.0235	9.99399e-07
AA	HDL	Drinking Habits	rs33918808	9	107579632	c	g	-0.02211	4.96588e-08	0.0028	0.7684	2.729e-08		-0.021683	4.00258e-09		-0.019924	0.020584	-0.02211	4.96588e-08
AA	HDL	Current Drinking	rs4149307	9	107589744	t	c	0.02041	1.2587e-08	0.008	0.1301	6.876e-19		0.023898	1.90833e-19		0.027875	1.95419e-13	0.02041	1.2587e-08
AA	HDL	Drinking Habits	rs4149307	9	107589744	t	c	0.02042	1.52026e-11	0.0122	0.07913	1.369e-16		0.023141	5.49215e-17		0.03435	4.57705e-08	0.02042	1.52026e-11
AA	HDL	Current Smoking	rs4149307	9	107589744	t	c	0.01958	1.86517e-13	-0.0058	0.357	6.334e-13		0.0171622	2.19229e-12		0.0088	0.11981	0.01958	1.86496e-13
AA	HDL	Ever Smoking	rs4149307	9	107589744	t	c	0.02185	3.56265e-11	-0.0079	0.1065	1.905e-12		0.0170052	6.44935e-12		0.012185	0.000676682	0.02185	3.56265e-11
AA	HDL	Current Drinking	rs73580632	11	116518901	t	c	0.02479	4.63912e-07	-0.0079	0.2787	1.215e-08		0.0215646	2.52128e-09		0.017887	0.000647573	0.02479	4.63912e-07
AA	HDL	Drinking Habits	rs73580632	11	116518901	t	c	0.02301	4.16299e-08	-0.0048	0.6247	4.944e-08		0.021889	9.01314e-09		0.017271	0.0478276	0.02301	4.16299e-08
AA	HDL	Current Drinking	rs5098	11	116692813	c	g	0.02445	0.00119117	0.0099	0.3795	4.756e-08		0.0314447	1.66264e-08		0.03942	9.59041e-07	0.02445	0.00119117
AA	HDL	Current Drinking	rs2849172	11	116698332	t	c	-0.004858	0.449513	-0.0351	0.0001524	3.953e-09		-0.0211556	4.27915e-06		-0.039738	6.06103e-10	-0.004858	0.449513
AA	HDL	Current Drinking	rs609177	11	116770517	a	g	0.01438	0.00323678	0.0106	0.128	1.77e-08		0.0198748	2.06512e-08		0.02614	9.85604e-08	0.01438	0.00323678
AA	HDL	Ever Smoking	rs2929176	11	117106282	t	c	0.02111	1.74681e-05	-0.0016	0.8162	4.895e-08		0.0205962	6.8049e-09		0.020085	5.50392e-05	0.02111	1.74681e-05
AA	HDL	Current Smoking	rs7925044	11	117147987	a	g	0.01987	6.24375e-06	0.0179	0.07863	2.26e-08		0.0234204	5.31144e-09		0.0357	6.80801e-05	0.01987	6.24375e-06
AA	HDL	Ever Smoking	rs111629990	12	125344558	a	g	-0.03057	1.99434e-07	0.0129	0.1368	4.303e-08		-0.0239231	4.10972e-08		-0.01731	0.0060143	-0.03057	1.99434e-07
AA	HDL	Current Drinking	rs7177289	15	58680184	t	c	0.01926	1.1521e-08	-0.0031	0.5451	2.287e-12		0.0181204	2.92321e-13		0.016821	3.73431e-06	0.01926	1.1521e-08
AA	HDL	Drinking Habits	rs7177289	15	58680184	t	c	0.01746	3.73302e-10	0.0033	0.6311	3.102e-11		0.0177096	3.60491e-12		0.018738	0.00222013	0.01746	3.73302e-10
AA	HDL	Current Smoking	rs1800588	15	58723675	t	c	0.008785	0.00040308	0.0247	1.828e-05	5.643e-11		0.0136184	1.55218e-09		0.030335	2.79582e-09	0.008785	0.00040308
AA	HDL	Ever Smoking	rs1800588	15	58723675	t	c	0.005396	0.0817458	0.0159	0.00057	1.054e-08		0.0124991	5.94736e-08		0.019566	5.12653e-09	0.005396	0.0817458
AA	HDL	Current Drinking	rs2070895	15	58723939	a	g	0.01865	2.37548e-08	0.0039	0.445	3.813e-15		0.0199522	4.45401e-16		0.021437	1.34976e-09	0.01865	2.37548e-08
AA	HDL	Drinking Habits	rs2070895	15	58723939	a	g	0.01986	5.33129e-13	-0.0035	0.5924	6.554e-14		0.0195584	8.3745e-15		0.018316	0.00203648	0.01986	5.33153e-13
AA	HDL	Current Drinking	rs261334	15	58726744	c	g	-0.01699	1.0642e-06	0.0016	0.7641	7.652e-09		-0.0157186	1.22682e-09		-0.014269	0.000179815	-0.01699	1.0642e-06
AA	HDL	Drinking Habits	rs261334	15	58726744	c	g	-0.01662	1.17372e-08	0.0072	0.3097	1.888e-08		-0.0156097	4.55132e-09		-0.011448	0.0713036	-0.01662	1.17372e-08
AA	HDL	Current Drinking	rs13336807	16	56808536	a	g	-0.03127	9.73786e-06	-0.0071	0.5114	7.789e-10		-0.034344	9.88926e-11		-0.037849	1.58925e-06	-0.03127	9.73786e-06
AA	HDL	Drinking Habits	rs13336807	16	56808536	a	g	-0.03516	4.41917e-08	-0.0063	0.6684	2.397e-09		-0.0361882	3.24834e-10		-0.040424	0.00168078	-0.03516	4.41917e-08
AA	HDL	Current Drinking	rs146805986	16	56914137	t	c	0.08448	3.59659e-07	0.033	0.1731	7.274e-16		0.0985208	2.11239e-16		0.11453	3.04923e-11	0.08448	3.59659e-07
AA	HDL	Drinking Habits	rs59038891	16	56915922	a	c	0.02245	5.57822e-06	0.0235	0.04458	1.931e-09		0.0271536	1.44903e-09		0.04653	7.94962e-06	0.02245	5.57822e-06
AA	HDL	Current Drinking	rs711750	16	56942475	a	g	0.03006	2.97235e-08	-0.0036	0.6659	7.905e-11		0.0274009	1.4536e-11		0.024369	4.85863e-05	0.03006	2.97235e-08
AA	HDL	Current Drinking	rs1366549	16	56946025	t	c	0.06742	4.18443e-13	0.0188	0.1833	5.236e-26		0.0751576	5.14504e-27		0.08398	4.7942e-16	0.06742	4.18429e-13
AA	HDL	Drinking Habits	rs1366549	16	56946025	t	c	0.07011	2.22045e-16	0.0391	0.05401	7.713e-23		0.0771829	2.22858e-23		0.10632	2.18219e-09	0.07011	2.7302e-16
AA	HDL	Current Drinking	rs190324	16	56963142	a	g	0.03047	5.23885e-09	-0.0197	0.01003	3.904e-09		0.022125	6.22522e-09		0.01261	0.0188937	0.03047	5.23885e-09
AA	HDL	Current Drinking	rs3764262	16	56965731	c	g	-0.01709	7.23082e-07	0.0029	0.5793	5.385e-09		-0.01545	8.18152e-10		-0.01358	0.000180122	-0.01709	7.23082e-07
AA	HDL	Drinking Habits	rs3764262	16	56965731	c	g	-0.01353	2.07783e-06	-0.0074	0.2774	2.421e-08		-0.0150862	5.23729e-09		-0.021497	0.000379051	-0.01353	2.07783e-06
AA	HDL	Current Drinking	rs193695	16	56985156	a	g	-0.02546	2.80981e-11	0.0009	0.8682	1.375e-17		-0.0243241	1.27774e-18		-0.023029	7.05581e-09	-0.02546	2.8098e-11
AA	HDL	Drinking Habits	rs193695	16	56985156	a	g	-0.02471	2.9976e-15	-0.0003	0.9655	4.275e-17		-0.0247469	4.39474e-18		-0.0248987	0.000282638	-0.02471	2.97269e-15
AA	HDL	Current Drinking	rs72786786	16	56985514	a	g	0.03127	1.30948e-06	-0.001	0.9187	1.286e-09		0.0301664	1.57021e-10		0.028908	1.95991e-05	0.03127	1.30948e-06
AA	HDL	Drinking Habits	rs72786786	16	56985514	a	g	0.03035	7.43818e-08	0.0052	0.6818	4.015e-09		0.0315323	5.55803e-10		0.036403	0.00139671	0.03035	7.43818e-08
AA	HDL	Ever Smoking	rs76277974	16	56986207	a	g	-0.04148	2.7612e-10	0.0186	0.05647	1.213e-11		-0.0329032	2.11349e-11		-0.02437	0.000583917	-0.04148	2.76121e-10
AA	HDL	Current Drinking	rs56228609	16	56987765	t	c	0.05342	0	-0.0142	0.06684	4.144e-32		0.0458506	7.69178e-33		0.03722	4.8485e-12	0.05342	2.57668e-23
AA	HDL	Drinking Habits	rs56228609	16	56987765	t	c	0.0504	0	-0.0174	0.09638	2.215e-28		0.0469153	6.75422e-29		0.03256	0.000499887	0.0504	3.93638e-27
AA	HDL	Current Drinking	rs7200805	16	56989015	t	c	0.08742	5.89528e-14	-0.0152	0.3958	3.489e-21		0.0836045	4.16215e-22		0.079254	8.33865e-10	0.08742	5.89878e-14
AA	HDL	Drinking Habits	rs7200805	16	56989015	t	c	0.09157	1.11022e-16	0.0177	0.5011	4.791e-20		0.0943398	4.17829e-21		0.10575	7.50257e-06	0.09157	1.02456e-16
AA	HDL	Current Drinking	rs247616	16	56989590	t	c	0.0667	0	-0.0092	0.09992	1.42e-111		0.0615743	1.97695e-112		0.05573	1.00428e-45	0.0667	1.3677e-70
AA	HDL	Drinking Habits	rs247616	16	56989590	t	c	0.06515	0	-0.0087	0.2444	1.66e-108		0.0634381	4.73509e-109		0.056386	3.65609e-17	0.06515	4.97515e-95
AA	HDL	Current Drinking	rs6499862	16	56991524	a	g	-0.03961	0	0.0021	0.7082	1.636e-43		-0.0382092	1.2334e-44		-0.036612	5.54569e-20	-0.03961	1.05431e-26
AA	HDL	Drinking Habits	rs6499862	16	56991524	a	g	-0.03866	0	-0.0017	0.8228	4.272e-42		-0.0387004	4.36039e-43		-0.038867	1.31908e-08	-0.03866	1.69119e-36
AA	HDL	Current Drinking	rs114944989	16	56992560	a	g	-0.05688	6.92206e-10	0.0033	0.8334	2.043e-13		-0.0565354	8.30519e-14		-0.0561424	4.04505e-06	-0.05688	6.92206e-10
AA	HDL	Ever Smoking	rs114944989	16	56992560	a	g	-0.02795	0.00134417	-0.0244	0.06772	5.035e-09		-0.0388227	1.36206e-09		-0.04964	1.34326e-07	-0.02795	0.00134417
AA	HDL	Current Drinking	rs12447924	16	56994192	t	c	0.02877	8.83738e-14	0.0016	0.7916	2.097e-22		0.0289039	1.80498e-23		0.0290565	1.32404e-11	0.02877	8.83592e-14
AA	HDL	Drinking Habits	rs12447924	16	56994192	t	c	0.02925	0	-0.0021	0.7998	1.583e-20		0.0290316	2.07129e-21		0.028132	0.000148497	0.02925	1.16305e-18
AA	HDL	Current Smoking	rs12447924	16	56994192	t	c	0.02217	2.05391e-14	0.0059	0.3929	5.373e-16		0.0219785	8.46153e-17		0.0213163	0.000444319	0.02217	2.04981e-14
AA	HDL	Current Drinking	rs114856405	16	56995160	a	c	-0.05447	5.35076e-06	-0.0083	0.6611	4.668e-09		-0.0573352	6.49944e-10		-0.060602	2.47063e-05	-0.05447	5.35076e-06
AA	HDL	Drinking Habits	rs9935228	16	56997072	a	g	0.04944	1.44769e-10	-0.0253	0.2032	7.202e-10		0.0433808	1.17653e-09		0.01842	0.301998	0.04944	1.44769e-10
AA	HDL	Current Drinking	rs9929488	16	56998572	c	g	-0.01996	7.50656e-08	0.0044	0.4408	1.171e-10		-0.0184709	1.77437e-11		-0.016773	3.25595e-05	-0.01996	7.50656e-08
AA	HDL	Drinking Habits	rs9929488	16	56998572	c	g	-0.01906	6.73122e-10	0.0015	0.8455	1.713e-10		-0.0189589	2.4121e-11		-0.0185425	0.00722529	-0.01906	6.73122e-10
AA	HDL	Current Drinking	rs7203984	16	56999258	a	c	0.01885	8.30312e-07	-	-	9.144e-09		0.0170464	1.51423e-09		0.01499	0.000237016	0.01885	8.30312e-07
AA	HDL	Drinking Habits	rs7203984	16	56999258	a	c	0.0192	1.54463e-09	-0.0147	0.05741	1.135e-08		0.0161157	3.82221e-08		0.00341	0.624255	0.0192	1.54463e-09
AA	HDL	Current Drinking	rs4784740	16	57001085	c	g	-0.07751	0	-0.0014	0.902	5.252e-49		-0.0801457	3.46019e-50		-0.083151	1.14139e-24	-0.07751	2.33173e-28
AA	HDL	Drinking Habits	rs4784740	16	57001085	c	g	-0.07438	0	-0.0207	0.1733	1.248e-38		-0.0787925	3.81538e-39		-0.09697	2.57864e-13	-0.07438	2.26457e-28
AA	HDL	Ever Smoking	rs35926917	16	57001516	a	g	0.03824	1.67399e-12	-0.0103	0.2033	2.025e-14		0.0298937	7.77921e-14		0.02159	0.000213101	0.03824	1.67394e-12
AA	HDL	Current Smoking	rs11076174	16	57003146	t	c	0.03506	0	-0.0227	0.02776	1.672e-16		0.0291276	2.31209e-14		0.00861	0.345281	0.03506	2.31494e-17
AA	HDL	Ever Smoking	rs11076174	16	57003146	t	c	0.03831	1.42109e-14	-0.011	0.1561	4.541e-18		0.0322746	1.69562e-17		0.02627	3.37743e-06	0.03831	1.42253e-14
AA	HDL	Current Drinking	rs12720871	16	57005764	c	g	0.03964	3.00023e-07	-0.0025	0.8422	1.094e-09		0.0386111	2.32519e-10		0.037438	7.62036e-05	0.03964	3.00023e-07
AA	HDL	Current Drinking	rs7499892	16	57006590	t	c	-0.04922	0	0.0069	0.223	1.139e-61		-0.0465843	8.43784e-63		-0.043579	4.33773e-27	-0.04922	2.27036e-38
AA	HDL	Drinking Habits	rs7499892	16	57006590	t	c	-0.04664	0	0.0025	0.7354	9.213e-57		-0.0462066	9.00761e-58		-0.044421	6.45677e-11	-0.04664	2.86436e-49
AA	HDL	Current Drinking	rs5883	16	57007353	t	c	0.04762	2.22045e-16	0.0023	0.7983	3.564e-27		0.0482064	2.80874e-28		0.048875	4.60579e-14	0.04762	2.66137e-16
AA	HDL	Drinking Habits	rs5883	16	57007353	t	c	0.04613	0	-0.016	0.21	6.589e-18		0.043495	1.35234e-18		0.03264	0.00391976	0.04613	2.86812e-17
AA	HDL	Current Smoking	rs289714	16	57007451	a	g	0.01783	2.824e-11	-0.0029	0.6456	2.649e-11		0.0165969	1.10732e-11		0.012332	0.0272325	0.01783	2.82399e-11
AA	HDL	Ever Smoking	rs289714	16	57007451	a	g	0.02097	4.14386e-10	-0.0055	0.2656	1.062e-12		0.0180375	5.88537e-13		0.01512	3.25721e-05	0.02097	4.14386e-10
AA	HDL	Current Drinking	rs289719	16	57009941	t	c	0.02621	5.10925e-13	0.0056	0.3078	7.612e-26		0.0285878	8.70661e-27		0.031299	8.38884e-16	0.02621	5.10872e-13
AA	HDL	Drinking Habits	rs289719	16	57009941	t	c	0.02816	0	-0.0023	0.7601	2.248e-23		0.0280924	2.17174e-24		0.0278139	2.4592e-05	0.02816	1.14797e-20
AA	HDL	Current Smoking	rs12708980	16	57012379	t	g	0.01695	5.46108e-12	-0.0126	0.03229	4.65e-11		0.0134938	1.84542e-09		0.00154	0.767163	0.01695	5.46102e-12
AA	HDL	Ever Smoking	rs12708980	16	57012379	t	g	0.01992	6.43405e-11	-0.0088	0.05369	2.294e-11		0.0143107	3.64613e-10		0.00873	0.00926704	0.01992	6.43406e-11
AA	HDL	Current Drinking	rs289740	16	57016950	t	c	-0.03268	2.4572e-06	-0.0066	0.5465	6.938e-12		-0.0381001	8.61922e-13		-0.04428	3.63734e-08	-0.03268	2.4572e-06
AA	HDL	Drinking Habits	rs289740	16	57016950	t	c	-0.04	1.57176e-09	-0.0235	0.1295	4.965e-14		-0.045901	2.35456e-14		-0.07021	3.53878e-07	-0.04	1.57176e-09
AA	HDL	Current Smoking	rs9923854	16	57017002	t	g	-0.0319	1.22578e-11	-0.0133	0.2137	1.904e-14		-0.033862	1.90481e-15		-0.040648	2.03042e-05	-0.0319	1.22578e-11
AA	HDL	Current Drinking	rs7187275	16	57031730	a	c	0.02504	5.3746e-05	0.007	0.4647	5.703e-10		0.0295274	1.05281e-10		0.034644	2.88131e-07	0.02504	5.3746e-05
AA	HDL	Current Smoking	rs7187275	16	57031730	a	c	0.02942	3.82746e-10	-0.0046	0.6757	4.129e-10		0.0273801	1.56764e-10		0.020325	0.0391429	0.02942	3.82746e-10
AA	HDL	Drinking Habits	rs57738835	16	57041097	a	g	0.03235	8.42528e-06	0.0253	0.1101	8.089e-09		0.0374521	6.92252e-09		0.05847	2.47725e-05	0.03235	8.42528e-06
AA	HDL	Ever Smoking	rs57738835	16	57041097	a	g	0.02346	0.000606207	0.0137	0.1695	1.895e-08		0.0292648	3.72698e-09		0.03504	9.89164e-07	0.02346	0.000606207
AA	HDL	Current Drinking	rs73584980	16	66922478	t	c	0.01774	0.00307026	0.0225	0.0133	4.476e-09		0.0262626	3.72363e-09		0.03598	4.10093e-08	0.01774	0.00307026
AA	HDL	Current Drinking	rs2233455	16	67207933	t	c	0.0199	2.99666e-08	0.0048	0.3693	2.577e-15		0.0213858	3.25249e-16		0.02308	9.38177e-10	0.0199	2.99666e-08
AA	HDL	Drinking Habits	rs2233455	16	67207933	t	c	0.01869	2.33157e-10	0.0069	0.3341	1.183e-12		0.0199796	1.37729e-13		0.025292	8.4864e-05	0.01869	2.33157e-10
AA	HDL	Current Smoking	rs2233455	16	67207933	t	c	0.01462	3.48978e-08	0.0046	0.4669	1.525e-08		0.0143684	2.69777e-09		0.013498	0.0142798	0.01462	3.48978e-08
AA	HDL	Current Smoking	rs60769312	16	67732186	t	c	0.02098	1.09369e-10	-0.001	0.8958	1.152e-10		0.0197433	5.55659e-11		0.015466	0.0286734	0.02098	1.09369e-10
AA	HDL	Current Drinking	rs8060967	16	67871501	t	c	0.02253	3.28881e-09	0.0126	0.02925	4.828e-23		0.0279127	2.65931e-23		0.03405	1.07117e-16	0.02253	3.28881e-09
AA	HDL	Drinking Habits	rs8060967	16	67871501	t	c	0.02617	9.99201e-16	0.0041	0.5875	1.783e-19		0.0273877	1.85235e-20		0.032404	1.46962e-06	0.02617	1.01406e-15
AA	HDL	Drinking Habits	rs9930348	16	67933967	t	c	0.01768	2.03169e-09	-0.0077	0.2893	4.892e-09		0.0163021	1.93891e-09		0.010626	0.107697	0.01768	2.03169e-09
AA	HDL	Current Drinking	rs2136648	16	67946137	a	t	-0.01231	0.000574541	-0.0052	0.3331	3.125e-08		-0.0152546	8.06893e-09		-0.018612	1.45831e-06	-0.01231	0.000574541
AA	HDL	Current Drinking	rs7195605	16	67989523	t	c	-0.012	0.000668151	-0.0085	0.09865	9.792e-09		-0.0149525	4.31289e-09		-0.018319	3.2856e-07	-0.012	0.000668151
AA	HDL	Drinking Habits	rs255049	16	68013471	t	c	-0.01128	0.000122707	-0.0155	0.02201	2.757e-08		-0.0145127	5.56982e-08		-0.02783	4.86343e-06	-0.01128	0.000122707
AA	HDL	Ever Smoking	rs255054	16	68017356	a	g	-0.01844	1.00199e-06	-0.005	0.381	3.756e-10		-0.0187645	5.55981e-11		-0.0190874	5.85017e-06	-0.01844	1.00199e-06
AA	HDL	Current Drinking	rs11075665	16	68070774	t	c	0.02306	1.36061e-05	0.0073	0.3664	6.671e-09		0.0243496	8.55273e-10		0.02582	1.03036e-05	0.02306	1.36061e-05
AA	HDL	Drinking Habits	rs11075665	16	68070774	t	c	0.02829	7.11999e-10	-	-	2.609e-10		0.0278112	3.64122e-11		0.025839	0.00787467	0.02829	7.11999e-10
AA	HDL	Current Drinking	rs55757091	16	68323654	a	g	0.01376	8.52348e-05	0.0103	0.04855	1.505e-12		0.0180573	1.25007e-12		0.022957	3.24333e-10	0.01376	8.52348e-05
AA	HDL	Drinking Habits	rs55757091	16	68323654	a	g	0.0167	7.90086e-09	0.0063	0.3539	4.763e-11		0.0179771	7.16755e-12		0.023238	0.000128185	0.0167	7.90086e-09
AA	HDL	Current Drinking	rs3745683	19	11348521	a	g	-0.02437	1.23237e-07	-0.011	0.1037	1.183e-18		-0.0299256	6.76817e-19		-0.03626	7.12669e-14	-0.02437	1.23237e-07
AA	HDL	Drinking Habits	rs3745683	19	11348521	a	g	-0.02962	8.77076e-15	-0.0111	0.2169	2.199e-18		-0.0312698	2.19346e-19		-0.038066	2.7439e-06	-0.02962	8.76797e-15
AA	HDL	Current Smoking	rs3745683	19	11348521	a	g	-0.02607	2.89768e-14	0.005	0.5388	9.001e-14		-0.0227573	2.52935e-13		-0.0113	0.108495	-0.02607	2.89792e-14
AA	HDL	Ever Smoking	rs3745683	19	11348521	a	g	-0.02322	6.12504e-08	-0.0036	0.5709	4.99e-13		-0.0237849	5.46178e-14		-0.024347	9.10211e-08	-0.02322	6.12504e-08
AA	HDL	Current Drinking	rs1160985	19	45403412	t	c	0.01649	3.08946e-06	0.0041	0.436	4.019e-11		0.0174969	5.91859e-12		0.018645	2.77712e-07	0.01649	3.08946e-06
AA	HDL	Drinking Habits	rs1160985	19	45403412	t	c	0.01628	1.65241e-08	0.0067	0.3175	9.017e-11		0.0175661	1.51379e-11		0.022864	0.000124467	0.01628	1.65241e-08
AA	HDL	Current Smoking	rs10119	19	45406673	a	g	-0.01828	9.10447e-09	-0.0014	0.845	1.59e-09		-0.0182455	2.20499e-10		-0.0181261	0.00500147	-0.01828	9.10447e-09
AA	HDL	Ever Smoking	rs10119	19	45406673	a	g	-0.01673	2.81753e-05	-0.0053	0.3878	1.354e-08		-0.01791	1.79257e-09		-0.019084	1.26164e-05	-0.01673	2.81753e-05
AA	HDL	Current Drinking	rs7412	19	45412079	t	c	0.04287	1.0329e-07	0.0001	0.9969	3.846e-11		0.042364	5.50499e-12		0.041787	8.2551e-06	0.04287	1.0329e-07
AA	HDL	Current Smoking	rs7412	19	45412079	t	c	0.03734	1.08534e-09	-0.0063	0.6328	3.455e-10		0.0355986	5.09979e-11		0.029576	0.00990923	0.03734	1.08534e-09
AA	HDL	Ever Smoking	rs7412	19	45412079	t	c	0.03546	2.54128e-06	0.0012	0.9163	2.337e-08		0.0334068	6.08702e-09		0.031364	0.000267346	0.03546	2.54128e-06
AA	HDL	Current Drinking	rs6073958	20	44551855	t	c	0.02013	1.58684e-07	0.0011	0.8436	1.925e-11		0.0197437	2.18529e-12		0.0193033	1.95211e-06	0.02013	1.58684e-07
AA	HDL	Drinking Habits	rs6073958	20	44551855	t	c	0.01902	5.94516e-09	-0.0009	0.9056	9.121e-10		0.0191871	1.12129e-10		0.0198757	0.00415227	0.01902	5.94516e-09
AA	HDL	Current Drinking	rs111859808	20	44558849	a	g	-0.03319	4.59392e-07	-0.0004	0.9645	1.041e-09		-0.0310921	1.43345e-10		-0.0287	4.64198e-05	-0.03319	4.59392e-07
AA	HDL	Current Drinking	rs6094229	20	44570463	c	g	-0.01595	6.13551e-05	-0.0067	0.2742	1.382e-09		-0.0188502	2.32453e-10		-0.022157	5.51177e-07	-0.01595	6.13551e-05
AA	HDL	Drinking Habits	rs6094229	20	44570463	c	g	-0.0194	1.42085e-08	0.0058	0.4866	1.827e-08		-0.0183591	3.91322e-09		-0.014071	0.0591915	-0.0194	1.42085e-08
ALL_POP	HDL	Drinking Habits	rs36053809	1	27083093	a	c	0.009517	4.0281e-07	0.004	0.1699	5.851e-16		0.0112286	4.59772e-16		0.013529	2.18609e-11	0.009517	4.0281e-07
ALL_POP	HDL	Current Drinking	rs35583548	1	27140149	a	g	-0.0108	5.48168e-06	-0.0058	0.05597	2.678e-25		-0.0133144	4.18546e-23		-0.015097	9.93846e-22	-0.0108	5.48168e-06
ALL_POP	HDL	Current Smoking	rs34716450	1	27143575	t	c	0.01391	0	0.0021	0.5836	1.072e-22		0.0143579	8.9106e-24		0.01615	5.04028e-07	0.01391	1.61215e-18
ALL_POP	HDL	Ever Smoking	rs34716450	1	27143575	t	c	0.01209	4.89805e-10	0.0039	0.16	2.032e-23		0.0140889	2.91576e-24		0.01597	2.0511e-16	0.01209	4.89805e-10
ALL_POP	HDL	Current Drinking	rs569216880	1	27168640	d	i	-0.01022	0.00446031	-0.0061	0.1754	4.753e-11		-0.0134775	1.31995e-10		-0.015787	3.405e-10	-0.01022	0.00446031
ALL_POP	HDL	Drinking Habits	rs569216880	1	27168640	d	i	-0.01082	7.94594e-05	-0.0051	0.2476	3.913e-10		-0.0134317	1.28146e-10		-0.016942	1.21016e-07	-0.01082	7.94594e-05
ALL_POP	HDL	Current Smoking	rs569216880	1	27168640	d	i	-0.01362	2.66251e-10	0.0067	0.1806	4.111e-10		-0.0124588	9.10073e-11		-0.007813	0.0619931	-0.01362	2.66251e-10
ALL_POP	HDL	Ever Smoking	rs569216880	1	27168640	d	i	-0.01051	7.03681e-05	-0.0031	0.4086	1.838e-10		-0.0122451	3.36502e-11		-0.013878	5.85136e-08	-0.01051	7.03681e-05
ALL_POP	HDL	Current Drinking	rs7545442	1	27260783	t	c	-0.01023	3.28548e-06	-0.005	0.086	4.925e-23		-0.0127625	4.3941e-22		-0.014558	8.51614e-20	-0.01023	3.28548e-06
ALL_POP	HDL	Drinking Habits	rs12728150	1	27268737	a	g	0.01083	1.20451e-10	0.0046	0.09524	1.17e-22		0.0126363	3.71883e-23		0.015064	9.12175e-15	0.01083	1.20451e-10
ALL_POP	HDL	Drinking Habits	rs2815708	1	28347491	t	c	-0.004757	3.86569e-08	0.0016	0.28	1.547e-09		-0.00419515	4.41903e-10		-0.00344	0.00110792	-0.004757	3.86569e-08
ALL_POP	HDL	Ever Smoking	rs72658347	1	28389310	c	g	0.00341	5.1349e-05	0.0011	0.3894	1.634e-09		0.00402306	2.13448e-10		0.0046	4.24067e-07	0.00341	5.1349e-05
ALL_POP	HDL	Current Drinking	rs12144063	1	28406047	t	g	-0.004234	9.63676e-06	0.0005	0.751	3.564e-10		-0.00429068	4.25685e-11		-0.00433086	3.91486e-07	-0.004234	9.63676e-06
ALL_POP	HDL	Current Smoking	rs12144063	1	28406047	t	g	-0.004176	1.23256e-09	-0.0008	0.6283	1.293e-10		-0.00424185	1.53092e-11		-0.0045053	0.0017969	-0.004176	1.23256e-09
ALL_POP	HDL	Current Drinking	rs147860177	1	39554034	t	g	0.006351	2.89668e-07	0.0003	0.8623	1.345e-16		0.00673954	1.68521e-17		0.007015	3.10536e-12	0.006351	2.89668e-07
ALL_POP	HDL	Current Drinking	rs11205698	1	39624380	t	c	0.005796	4.99143e-09	-	-	1.116e-16		0.00563971	1.06455e-17		0.0055289	6.90722e-11	0.005796	4.99143e-09
ALL_POP	HDL	Drinking Habits	rs11205698	1	39624380	t	c	0.005045	3.82412e-09	-0.0005	0.7397	4.315e-14		0.00529943	4.29618e-15		0.0056414	1.14289e-07	0.005045	3.82412e-09
ALL_POP	HDL	Current Smoking	rs1537818	1	39647038	a	g	0.005427	9.21485e-15	-0.0006	0.7209	2.576e-15		0.00519184	4.65975e-16		0.004251	0.00325559	0.005427	9.2229e-15
ALL_POP	HDL	Ever Smoking	rs11205823	1	39714238	a	t	0.005032	6.55622e-09	0.0009	0.4984	1.996e-15		0.00529881	1.98698e-16		0.0055499	1.51773e-09	0.005032	6.55622e-09
ALL_POP	HDL	Drinking Habits	rs1775654	1	39950080	t	c	-0.004463	7.37622e-07	-0.0001	0.9549	1.216e-12		-0.00510975	1.82725e-13		-0.005979	2.82379e-08	-0.004463	7.37622e-07
ALL_POP	HDL	Current Smoking	rs72663529	1	40023356	a	t	0.006207	0	-0.0023	0.1545	3.634e-19		0.00566049	2.74496e-19		0.003474	0.0147901	0.006207	3.67323e-19
ALL_POP	HDL	Ever Smoking	rs72663529	1	40023356	a	t	0.00637	1.46105e-13	-0.001	0.4584	5.273e-19		0.00572294	2.01728e-19		0.005114	1.61191e-08	0.00637	1.46114e-13
ALL_POP	HDL	Drinking Habits	rs3768321	1	40035928	t	g	-0.009217	6.66134e-16	0.0012	0.5175	1.327e-24		-0.00903565	1.04808e-25		-0.0087919	1.41731e-11	-0.009217	6.21195e-16
ALL_POP	HDL	Current Smoking	rs2293476	1	40036847	c	g	-0.008954	0	0.0026	0.1841	1.169e-27		-0.00844628	2.48211e-28		-0.006415	0.000163767	-0.008954	5.48414e-26
ALL_POP	HDL	Ever Smoking	rs2293476	1	40036847	c	g	-0.008118	3.85247e-14	-0.001	0.5352	8.367e-28		-0.00854962	6.50384e-29		-0.0089558	6.41173e-17	-0.008118	3.85771e-14
ALL_POP	HDL	Current Drinking	rs4660303	1	40060473	a	g	-0.01024	5.66214e-15	0.0021	0.234	4.322e-27		-0.00881048	3.0821e-28		-0.007797	2.29193e-15	-0.01024	5.6812e-15
ALL_POP	HDL	Drinking Habits	rs11806638	1	55518160	a	c	0.004017	0.0329003	0.002	0.5362	1.926e-11		0.00735015	7.63725e-09		0.01183	1.00566e-10	0.004017	0.0329003
ALL_POP	HDL	Ever Smoking	rs12033147	1	93792912	c	g	-0.008253	1.14484e-11	0.002	0.2611	4.627e-15		-0.0070547	3.74028e-15		-0.005927	4.48539e-06	-0.008253	1.14484e-11
ALL_POP	HDL	Current Smoking	rs74228400	1	93801186	a	t	-0.007286	5.26246e-14	-0.0025	0.2977	1.114e-16		-0.00769733	1.03614e-17		-0.009343	7.07035e-06	-0.007286	5.25975e-14
ALL_POP	HDL	Current Drinking	rs4847240	1	93817946	a	g	0.007776	0	-0.0001	0.9442	4.167e-31		0.00743029	4.2346e-32		0.0071852	1.60162e-18	0.007776	3.9399e-17
ALL_POP	HDL	Drinking Habits	rs4847240	1	93817946	a	g	0.007429	0	-0.0014	0.3178	4.15e-28		0.0071107	6.63575e-29		0.0066829	2.19821e-11	0.007429	5.99007e-20
ALL_POP	HDL	Current Smoking	rs1559828	1	93825638	a	t	-0.006659	0	0.0011	0.5095	2.937e-26		-0.00665244	2.67951e-27		-0.00662618	2.25063e-06	-0.006659	2.69853e-23
ALL_POP	HDL	Ever Smoking	rs1559828	1	93825638	a	t	-0.006995	0	0.0011	0.3852	1.141e-26		-0.00670578	2.63438e-27		-0.0064336	3.06233e-13	-0.006995	2.25551e-17
ALL_POP	HDL	Current Drinking	rs6541379	1	93896765	a	g	0.006109	8.89083e-07	0.0025	0.2096	2.15e-14		0.00737468	2.16893e-15		0.008272	4.74687e-11	0.006109	8.89083e-07
ALL_POP	HDL	Drinking Habits	rs6541379	1	93896765	a	g	0.00662	5.13014e-09	0.0011	0.5975	4.079e-14		0.00733671	4.14547e-15		0.0083	4.86818e-08	0.00662	5.13014e-09
ALL_POP	HDL	Ever Smoking	rs41279716	1	109813510	a	t	-0.005702	3.06939e-06	0.0013	0.4782	8.938e-09		-0.00527049	1.52417e-09		-0.0048644	7.86782e-05	-0.005702	3.06939e-06
ALL_POP	HDL	Current Drinking	rs7528419	1	109817192	a	g	-0.009141	1.34559e-13	0.0023	0.1915	2.67e-32		-0.00951661	3.05092e-33		-0.0097829	6.92418e-23	-0.009141	1.34534e-13
ALL_POP	HDL	Drinking Habits	rs7528419	1	109817192	a	g	-0.006633	1.1014e-10	-0.0025	0.1475	4.109e-28		-0.00881386	8.41311e-28		-0.011745	7.84958e-21	-0.006633	1.1014e-10
ALL_POP	HDL	Current Smoking	rs7528419	1	109817192	a	g	-0.008691	0	0.0031	0.1193	1.03e-28		-0.0085483	1.16058e-29		-0.0079774	3.65393e-06	-0.008691	7.43447e-26
ALL_POP	HDL	Ever Smoking	rs7528419	1	109817192	a	g	-0.008575	0	0.0017	0.271	1.769e-29		-0.00877906	1.59692e-30		-0.0089711	1.82359e-16	-0.008575	5.19434e-17
ALL_POP	HDL	Drinking Habits	rs55882046	1	109819981	t	c	0.007105	0.000140316	0.0023	0.4268	1.34e-09		0.0086229	5.97836e-10		0.010663	2.18017e-07	0.007105	0.000140316
ALL_POP	HDL	Current Smoking	rs55882046	1	109819981	t	c	0.007777	1.66318e-07	-0.0034	0.346	4.46e-08		0.00780162	5.9649e-09		0.0079001	0.00902008	0.007777	1.66318e-07
ALL_POP	HDL	Ever Smoking	rs55882046	1	109819981	t	c	0.01033	1.48422e-08	-0.004	0.1375	5.8e-11		0.00885402	1.94799e-11		0.007465	6.15443e-05	0.01033	1.48422e-08
ALL_POP	HDL	Current Drinking	rs11577931	1	109820884	a	g	-0.01055	1.53385e-05	0.005	0.1178	2.324e-10		-0.0094072	3.45812e-11		-0.008597	2.75197e-07	-0.01055	1.53385e-05
ALL_POP	HDL	Current Drinking	rs672569	1	109827253	a	g	0.007765	1.45735e-06	-0.0045	0.03469	4.388e-08		0.00550164	1.11125e-08		0.003897	0.000829949	0.007765	1.45735e-06
ALL_POP	HDL	Current Smoking	rs672569	1	109827253	a	g	0.005516	4.0523e-08	-0.003	0.1925	4.918e-08		0.00518985	8.70644e-09		0.003885	0.052766	0.005516	4.0523e-08
ALL_POP	HDL	Current Drinking	rs17575427	1	110049127	c	g	0.01197	8.66088e-06	-0.0104	0.003429	1.211e-08		0.00925198	1.64586e-09		0.007325	5.54689e-05	0.01197	8.66088e-06
ALL_POP	HDL	Current Drinking	rs333947	1	110470764	a	g	-0.004877	0.000165868	-0.0036	0.0535	1.758e-14		-0.00659266	6.92819e-15		-0.007809	1.41414e-12	-0.004877	0.000165868
ALL_POP	HDL	Drinking Habits	rs333947	1	110470764	a	g	-0.006687	1.58767e-09	-0.0013	0.4511	7.111e-16		-0.00719339	6.81456e-17		-0.007874	4.45766e-09	-0.006687	1.58767e-09
ALL_POP	HDL	Current Drinking	rs17276513	1	178520604	a	t	-0.004589	3.25639e-07	0.001	0.4596	3.376e-15		-0.00498831	3.42338e-16		-0.0052714	3.31591e-11	-0.004589	3.25639e-07
ALL_POP	HDL	Drinking Habits	rs17276513	1	178520604	a	t	-0.005099	1.06306e-10	0.0018	0.1792	4.159e-14		-0.00487874	6.90894e-15		-0.0045827	3.15222e-06	-0.005099	1.06306e-10
ALL_POP	HDL	Current Drinking	rs113290361	1	182121031	a	g	-0.008173	5.21805e-15	0.003	0.05621	1.461e-22		-0.00692312	7.13717e-23		-0.006037	4.13741e-11	-0.008173	5.23834e-15
ALL_POP	HDL	Ever Smoking	rs2332969	1	182141966	a	g	-0.005111	3.40615e-09	-0.001	0.4614	3.065e-19		-0.00592498	2.89929e-20		-0.006691	2.91881e-13	-0.005111	3.40615e-09
ALL_POP	HDL	Drinking Habits	rs2489279	1	182144119	c	g	0.006108	1.06215e-12	-0.0011	0.4321	1.197e-18		0.00609513	1.21992e-19		0.00607784	8.30574e-09	0.006108	1.06217e-12
ALL_POP	HDL	Current Smoking	rs1779809	1	182145545	t	c	-0.00622	0	0.0021	0.1931	9.196e-20		-0.00588345	2.15904e-20		-0.004537	0.00161906	-0.00622	5.66441e-19
ALL_POP	HDL	Current Drinking	rs3747973	1	205677148	a	g	-0.0002099	0.814231	-0.0035	0.01232	4.647e-10		-0.00322167	2.69895e-07		-0.0053569	5.55608e-11	-0.0002099	0.814231
ALL_POP	HDL	Current Drinking	rs2642438	1	220970028	a	g	-0.007063	6.89152e-10	0.0008	0.6093	1.363e-21		-0.0070405	1.31072e-22		-0.00702454	6.41767e-15	-0.007063	6.89152e-10
ALL_POP	HDL	Drinking Habits	rs2642438	1	220970028	a	g	-0.006426	1.62186e-11	0.001	0.5458	7.795e-18		-0.00650087	6.8674e-19		-0.0066015	4.35719e-09	-0.006426	1.62186e-11
ALL_POP	HDL	Current Smoking	rs4846906	1	230284257	a	c	0.008409	0	-0.0024	0.2341	2.398e-23		0.00792408	1.02316e-23		0.005984	0.000966241	0.008409	1.60242e-22
ALL_POP	HDL	Drinking Habits	rs6692319	1	230284375	t	c	0.00661	1.1684e-12	0.0003	0.8438	2.495e-25		0.00786126	3.14326e-26		0.009543	6.1817e-16	0.00661	1.1684e-12
ALL_POP	HDL	Current Drinking	rs7551742	1	230290118	a	g	-0.005455	2.87133e-07	-0.0011	0.5038	9.088e-26		-0.00775347	4.49215e-26		-0.009383	5.97447e-22	-0.005455	2.87133e-07
ALL_POP	HDL	Ever Smoking	rs7551742	1	230290118	a	g	-0.007645	9.99201e-16	0.0009	0.5405	2.705e-24		-0.00736984	5.76367e-25		-0.0071109	3.63033e-12	-0.007645	9.91291e-16
ALL_POP	HDL	Current Smoking	rs10864722	1	230290254	a	g	0.007265	0	-0.0018	0.3096	2.477e-25		0.00694465	1.08624e-25		0.005663	0.000244503	0.007265	3.53038e-24
ALL_POP	HDL	Drinking Habits	rs1555290	1	230294989	a	c	0.01102	1.11022e-16	0.0017	0.4456	5.493e-36		0.0127887	2.11494e-36		0.015166	9.76617e-23	0.01102	9.02321e-17
ALL_POP	HDL	Current Drinking	rs10127775	1	230295789	a	t	-0.009114	1.11022e-16	-0.0023	0.1227	9.541e-58		-0.0108045	1.914e-56		-0.012003	8.97179e-45	-0.009114	1.10433e-16
ALL_POP	HDL	Drinking Habits	rs10127775	1	230295789	a	t	-0.00967	0	-0.0023	0.1138	1.141e-58		-0.0111606	8.8696e-59		-0.013164	1.17833e-35	-0.00967	1.15063e-26
ALL_POP	HDL	Current Smoking	rs10127775	1	230295789	a	t	-0.01053	0	-0.0006	0.7475	4.863e-55		-0.0105345	2.63412e-56		-0.0105523	4.97571e-12	-0.01053	2.03282e-46
ALL_POP	HDL	Ever Smoking	rs10127775	1	230295789	a	t	-0.01071	0	0.0008	0.5568	4.853e-55		-0.0105379	2.9518e-56		-0.010376	1.55648e-28	-0.01071	2.87584e-30
ALL_POP	HDL	Current Drinking	rs4846916	1	230296492	a	g	0.00885	4.5943e-08	0.0029	0.2104	4.175e-36		0.0123615	8.91507e-34		0.014851	6.99463e-32	0.00885	4.5943e-08
ALL_POP	HDL	Ever Smoking	rs4846916	1	230296492	a	g	0.01162	0	0.0007	0.7344	3.249e-35		0.012384	1.96955e-36		0.013103	7.64945e-21	0.01162	9.87623e-19
ALL_POP	HDL	Current Smoking	rs4846918	1	230300586	t	c	0.01156	0	-0.0003	0.894	1.102e-34		0.0115166	1.14206e-35		0.0113431	1.23261e-07	0.01156	1.28167e-30
ALL_POP	HDL	Drinking Habits	rs619899	1	230310069	a	g	0.007087	5.26135e-13	0.0006	0.7382	2.104e-26		0.00854048	2.38191e-27		0.010494	1.25311e-16	0.007087	5.26127e-13
ALL_POP	HDL	Current Smoking	rs619899	1	230310069	a	g	0.007615	0	0.0023	0.2516	9.855e-26		0.00799094	7.63412e-27		0.009495	3.68651e-08	0.007615	7.74392e-21
ALL_POP	HDL	Ever Smoking	rs619899	1	230310069	a	g	0.007122	1.1201e-12	0.0004	0.7979	1.744e-25		0.00800811	1.31967e-26		0.008842	2.22841e-16	0.007122	1.12006e-12
ALL_POP	HDL	Current Drinking	rs621328	1	230310414	a	g	-0.005538	1.52989e-06	-0.0024	0.1585	1.104e-28		-0.00875223	3.12056e-28		-0.011031	1.71444e-25	-0.005538	1.52989e-06
ALL_POP	HDL	Current Drinking	rs2090034	2	20372409	a	g	-0.002487	0.00591739	-0.0002	0.8862	9.628e-09		-0.0035941	3.5732e-09		-0.004379	2.8609e-08	-0.002487	0.00591739
ALL_POP	HDL	Drinking Habits	rs2090034	2	20372409	a	g	-0.003199	5.50621e-05	-0.0011	0.3893	1.029e-09		-0.00395795	2.12e-10		-0.004978	3.55553e-07	-0.003199	5.50621e-05
ALL_POP	HDL	Drinking Habits	rs34504815	2	21121656	t	g	-0.00776	3.37276e-06	0.0011	0.662	3.801e-08		-0.0071798	5.13434e-09		-0.0064	0.000360849	-0.00776	3.37276e-06
ALL_POP	HDL	Current Drinking	rs12710749	2	21136550	a	c	0.003648	0.00118417	0.0031	0.05	3.941e-16		0.00540169	4.35184e-15		0.006645	4.44477e-15	0.003648	0.00118417
ALL_POP	HDL	Drinking Habits	rs12710749	2	21136550	a	c	0.004596	4.86024e-07	0.0024	0.104	7.397e-15		0.00555375	2.15978e-15		0.006841	1.83493e-10	0.004596	4.86024e-07
ALL_POP	HDL	Current Smoking	rs12710749	2	21136550	a	c	0.005503	2.85327e-14	0.0022	0.2059	3.891e-18		0.00584255	4.62616e-19		0.007201	1.27196e-06	0.005503	2.84837e-14
ALL_POP	HDL	Ever Smoking	rs12710749	2	21136550	a	c	0.005504	1.45733e-09	-0.0004	0.754	4.529e-16		0.00553282	4.71861e-17		0.00555995	2.50019e-09	0.005504	1.45733e-09
ALL_POP	HDL	Current Drinking	rs6547409	2	21190209	t	c	0.01817	1.91097e-07	-0.001	0.8088	9.436e-24		0.0192133	8.88556e-23		0.019953	5.95136e-19	0.01817	1.91097e-07
ALL_POP	HDL	Drinking Habits	rs6547409	2	21190209	t	c	0.01756	2.27829e-11	0.0026	0.5066	1.53e-23		0.0192596	9.63072e-24		0.021544	6.16441e-15	0.01756	2.27829e-11
ALL_POP	HDL	Ever Smoking	rs6547409	2	21190209	t	c	0.02221	0	-0.0056	0.1258	2.601e-27		0.0193095	5.61788e-28		0.01658	1.02311e-11	0.02221	2.53895e-18
ALL_POP	HDL	Current Drinking	rs10172650	2	21205457	a	g	-0.002866	0.0116396	-0.0007	0.6741	2.645e-08		-0.00396725	1.92339e-08		-0.004748	6.42443e-08	-0.002866	0.0116396
ALL_POP	HDL	Drinking Habits	rs10164442	2	21205563	a	g	0.003984	1.8291e-05	0.0016	0.3049	1.063e-09		0.00458041	1.77858e-10		0.005382	1.22342e-06	0.003984	1.8291e-05
ALL_POP	HDL	Current Smoking	rs10164442	2	21205563	a	g	0.003935	1.25899e-07	0.0008	0.6783	1.103e-08		0.004088	1.45358e-09		0.0047001	0.0022626	0.003935	1.25899e-07
ALL_POP	HDL	Ever Smoking	rs10164442	2	21205563	a	g	0.004258	4.60675e-06	-0.0005	0.7087	2.111e-08		0.00399835	3.71023e-09		0.003754	9.66558e-05	0.004258	4.60675e-06
ALL_POP	HDL	Current Drinking	rs56327713	2	21206836	t	g	-0.005622	9.93355e-07	-0.0013	0.3824	7.592e-20		-0.00628029	6.3201e-20		-0.006747	8.92894e-16	-0.005622	9.93355e-07
ALL_POP	HDL	Drinking Habits	rs56327713	2	21206836	t	g	-0.00552	2.02937e-09	-0.0006	0.696	8.983e-18		-0.00608825	1.50302e-18		-0.006852	5.62237e-11	-0.00552	2.02937e-09
ALL_POP	HDL	Current Smoking	rs56327713	2	21206836	t	g	-0.006827	0	0.0028	0.1066	4.644e-21		-0.0061771	4.19734e-21		-0.003577	0.0160828	-0.006827	5.8906e-21
ALL_POP	HDL	Ever Smoking	rs56327713	2	21206836	t	g	-0.00661	8.44769e-13	0.0012	0.3649	4.619e-20		-0.00616921	6.16074e-21		-0.0057544	4.64588e-10	-0.00661	8.44821e-13
ALL_POP	HDL	Current Drinking	rs76384951	2	21216112	a	c	-0.01496	6.4673e-07	0.0021	0.6103	1.05e-16		-0.0151513	3.6347e-17		-0.015287	5.89848e-13	-0.01496	6.4673e-07
ALL_POP	HDL	Drinking Habits	rs76384951	2	21216112	a	c	-0.01633	2.27173e-10	0.0028	0.4617	1.409e-15		-0.0153582	1.43829e-16		-0.014052	9.20849e-08	-0.01633	2.27173e-10
ALL_POP	HDL	Current Drinking	rs1042031	2	21225753	t	c	-0.001907	0.199686	-0.0053	0.007636	1.889e-08		-0.00453959	4.38891e-07		-0.006406	5.00962e-09	-0.001907	0.199686
ALL_POP	HDL	Current Drinking	rs676210	2	21231524	a	g	0.00913	0	0.0018	0.2444	3.17e-71		0.0126134	1.7443e-70		0.015083	2.08315e-58	0.00913	7.13986e-19
ALL_POP	HDL	Drinking Habits	rs676210	2	21231524	a	g	0.01108	0	0.0014	0.3886	5.954e-68		0.0127438	3.60459e-69		0.01498	3.18484e-38	0.01108	1.68282e-34
ALL_POP	HDL	Current Smoking	rs676210	2	21231524	a	g	0.01199	0	-0.0002	0.9193	6.61e-67		0.0119705	5.53374e-68		0.0118927	5.03612e-14	0.01199	1.3337e-57
ALL_POP	HDL	Ever Smoking	rs676210	2	21231524	a	g	0.01102	0	-0.0004	0.8012	1.326e-63		0.0118376	9.6148e-65		0.012607	3.19632e-36	0.01102	1.93244e-33
ALL_POP	HDL	Current Drinking	rs693	2	21232195	a	g	-0.006588	5.71353e-09	0.0001	0.9677	5.417e-26		-0.00728433	4.87146e-26		-0.007778	1.87888e-20	-0.006588	5.71353e-09
ALL_POP	HDL	Drinking Habits	rs693	2	21232195	a	g	-0.007034	1.32117e-14	0.0008	0.6143	5.89e-26		-0.0074828	5.71473e-27		-0.008086	2.03687e-14	-0.007034	1.31592e-14
ALL_POP	HDL	Current Smoking	rs693	2	21232195	a	g	-0.007085	0	-	-	6.955e-26		-0.00708998	5.61514e-27		-0.00710989	2.15988e-06	-0.007085	1.53906e-22
ALL_POP	HDL	Ever Smoking	rs693	2	21232195	a	g	-0.007573	1.11022e-16	-	-	1.367e-26		-0.00718615	2.28362e-27		-0.0068221	3.29433e-13	-0.007573	6.00218e-17
ALL_POP	HDL	Current Drinking	rs34468875	2	21383353	t	c	-0.002144	0.0359186	-0.0016	0.2698	7.431e-10		-0.00389886	2.58345e-09		-0.005143	5.55199e-10	-0.002144	0.0359186
ALL_POP	HDL	Drinking Habits	rs34468875	2	21383353	t	c	-0.002786	0.00110663	-0.0017	0.2113	1.164e-09		-0.00405859	1.0398e-09		-0.005769	2.45978e-08	-0.002786	0.00110663
ALL_POP	HDL	Current Smoking	rs34468875	2	21383353	t	c	-0.003576	2.25052e-07	-0.0003	0.8588	6.242e-09		-0.00384636	9.50038e-10		-0.004928	0.000569248	-0.003576	2.25052e-07
ALL_POP	HDL	Current Drinking	rs79355265	2	21472753	t	c	0.007537	0.0182151	-0.0012	0.7911	9.96e-111		0.0143481	7.32326e-37		0.019177	2.59697e-70	0.007537	0.0182151
ALL_POP	HDL	Current Smoking	rs75265117	2	165518799	c	g	-0.009606	0	0.0008	0.763	1.584e-18		-0.00923086	2.14601e-19		-0.00773	0.000858033	-0.009606	3.14298e-17
ALL_POP	HDL	Ever Smoking	rs75265117	2	165518799	c	g	-0.01107	1.37668e-14	0.0038	0.06601	3.734e-19		-0.00916848	3.13215e-19		-0.007379	3.08622e-07	-0.01107	1.38005e-14
ALL_POP	HDL	Current Drinking	rs1128249	2	165528624	t	g	0.005243	8.25994e-06	0.0013	0.4034	8.605e-25		0.00694052	4.55152e-23		0.008144	7.56638e-22	0.005243	8.25994e-06
ALL_POP	HDL	Drinking Habits	rs1128249	2	165528624	t	g	0.005978	1.77951e-10	0.0013	0.3715	5.421e-22		0.00693191	1.78378e-22		0.008214	2.03724e-14	0.005978	1.77951e-10
ALL_POP	HDL	Current Smoking	rs1128249	2	165528624	t	g	0.006495	0	-0.0005	0.7886	5.067e-21		0.00639186	4.43612e-22		0.0059792	5.50693e-05	0.006495	1.31564e-18
ALL_POP	HDL	Ever Smoking	rs1128249	2	165528624	t	g	0.007378	3.44169e-15	-0.0021	0.1206	5.489e-21		0.00632961	2.37608e-21		0.005343	1.10735e-08	0.007378	3.47941e-15
ALL_POP	HDL	Current Drinking	rs75297654	2	165545615	t	c	0.006082	0.000548903	0.0053	0.02507	8.646e-25		0.0101084	2.32046e-21		0.012963	1.1004e-23	0.006082	0.000548903
ALL_POP	HDL	Drinking Habits	rs79953491	2	165555539	a	g	-0.01081	3.73035e-14	-0.0007	0.7606	1.849e-24		-0.0112225	1.64558e-25		-0.011777	3.86116e-13	-0.01081	3.73144e-14
ALL_POP	HDL	Drinking Habits	rs355906	2	165642448	a	g	0.0042	4.44864e-07	-0.0015	0.2698	2.723e-09		0.00397453	3.79914e-10		0.0036715	0.000168071	0.0042	4.44864e-07
ALL_POP	HDL	Current Drinking	rs355907	2	165643647	a	g	0.004632	2.99389e-06	-0.002	0.1494	5.922e-10		0.00406359	7.97704e-11		0.0036606	4.47301e-06	0.004632	2.99389e-06
ALL_POP	HDL	Current Drinking	rs1047891	2	211540507	a	c	-0.006137	3.81726e-08	0.001	0.518	3.281e-16		-0.00601663	3.12821e-17		-0.0059313	4.2389e-11	-0.006137	3.81726e-08
ALL_POP	HDL	Drinking Habits	rs1047891	2	211540507	a	c	-0.006009	1.28615e-10	-0.0003	0.8352	5.519e-16		-0.00609351	5.45098e-17		-0.0062071	4.45099e-08	-0.006009	1.28615e-10
ALL_POP	HDL	Current Smoking	rs1047891	2	211540507	a	c	-0.005347	1.08047e-12	-0.0028	0.1293	5.485e-16		-0.00573734	6.40686e-17		-0.007299	3.91046e-06	-0.005347	1.08052e-12
ALL_POP	HDL	Ever Smoking	rs1047891	2	211540507	a	c	-0.006792	3.58491e-13	0.0021	0.1371	1.459e-16		-0.00569519	1.98825e-16		-0.004663	2.37265e-06	-0.006792	3.58446e-13
ALL_POP	HDL	Drinking Habits	rs2972145	2	227101309	t	c	0.006633	7.16538e-13	0.0008	0.5795	6.234e-28		0.00780321	2.43817e-28		0.009376	4.04945e-18	0.006633	7.16539e-13
ALL_POP	HDL	Current Drinking	rs2972143	2	227116365	a	g	0.005407	9.48247e-07	0.0031	0.04715	4.389e-31		0.00765807	6.75226e-29		0.009254	7.61627e-28	0.005407	9.48247e-07
ALL_POP	HDL	Current Drinking	rs2673127	2	227134379	t	c	-0.001447	0.106945	-0.0016	0.2496	1.079e-10		-0.00364892	1.58927e-09		-0.00521	3.02364e-11	-0.001447	0.106945
ALL_POP	HDL	Drinking Habits	rs2713554	2	227174310	t	c	-0.00355	2.94791e-05	-0.0001	0.9251	4.42e-11		-0.00436654	1.44111e-11		-0.005464	3.22765e-08	-0.00355	2.94791e-05
ALL_POP	HDL	Current Drinking	rs2305637	3	47045846	t	c	-0.007131	7.19867e-06	0	0.9935	1.659e-11		-0.00681268	2.13137e-12		-0.006587	4.64644e-08	-0.007131	7.19867e-06
ALL_POP	HDL	Drinking Habits	rs2305637	3	47045846	t	c	-0.00683	1.42542e-07	-0.0003	0.8641	4.616e-11		-0.00671102	5.31809e-12		-0.0065511	7.8541e-06	-0.00683	1.42542e-07
ALL_POP	HDL	Current Drinking	rs4688756	3	50040194	a	t	-0.006636	1.4997e-10	0.0018	0.1994	1.597e-17		-0.0057495	1.83932e-18		-0.005121	4.05116e-10	-0.006636	1.4997e-10
ALL_POP	HDL	Current Smoking	rs2624817	3	50117520	a	g	-0.005558	2.21106e-09	0.001	0.6373	2.937e-09		-0.00522205	6.05393e-10		-0.003878	0.0398604	-0.005558	2.21106e-09
ALL_POP	HDL	Ever Smoking	rs2624817	3	50117520	a	g	-0.005917	2.93797e-07	0.0014	0.4163	9.878e-10		-0.00536731	2.05766e-10		-0.00485	4.66083e-05	-0.005917	2.93797e-07
ALL_POP	HDL	Drinking Habits	rs2013208	3	50129399	t	c	0.00549	1.19566e-10	0	0.9813	2.642e-17		0.00572873	2.41835e-18		0.0060496	2.39102e-09	0.00549	1.19566e-10
ALL_POP	HDL	Drinking Habits	rs9647335	3	135880410	a	t	-0.00802	5.90109e-10	0.0008	0.704	1.859e-16		-0.00816906	2.05644e-17		-0.0083694	4.66171e-09	-0.00802	5.90109e-10
ALL_POP	HDL	Current Drinking	rs1154988	3	135925191	a	t	-0.003616	0.0011947	-0.0016	0.3199	4.187e-16		-0.00592442	1.37514e-15		-0.007561	2.80436e-15	-0.003616	0.0011947
ALL_POP	HDL	Drinking Habits	rs4456810	3	136402153	t	c	-0.003872	6.74293e-05	-0.0018	0.2758	1.275e-11		-0.00504221	8.03769e-12		-0.006615	4.07428e-09	-0.003872	6.74293e-05
ALL_POP	HDL	Current Drinking	rs17451107	3	156797609	t	c	-0.003829	4.06901e-05	-0.0018	0.1953	5.462e-17		-0.00528017	2.67518e-17		-0.006309	7.68618e-15	-0.003829	4.06901e-05
ALL_POP	HDL	Drinking Habits	rs17451107	3	156797609	t	c	-0.004108	3.44338e-07	-0.0031	0.02038	9.365e-20		-0.00579697	1.26631e-19		-0.008067	1.63668e-15	-0.004108	3.44338e-07
ALL_POP	HDL	Current Smoking	rs9824882	3	185783143	a	g	0.004541	1.38606e-09	0.0003	0.8754	3.102e-10		0.00454732	3.90767e-11		0.0045726	0.00338394	0.004541	1.38606e-09
ALL_POP	HDL	Ever Smoking	rs9824882	3	185783143	a	g	0.004129	6.15575e-06	0.0004	0.7669	7.832e-10		0.00450719	9.59413e-11		0.0048631	1.11374e-06	0.004129	6.15575e-06
ALL_POP	HDL	Current Drinking	rs4234587	3	185785548	c	g	-0.002083	0.0437522	-0.0028	0.07921	3.004e-11		-0.00479517	8.90095e-11		-0.006718	1.49759e-11	-0.002083	0.0437522
ALL_POP	HDL	Drinking Habits	rs9831938	3	185785996	t	c	-0.002649	0.00400479	-0.0046	0.00445	1.405e-11		-0.00493737	5.57915e-11		-0.008013	6.55111e-11	-0.002649	0.00400479
ALL_POP	HDL	Current Drinking	rs6809651	3	185814642	a	g	-0.008931	2.14385e-07	0.0028	0.2295	4.738e-13		-0.00775192	4.93684e-14		-0.006916	3.45599e-08	-0.008931	2.14385e-07
ALL_POP	HDL	Drinking Habits	rs6809651	3	185814642	a	g	-0.007122	2.55804e-07	-0.0011	0.6165	3.642e-13		-0.00783615	5.88014e-14		-0.008796	2.62967e-08	-0.007122	2.55804e-07
ALL_POP	HDL	Current Smoking	rs6809651	3	185814642	a	g	-0.007567	1.60205e-12	0.0004	0.8702	3.021e-13		-0.00729924	4.084e-14		-0.006228	0.00448525	-0.007567	1.60201e-12
ALL_POP	HDL	Ever Smoking	rs6809651	3	185814642	a	g	-0.007587	2.25753e-08	0.0002	0.9052	8.241e-13		-0.00720834	1.13023e-13		-0.006852	5.81975e-07	-0.007587	2.25753e-08
ALL_POP	HDL	Current Drinking	rs11248057	4	906131	c	g	0.004005	5.58765e-05	0.0024	0.1125	1.72e-11		0.00488507	2.24669e-12		0.005509	2.10968e-09	0.004005	5.58765e-05
ALL_POP	HDL	Drinking Habits	rs11248057	4	906131	c	g	0.004237	1.94487e-06	0.0013	0.4048	2.034e-09		0.00450568	2.55105e-10		0.0048668	1.90355e-05	0.004237	1.94487e-06
ALL_POP	HDL	Current Smoking	rs34311866	4	951947	t	c	0.005801	2.15109e-09	-0.0011	0.6392	1.656e-09		0.00551865	2.86962e-10		0.004389	0.0278153	0.005801	2.15109e-09
ALL_POP	HDL	Current Smoking	rs4690220	4	980464	a	g	-0.003385	5.6026e-07	-0.0012	0.4763	3.248e-08		-0.00363756	4.74771e-09		-0.004648	0.001125	-0.003385	5.6026e-07
ALL_POP	HDL	Ever Smoking	rs4690220	4	980464	a	g	-0.004345	1.66169e-07	0.0009	0.4798	5.878e-09		-0.00371494	2.94275e-09		-0.003122	0.000471774	-0.004345	1.66169e-07
ALL_POP	HDL	Current Drinking	rs1471251	4	87976359	a	t	0.003947	0.000112446	-0.001	0.4716	2.056e-08		0.00380557	2.73704e-09		0.0037053	5.13397e-06	0.003947	0.000112446
ALL_POP	HDL	Drinking Habits	rs1471251	4	87976359	a	t	0.003502	3.57858e-05	0.0002	0.8645	3.496e-08		0.00381595	4.97872e-09		0.0042379	2.75676e-05	0.003502	3.57858e-05
ALL_POP	HDL	Current Smoking	rs236984	4	88008614	a	g	0.004779	5.99742e-13	-0.0004	0.8213	2.524e-14		0.00473439	2.65166e-15		0.0045559	0.000759928	0.004779	5.99735e-13
ALL_POP	HDL	Ever Smoking	rs236984	4	88008614	a	g	0.005157	6.1836e-10	-0.0008	0.4974	1.732e-14		0.00473445	3.17025e-15		0.0043368	3.62968e-07	0.005157	6.1836e-10
ALL_POP	HDL	Current Drinking	rs442177	4	88030261	t	g	-0.005091	1.69892e-07	0.0005	0.7041	5.071e-15		-0.00506005	5.02989e-16		-0.0050381	3.60669e-10	-0.005091	1.69892e-07
ALL_POP	HDL	Drinking Habits	rs442177	4	88030261	t	g	-0.0047	1.2957e-08	-0.0003	0.7997	3.321e-13		-0.00484321	3.42263e-14		-0.0050357	4.23798e-07	-0.0047	1.2957e-08
ALL_POP	HDL	Current Drinking	rs62308866	4	88141632	a	g	-0.003224	0.00315334	-0.0018	0.2455	1.09e-09		-0.00436036	5.25998e-10		-0.005166	5.75331e-09	-0.003224	0.00315334
ALL_POP	HDL	Drinking Habits	rs6834470	4	88148812	a	c	0.003706	3.16399e-06	0.0004	0.7732	1.105e-08		0.00383236	1.48998e-09		0.0040022	7.29723e-05	0.003706	3.16399e-06
ALL_POP	HDL	Current Drinking	rs6814344	4	89733882	a	g	0.005529	3.06189e-08	-0.001	0.4717	1.211e-14		0.00501483	1.22702e-15		0.0046503	5.79623e-09	0.005529	3.06189e-08
ALL_POP	HDL	Drinking Habits	rs6814344	4	89733882	a	g	0.005809	3.39739e-12	-0.0022	0.1132	4.604e-14		0.004873	2.88244e-14		0.003615	0.000270486	0.005809	3.39741e-12
ALL_POP	HDL	Current Drinking	rs13107325	4	103188709	t	c	-0.01726	3.61623e-09	-0.0022	0.5432	4.088e-32		-0.0190605	2.63509e-30		-0.020337	4.92393e-26	-0.01726	3.61623e-09
ALL_POP	HDL	Drinking Habits	rs13135092	4	103198082	a	g	0.01448	1.37956e-11	0.0079	0.01535	1.725e-33		0.0182811	1.98388e-31		0.02339	9.44953e-25	0.01448	1.37956e-11
ALL_POP	HDL	Current Drinking	rs13105581	4	103228830	t	c	-0.0113	7.44436e-06	-0.0026	0.4241	1.835e-21		-0.0136763	1.90012e-20		-0.015361	2.11933e-18	-0.0113	7.44436e-06
ALL_POP	HDL	Drinking Habits	rs13105581	4	103228830	t	c	-0.01163	2.41415e-09	-0.0055	0.078	3.068e-23		-0.0144977	4.91006e-23		-0.018352	1.31043e-16	-0.01163	2.41415e-09
ALL_POP	HDL	Drinking Habits	rs72729610	4	154190965	a	g	0.007532	1.7658e-08	-0.0038	0.07688	5.717e-09		0.00601239	2.96265e-09		0.00397	0.00858218	0.007532	1.7658e-08
ALL_POP	HDL	Current Drinking	rs5013866	5	53300947	a	g	0.003955	0.000136798	-0.0007	0.6341	9.928e-09		0.00410339	1.27798e-09		0.0042086	1.82868e-06	0.003955	0.000136798
ALL_POP	HDL	Current Drinking	rs465002	5	55808475	t	c	-0.006201	3.66008e-11	-0.0004	0.7528	4.138e-21		-0.00640972	3.97055e-22		-0.0065577	7.24765e-14	-0.006201	3.66008e-11
ALL_POP	HDL	Drinking Habits	rs465002	5	55808475	t	c	-0.006047	6.63136e-13	-0.0023	0.1115	1.262e-22		-0.00680211	1.00262e-23		-0.007817	5.38447e-13	-0.006047	6.63122e-13
ALL_POP	HDL	Current Drinking	rs3843467	5	55856375	t	g	-0.004897	0.000252274	-0.002	0.2681	2.863e-16		-0.0066349	7.43088e-16		-0.007867	1.77913e-14	-0.004897	0.000252274
ALL_POP	HDL	Drinking Habits	rs3843467	5	55856375	t	g	-0.006152	1.92885e-08	-0.0011	0.5304	3.391e-15		-0.00680387	4.25327e-16		-0.00768	2.49907e-09	-0.006152	1.92885e-08
ALL_POP	HDL	Current Drinking	rs16872768	5	74982207	t	c	-0.004843	6.26132e-08	0.0021	0.13	2.302e-10		-0.00396996	1.09582e-10		-0.003351	3.30825e-05	-0.004843	6.26132e-08
ALL_POP	HDL	Drinking Habits	rs16872768	5	74982207	t	c	-0.004179	1.44644e-07	0.0003	0.8484	4.987e-10		-0.00413497	7.70359e-11		-0.0040758	5.65152e-05	-0.004179	1.44644e-07
ALL_POP	HDL	Drinking Habits	rs1428445	5	157995803	a	g	-0.003807	6.48763e-05	-0.0027	0.08079	3.509e-11		-0.00505272	1.21706e-11		-0.006727	1.1683e-08	-0.003807	6.48763e-05
ALL_POP	HDL	Current Drinking	rs1651270	5	158027801	t	c	-0.003246	0.00333655	-0.0029	0.07027	1.284e-13		-0.00532679	2.0142e-13		-0.006802	8.80696e-13	-0.003246	0.00333655
ALL_POP	HDL	Drinking Habits	rs34991172	6	25480328	t	g	0.01013	1.1685e-05	0.0023	0.4812	3.147e-09		0.0103954	6.74166e-10		0.010752	3.58459e-06	0.01013	1.1685e-05
ALL_POP	HDL	Current Drinking	rs35789010	6	25514179	a	g	-0.009425	0.00174694	-0.0013	0.7269	4.185e-09		-0.00990424	4.24935e-09		-0.010244	4.91008e-08	-0.009425	0.00174694
ALL_POP	HDL	Current Smoking	rs13198474	6	25874423	a	g	-0.009205	1.06854e-07	-0.0065	0.106	1.322e-09		-0.00986569	2.47281e-10		-0.012509	0.000200551	-0.009205	1.06854e-07
ALL_POP	HDL	Ever Smoking	rs13198474	6	25874423	a	g	-0.009312	1.58087e-05	-0.0008	0.7917	7.462e-10		-0.009889	9.94674e-11		-0.010432	4.23255e-07	-0.009312	1.58087e-05
ALL_POP	HDL	Current Drinking	rs41266779	6	26021872	t	c	-0.01095	0.00015371	0.0009	0.7848	6.422e-10		-0.0103081	2.55071e-10		-0.009853	6.18565e-08	-0.01095	0.00015371
ALL_POP	HDL	Drinking Habits	rs41266779	6	26021872	t	c	-0.009421	1.4153e-05	-0.0028	0.3656	1.295e-09		-0.0100106	3.39623e-10		-0.010803	9.85235e-07	-0.009421	1.4153e-05
ALL_POP	HDL	Drinking Habits	rs35942569	6	26339131	a	g	0.007153	0.000118196	0.0032	0.27	1.233e-08		0.00843711	3.46009e-09		0.010163	1.206e-06	0.007153	0.000118196
ALL_POP	HDL	Current Drinking	rs2250293	6	31330359	t	c	-0.005177	0.00396526	-0.0045	0.05964	7.297e-13		-0.00740116	6.21203e-12		-0.008978	2.9255e-12	-0.005177	0.00396526
ALL_POP	HDL	Drinking Habits	rs2250293	6	31330359	t	c	-0.007652	1.26028e-07	-0.0004	0.8585	3.332e-12		-0.00783399	4.88548e-13		-0.0080786	1.70858e-07	-0.007652	1.26028e-07
ALL_POP	HDL	Current Smoking	rs11229	6	31603770	a	g	0.006363	1.83249e-07	0.0044	0.1081	1.998e-09		0.00693211	3.83695e-10		0.009209	0.000163883	0.006363	1.83249e-07
ALL_POP	HDL	Ever Smoking	rs11229	6	31603770	a	g	0.006379	2.08579e-05	0.0019	0.3679	1.11e-10		0.00733362	1.58145e-11		0.008232	4.74979e-08	0.006379	2.08579e-05
ALL_POP	HDL	Current Drinking	rs1265889	6	32033616	a	g	-0.003279	0.108495	-0.0059	0.01922	1.697e-12		-0.00710998	1.61904e-09		-0.009826	5.09652e-13	-0.003279	0.108495
ALL_POP	HDL	Drinking Habits	rs1265889	6	32033616	a	g	-0.006772	1.75301e-05	-0.001	0.6812	3.033e-10		-0.00765467	9.2826e-11		-0.008841	1.62003e-07	-0.006772	1.75301e-05
ALL_POP	HDL	Current Drinking	rs76499914	6	34469263	t	c	-0.007545	0.000224707	0.0004	0.8775	5.244e-10		-0.00748321	1.89447e-10		-0.0074394	4.4934e-08	-0.007545	0.000224707
ALL_POP	HDL	Drinking Habits	rs76499914	6	34469263	t	c	-0.007683	1.59559e-06	0.0016	0.5109	1.58e-09		-0.00748155	2.02511e-10		-0.0072108	2.48799e-05	-0.007683	1.59559e-06
ALL_POP	HDL	Current Drinking	rs78121911	6	34503739	t	c	0.007203	0.00045642	-0.0005	0.8574	1.078e-08		0.00721744	2.65097e-09		0.00722768	5.0226e-07	0.007203	0.00045642
ALL_POP	HDL	Drinking Habits	rs78121911	6	34503739	t	c	0.007358	4.30932e-06	-0.0017	0.5172	1.092e-08		0.00735132	1.42571e-09		0.00734234	5.84569e-05	0.007358	4.30932e-06
ALL_POP	HDL	Current Drinking	rs6907508	6	34592090	a	g	0.01073	6.08885e-07	-0.0026	0.3248	4.642e-13		0.00903833	6.61167e-14		0.007839	1.29513e-08	0.01073	6.08885e-07
ALL_POP	HDL	Current Drinking	rs2744961	6	34655000	t	c	-0.006334	1.40026e-09	0.0007	0.6545	1.515e-17		-0.00584171	1.51944e-18		-0.0054927	8.95004e-11	-0.006334	1.40026e-09
ALL_POP	HDL	Drinking Habits	rs2744961	6	34655000	t	c	-0.005309	1.72998e-09	-0.0003	0.8139	1.238e-15		-0.00560929	1.26303e-16		-0.0060129	8.53542e-09	-0.005309	1.72998e-09
ALL_POP	HDL	Drinking Habits	rs112563428	6	34800435	t	c	-0.007734	3.44624e-06	-0.0006	0.7951	9.976e-11		-0.00807708	2.20168e-11		-0.0085382	6.77582e-07	-0.007734	3.44624e-06
ALL_POP	HDL	Current Drinking	rs56144648	6	41988742	a	g	-0.002414	0.0602992	-0.0012	0.4943	2.091e-08		-0.00426483	8.83804e-08		-0.005577	1.12959e-08	-0.002414	0.0602992
ALL_POP	HDL	Drinking Habits	rs56144648	6	41988742	a	g	-0.003639	0.000582771	-0.0018	0.2766	3.703e-10		-0.00497473	4.24958e-10		-0.00677	1.48641e-08	-0.003639	0.000582771
ALL_POP	HDL	Current Drinking	rs2395943	6	42940673	a	g	-0.002503	0.00684707	-0.0031	0.02736	1.998e-13		-0.00449134	6.50315e-13		-0.005901	3.19071e-13	-0.002503	0.00684707
ALL_POP	HDL	Drinking Habits	rs2395943	6	42940673	a	g	-0.003844	2.06608e-06	-0.0008	0.5513	1.693e-11		-0.00447113	2.38494e-12		-0.005314	1.07182e-07	-0.003844	2.06608e-06
ALL_POP	HDL	Ever Smoking	rs4711750	6	43757082	a	t	-0.006971	2.22045e-16	0.0012	0.3277	2.953e-26		-0.00693691	4.69275e-27		-0.00690483	6.84633e-14	-0.006971	2.17891e-16
ALL_POP	HDL	Current Drinking	rs11967262	6	43760327	c	g	0.004192	1.08881e-05	0.0036	0.01273	6.968e-26		0.00665314	8.27662e-25		0.008398	6.63396e-24	0.004192	1.08881e-05
ALL_POP	HDL	Drinking Habits	rs11967262	6	43760327	c	g	0.00581	5.2216e-12	0.0022	0.1216	1.587e-22		0.00662782	1.80173e-23		0.007727	9.41064e-14	0.00581	5.2216e-12
ALL_POP	HDL	Current Smoking	rs11967262	6	43760327	c	g	0.006014	0	0.0037	0.02284	6.076e-27		0.00682327	2.64078e-27		0.010061	2.61814e-12	0.006014	1.69816e-18
ALL_POP	HDL	Current Drinking	rs2608622	6	52613931	t	c	0.005178	0.000250301	0.0001	0.9516	1.01e-08		0.00498549	2.10558e-09		0.004849	7.17161e-07	0.005178	0.000250301
ALL_POP	HDL	Current Drinking	rs2800708	6	127437617	t	c	-0.004782	1.81994e-06	0.001	0.47	3.365e-14		-0.0049689	4.29678e-15		-0.0051014	2.50199e-10	-0.004782	1.81994e-06
ALL_POP	HDL	Drinking Habits	rs1967685	6	127452426	c	g	0.00503	1.17823e-10	-0.0029	0.03069	4.327e-12		0.0043231	3.02251e-12		0.003373	0.000568711	0.00503	1.17823e-10
ALL_POP	HDL	Current Smoking	rs2489623	6	127455821	a	c	0.005363	0	-0.0008	0.5835	3.025e-18		0.00522202	4.41856e-19		0.004658	0.000441546	0.005363	3.92262e-17
ALL_POP	HDL	Ever Smoking	rs2489623	6	127455821	a	c	0.004955	8.30591e-11	0.0008	0.5022	2.706e-18		0.00528281	2.90067e-19		0.0055913	3.42159e-11	0.004955	8.30591e-11
ALL_POP	HDL	Current Drinking	rs17585915	6	139835604	t	g	-0.005925	1.41881e-09	0.0028	0.04371	3.158e-17		-0.00555255	3.04668e-18		-0.0052885	9.35002e-11	-0.005925	1.41881e-09
ALL_POP	HDL	Drinking Habits	rs17585915	6	139835604	t	g	-0.006088	3.07643e-13	0.0013	0.3741	2.458e-18		-0.00587542	3.3737e-19		-0.0055897	5.56161e-08	-0.006088	3.07622e-13
ALL_POP	HDL	Current Smoking	rs17585915	6	139835604	t	g	-0.005292	4.77396e-15	0.0026	0.1072	2.773e-15		-0.00496625	7.5407e-16		-0.003663	0.00878833	-0.005292	4.76223e-15
ALL_POP	HDL	Ever Smoking	rs17585915	6	139835604	t	g	-0.004465	9.41244e-08	-0.0001	0.9135	5.97e-15		-0.00502242	5.97476e-16		-0.005547	3.65471e-10	-0.004465	9.41244e-08
ALL_POP	HDL	Drinking Habits	rs12208357	6	160543148	t	c	-0.009708	5.66371e-06	0.0011	0.7301	9.177e-10		-0.00993944	1.60682e-10		-0.0102505	4.47475e-06	-0.009708	5.66371e-06
ALL_POP	HDL	Current Drinking	rs112201728	6	160551486	t	c	-0.008568	0.0011879	-0.0031	0.3608	2.692e-12		-0.0104218	9.55973e-12		-0.011736	3.50283e-11	-0.008568	0.0011879
ALL_POP	HDL	Ever Smoking	rs112201728	6	160551486	t	c	-0.005277	0.00944063	-	-	5.486e-10		-0.00879412	1.12373e-09		-0.012104	1.3341e-09	-0.005277	0.00944063
ALL_POP	HDL	Current Drinking	rs4708870	6	160926082	t	c	0.005767	5.99154e-06	0.0036	0.08218	9.149e-16		0.00800812	9.19494e-17		0.009597	1.16679e-12	0.005767	5.99154e-06
ALL_POP	HDL	Drinking Habits	rs4708870	6	160926082	t	c	0.007225	1.4387e-09	0	0.9973	3.037e-12		0.0069942	7.84129e-13		0.006684	2.57767e-05	0.007225	1.4387e-09
ALL_POP	HDL	Current Drinking	rs34600300	6	161013322	a	g	0.004667	4.75106e-06	-0.0005	0.7359	2.279e-09		0.00411807	3.42276e-10		0.0037289	9.87169e-06	0.004667	4.75106e-06
ALL_POP	HDL	Current Drinking	rs78822335	6	161068192	a	g	-0.00775	7.61833e-05	-0.0006	0.8109	2.264e-12		-0.00791144	1.31047e-12		-0.0080259	5.9811e-10	-0.00775	7.61833e-05
ALL_POP	HDL	Drinking Habits	rs78822335	6	161068192	a	g	-0.005852	9.06363e-05	-0.0039	0.09335	1.743e-10		-0.00714337	1.02755e-10		-0.008879	4.5691e-08	-0.005852	9.06363e-05
ALL_POP	HDL	Current Smoking	rs7759633	6	161070990	a	g	0.006634	1.46816e-08	0.0034	0.2173	1.091e-11		0.00731909	2.94705e-12		0.01006	1.56475e-05	0.006634	1.46816e-08
ALL_POP	HDL	Current Drinking	rs2315129	6	161085120	a	t	-0.00529	7.61519e-08	-0.0038	0.01706	1.805e-27		-0.00793663	5.97089e-28		-0.009813	9.82844e-24	-0.00529	7.61519e-08
ALL_POP	HDL	Drinking Habits	rs2315129	6	161085120	a	t	-0.006723	7.67164e-14	-0.0005	0.7621	6.266e-22		-0.00731941	5.78259e-23		-0.008121	1.67872e-11	-0.006723	7.67271e-14
ALL_POP	HDL	Current Smoking	rs2315129	6	161085120	a	t	-0.006444	0	0.0006	0.7353	2e-19		-0.00641972	2.11897e-20		-0.0063226	5.89507e-05	-0.006444	1.29483e-17
ALL_POP	HDL	Ever Smoking	rs2315129	6	161085120	a	t	-0.005977	4.53356e-11	-0.0014	0.3283	1.382e-21		-0.00687856	1.12103e-22		-0.007727	1.95945e-14	-0.005977	4.53356e-11
ALL_POP	HDL	Current Drinking	rs11751347	6	161092438	t	c	-0.01027	0.000127059	-0.0069	0.03476	2.162e-24		-0.0137247	2.12302e-20		-0.016174	2.06302e-22	-0.01027	0.000127059
ALL_POP	HDL	Drinking Habits	rs11751347	6	161092438	t	c	-0.0136	4.70901e-12	-0.0014	0.6427	2.087e-21		-0.0138282	3.57282e-22		-0.0141348	4.7076e-12	-0.0136	4.70902e-12
ALL_POP	HDL	Current Smoking	rs11751347	6	161092438	t	c	-0.01258	4.44089e-16	0.0033	0.3701	1.088e-16		-0.0117651	2.0007e-17		-0.008505	0.00597618	-0.01258	4.04764e-16
ALL_POP	HDL	Ever Smoking	rs11751347	6	161092438	t	c	-0.01284	4.06902e-11	-0.0012	0.6573	6.345e-20		-0.0127508	5.29293e-21		-0.0126669	1.31811e-11	-0.01284	4.06902e-11
ALL_POP	HDL	Ever Smoking	rs1998044	6	161097865	a	g	0.004549	0.000367683	0.0034	0.07639	5.505e-11		0.00622848	1.76201e-11		0.007809	2.53566e-09	0.004549	0.000367683
ALL_POP	HDL	Current Smoking	rs12174589	6	161099044	a	t	0.004684	5.24747e-08	-0.0004	0.8599	2.548e-08		0.00460461	3.66949e-09		0.004287	0.0158456	0.004684	5.24747e-08
ALL_POP	HDL	Ever Smoking	rs12174589	6	161099044	a	t	0.003979	0.000197518	0.002	0.2196	2.382e-09		0.00489086	3.91641e-10		0.005749	2.41822e-07	0.003979	0.000197518
ALL_POP	HDL	Current Drinking	rs783144	6	161119239	t	c	-0.002367	0.0304935	-0.0026	0.0867	3.141e-10		-0.00433135	8.16832e-10		-0.005724	3.20987e-10	-0.002367	0.0304935
ALL_POP	HDL	Current Drinking	rs2363286	7	1091625	a	g	-0.009644	8.53122e-09	0.0044	0.06053	8.47e-263		-0.010172	1.8849e-72		-0.0105464	3.67267e-113	-0.009644	8.53122e-09
ALL_POP	HDL	Current Smoking	rs79808627	7	1092519	c	g	-0.005998	2.67493e-09	0.0026	0.2876	6.565e-09		-0.00547668	2.14356e-09		-0.003391	0.102467	-0.005998	2.67493e-09
ALL_POP	HDL	Ever Smoking	rs79808627	7	1092519	c	g	-0.00505	7.27808e-05	-0.0003	0.8873	2.217e-08		-0.00545951	2.94524e-09		-0.0058449	5.94082e-06	-0.00505	7.27808e-05
ALL_POP	HDL	Current Drinking	rs836546	7	6479668	a	g	0.005069	2.01478e-05	0.0018	0.2781	6.972e-16		0.00630776	2.21605e-16		0.007186	3.07159e-13	0.005069	2.01478e-05
ALL_POP	HDL	Drinking Habits	rs836546	7	6479668	a	g	0.004823	1.67219e-06	0.0035	0.03709	4.132e-15		0.00623595	1.90268e-15		0.008135	2.8037e-11	0.004823	1.67219e-06
ALL_POP	HDL	Current Smoking	rs2389858	7	17908130	a	t	-0.006218	0	0.0015	0.3407	7.639e-24		-0.00611998	8.92969e-25		-0.0057278	2.67893e-05	-0.006218	1.29706e-21
ALL_POP	HDL	Ever Smoking	rs2389858	7	17908130	a	t	-0.006324	2.77556e-15	0.0009	0.4536	9.88e-24		-0.00612911	1.88231e-24		-0.0059457	4.24772e-12	-0.006324	2.74383e-15
ALL_POP	HDL	Current Drinking	rs6461354	7	17914600	t	c	-0.006366	4.25215e-13	0.0003	0.8297	3.89e-29		-0.00703717	2.68221e-30		-0.007513	1.12965e-20	-0.006366	4.25263e-13
ALL_POP	HDL	Drinking Habits	rs6461354	7	17914600	t	c	-0.006839	0	-0.0008	0.5634	1.312e-28		-0.00711988	9.83058e-30		-0.0074974	5.1659e-14	-0.006839	4.57328e-18
ALL_POP	HDL	Current Smoking	rs11766586	7	18003965	t	c	-0.00595	0	0.0009	0.5351	1.533e-21		-0.00580072	1.84787e-22		-0.0052035	0.000116079	-0.00595	9.33168e-20
ALL_POP	HDL	Ever Smoking	rs11766586	7	18003965	t	c	-0.006399	3.33067e-15	0.0014	0.2551	2.92e-21		-0.00570454	1.45239e-21		-0.005051	2.97227e-09	-0.006399	3.31066e-15
ALL_POP	HDL	Current Drinking	rs4721675	7	18004702	t	c	-0.005713	3.46364e-09	-0.0006	0.6657	2.462e-22		-0.00619165	3.02237e-23		-0.006531	2.48674e-16	-0.005713	3.46364e-09
ALL_POP	HDL	Drinking Habits	rs4721675	7	18004702	t	c	-0.005533	1.10367e-11	-0.0015	0.2748	5.294e-21		-0.00611064	5.44789e-22		-0.006887	2.8384e-12	-0.005533	1.10367e-11
ALL_POP	HDL	Current Smoking	rs11974409	7	72989390	a	g	-0.01041	0	0.0025	0.2321	3.818e-34		-0.00996507	6.053e-35		-0.008185	6.23106e-06	-0.01041	3.37763e-31
ALL_POP	HDL	Ever Smoking	rs11974409	7	72989390	a	g	-0.00957	0	-0.0002	0.8779	1.972e-32		-0.00981538	1.27827e-33		-0.0100463	1.51662e-18	-0.00957	2.32014e-17
ALL_POP	HDL	Current Drinking	rs13247874	7	73010442	t	c	0.008906	3.88427e-10	0.0012	0.5418	1.057e-28		0.00982352	4.37853e-29		0.010474	7.60746e-22	0.008906	3.88427e-10
ALL_POP	HDL	Drinking Habits	rs13247874	7	73010442	t	c	0.01035	0	0.0003	0.8692	1.346e-30		0.0104361	9.61334e-32		0.0105519	5.67671e-15	0.01035	9.69259e-19
ALL_POP	HDL	Current Smoking	rs7784668	7	73045483	t	c	-0.008155	2.22045e-16	-0.0009	0.7014	2.656e-19		-0.00834007	2.28533e-20		-0.0090805	8.64824e-06	-0.008155	2.73518e-16
ALL_POP	HDL	Ever Smoking	rs7784668	7	73045483	t	c	-0.007637	7.10009e-10	-0.0008	0.659	1.716e-19		-0.00840565	1.42906e-20		-0.009129	1.29076e-12	-0.007637	7.10009e-10
ALL_POP	HDL	Current Drinking	rs799166	7	73051932	c	g	-0.006392	6.65041e-06	-0.0018	0.3917	3.801e-18		-0.00826038	1.18953e-18		-0.009585	4.91566e-15	-0.006392	6.65041e-06
ALL_POP	HDL	Drinking Habits	rs799166	7	73051932	c	g	-0.008285	7.8394e-12	0.0002	0.9191	2.935e-19		-0.00877006	2.45796e-20		-0.009422	3.62544e-10	-0.008285	7.83937e-12
ALL_POP	HDL	Current Drinking	rs799161	7	73059990	t	c	0.003067	0.00631276	0.0023	0.1446	1.938e-09		0.00430401	1.55964e-09		0.005181	5.97417e-09	0.003067	0.00631276
ALL_POP	HDL	Drinking Habits	rs799161	7	73059990	t	c	0.004926	1.68627e-07	-0.0002	0.9018	6.308e-11		0.00497677	7.23993e-12		0.005045	6.49805e-06	0.004926	1.68627e-07
ALL_POP	HDL	Current Smoking	rs799160	7	73060006	t	c	-0.005471	5.47673e-13	0.0021	0.2491	3.375e-13		-0.00511726	7.48808e-14		-0.003702	0.017904	-0.005471	5.47645e-13
ALL_POP	HDL	Ever Smoking	rs799160	7	73060006	t	c	-0.004261	9.86441e-06	-0.001	0.4605	1.088e-12		-0.00506262	1.67543e-13		-0.005817	2.03351e-09	-0.004261	9.86441e-06
ALL_POP	HDL	Current Smoking	rs17154246	7	80295234	a	g	0.01463	4.40924e-10	-0.0032	0.5549	6.872e-10		0.0134752	1.59407e-10		0.008855	0.0578152	0.01463	4.40923e-10
ALL_POP	HDL	Current Drinking	rs1405743	7	80378148	t	c	0.022	4.56954e-07	0.0035	0.5824	3.754e-13		0.024443	5.97491e-14		0.026175	9.46786e-09	0.022	4.56954e-07
ALL_POP	HDL	Drinking Habits	rs10085651	7	80392371	t	c	-0.01677	2.74986e-08	-0.0016	0.8039	1.531e-09		-0.0179086	7.78935e-09		-0.019439	0.000995138	-0.01677	2.74986e-08
ALL_POP	HDL	Current Drinking	rs11762784	7	130424646	a	g	0.008054	0	-0.0017	0.2583	5.776e-37		0.00828057	3.52996e-38		0.0084412	1.40779e-24	0.008054	2.77553e-17
ALL_POP	HDL	Ever Smoking	rs3996350	7	130427057	c	g	0.008545	0	-0.0033	0.008417	1.018e-33		0.00743943	9.48279e-33		0.006399	7.5056e-13	0.008545	2.8935e-25
ALL_POP	HDL	Drinking Habits	rs13234269	7	130429186	a	t	0.008262	0	-0.0024	0.08489	4.165e-32		0.0077812	1.00811e-32		0.007135	2.50821e-12	0.008262	2.11641e-23
ALL_POP	HDL	Current Smoking	rs13234269	7	130429186	a	t	0.007692	0	-0.0025	0.1281	1.643e-31		0.00719828	1.82292e-31		0.005223	0.000204705	0.007692	2.05254e-30
ALL_POP	HDL	Current Drinking	rs972285	7	130467272	t	c	-0.006806	1.26892e-11	0.0015	0.3191	1.294e-30		-0.00790257	1.52455e-31		-0.00868	5.93654e-23	-0.006806	1.26892e-11
ALL_POP	HDL	Drinking Habits	rs972285	7	130467272	t	c	-0.007347	0	0.0013	0.391	2.357e-27		-0.0076234	1.97075e-28		-0.0079949	3.03103e-13	-0.007347	2.37009e-17
ALL_POP	HDL	Current Smoking	rs61462211	7	130468015	c	g	-0.00708	0	0.0008	0.6486	2.339e-23		-0.00682504	4.91859e-24		-0.005805	0.000175205	-0.00708	5.8954e-22
ALL_POP	HDL	Ever Smoking	rs61462211	7	130468015	c	g	-0.008378	0	0.0036	0.01032	4.73e-27		-0.00719876	4.18492e-26		-0.006089	5.58742e-10	-0.008378	6.6786e-21
ALL_POP	HDL	Current Drinking	rs62493791	8	9168897	t	g	-0.004606	0.000161738	-0.001	0.5878	1.161e-12		-0.00589392	3.41202e-13		-0.006807	4.1931e-11	-0.004606	0.000161738
ALL_POP	HDL	Drinking Habits	rs62493791	8	9168897	t	g	-0.006665	2.36494e-10	0.0025	0.1472	3.929e-13		-0.00617055	7.18677e-14		-0.005506	1.50137e-05	-0.006665	2.36494e-10
ALL_POP	HDL	Ever Smoking	rs62493792	8	9170786	a	t	0.003683	0.000305272	0.0014	0.3759	6.758e-10		0.00496631	1.37243e-10		0.006174	2.12577e-08	0.003683	0.000305272
ALL_POP	HDL	Drinking Habits	rs7012637	8	9173209	a	g	0.01105	0	-0.0047	0.001212	7.743e-45		0.00976973	3.08442e-44		0.008049	8.73148e-14	0.01105	1.86735e-35
ALL_POP	HDL	Ever Smoking	rs7012637	8	9173209	a	g	0.009808	0	-0.0028	0.03455	3.788e-39		0.00862464	7.47521e-38		0.007511	3.17249e-15	0.009808	1.72104e-29
ALL_POP	HDL	Current Drinking	rs4841132	8	9183596	a	g	-0.02741	0	0.0034	0.1848	1.9e-113		-0.0261092	2.08986e-114		-0.025187	1.3338e-70	-0.02741	9.31782e-48
ALL_POP	HDL	Drinking Habits	rs4841132	8	9183596	a	g	-0.02825	0	0.0052	0.03623	7.92e-106		-0.026128	1.64501e-105		-0.023276	1.01657e-36	-0.02825	8.80249e-75
ALL_POP	HDL	Current Smoking	rs4841132	8	9183596	a	g	-0.02701	0	0.005	0.09231	4.13e-88		-0.0261163	9.92313e-88		-0.022541	2.21193e-13	-0.02701	1.83427e-79
ALL_POP	HDL	Ever Smoking	rs4841132	8	9183596	a	g	-0.02552	0	0.0008	0.7324	2.544e-86		-0.0260728	9.30156e-87		-0.026593	5.17456e-44	-0.02552	6.40225e-49
ALL_POP	HDL	Current Smoking	rs12546962	8	9198185	a	g	-0.004052	3.62051e-08	-0.0044	0.0116	7.112e-13		-0.00480588	6.3847e-13		-0.007822	1.79827e-07	-0.004052	3.62051e-08
ALL_POP	HDL	Current Drinking	rs922268	8	9199233	a	c	-0.02304	3.63358e-07	-0.0019	0.7745	8.857e-12		-0.0235692	2.25059e-12		-0.0239444	3.25947e-07	-0.02304	3.63358e-07
ALL_POP	HDL	Current Drinking	rs1461728	8	9200042	a	g	0.0037	0.000282313	-0.0005	0.7347	1.349e-11		0.00450107	3.80629e-12		0.005069	9.39484e-10	0.0037	0.000282313
ALL_POP	HDL	Drinking Habits	rs1461728	8	9200042	a	g	0.0049	9.1499e-09	-0.0013	0.3722	7.57e-13		0.00493678	8.10696e-14		0.00498621	1.22663e-06	0.0049	9.1499e-09
ALL_POP	HDL	Ever Smoking	rs1461728	8	9200042	a	g	0.003142	0.00029339	0.0024	0.06322	2.945e-12		0.00443252	1.34677e-12		0.005647	1.90263e-10	0.003142	0.00029339
ALL_POP	HDL	Current Drinking	rs10102352	8	9206069	a	g	-0.0107	0	0.0015	0.3316	4.913e-44		-0.00997032	8.54788e-45		-0.009453	1.41117e-28	-0.0107	2.27453e-19
ALL_POP	HDL	Current Smoking	rs10102352	8	9206069	a	g	-0.008948	0	-0.0004	0.8227	7.453e-38		-0.00878057	6.60791e-39		-0.0081107	8.8587e-08	-0.008948	2.02825e-33
ALL_POP	HDL	Current Drinking	rs34523847	8	9219881	t	c	-0.01117	1.48617e-11	-0.0004	0.8796	2.067e-41		-0.0139928	2.07155e-40		-0.015994	2.42415e-34	-0.01117	1.48617e-11
ALL_POP	HDL	Drinking Habits	rs34523847	8	9219881	t	c	-0.0143	0	0.0028	0.2294	9.935e-40		-0.0144296	8.42637e-41		-0.0146039	5.53454e-18	-0.0143	7.39111e-26
ALL_POP	HDL	Current Smoking	rs34523847	8	9219881	t	c	-0.01406	0	0.0021	0.4278	3.131e-38		-0.0132581	3.14225e-38		-0.01005	1.73129e-05	-0.01406	2.48052e-36
ALL_POP	HDL	Ever Smoking	rs34523847	8	9219881	t	c	-0.01336	0	0.0005	0.8001	3.469e-37		-0.0132592	4.92929e-38		-0.0131644	2.21574e-19	-0.01336	1.36695e-22
ALL_POP	HDL	Current Drinking	rs35178573	8	9222081	c	g	0.02162	2.22045e-16	-0.0012	0.7119	6.251e-41		0.0201612	4.89968e-41		0.019127	1.40081e-27	0.02162	1.73179e-16
ALL_POP	HDL	Drinking Habits	rs35178573	8	9222081	c	g	0.02254	0	-0.0026	0.4053	2.546e-40		0.020691	2.39757e-41		0.018206	1.01214e-15	0.02254	2.81906e-28
ALL_POP	HDL	Current Smoking	rs35178573	8	9222081	c	g	0.01959	0	-0.006	0.1301	2.902e-32		0.0179845	4.83695e-32		0.011561	0.000859401	0.01959	2.38101e-31
ALL_POP	HDL	Ever Smoking	rs35178573	8	9222081	c	g	0.01993	0	-0.002	0.511	4.64e-32		0.017927	1.19244e-32		0.016042	2.48015e-14	0.01993	3.24696e-21
ALL_POP	HDL	Current Drinking	rs17729883	8	9256631	t	c	0.007373	1.75741e-09	-0.0015	0.3722	1.531e-12		0.00559707	3.2274e-13		0.004338	2.89413e-06	0.007373	1.75741e-09
ALL_POP	HDL	Drinking Habits	rs17729883	8	9256631	t	c	0.006091	1.10091e-09	-0.002	0.2376	1.47e-10		0.00506456	8.21966e-11		0.003685	0.00181692	0.006091	1.10091e-09
ALL_POP	HDL	Current Drinking	rs7830528	8	10633733	t	c	-0.005186	3.4373e-06	0.0021	0.2036	8.236e-09		-0.00442999	1.56083e-09		-0.003894	3.83099e-05	-0.005186	3.4373e-06
ALL_POP	HDL	Drinking Habits	rs7830528	8	10633733	t	c	-0.005259	2.93738e-08	0.002	0.2142	9.729e-10		-0.00472488	2.79998e-10		-0.004007	0.00068397	-0.005259	2.93738e-08
ALL_POP	HDL	Current Drinking	rs4922080	8	19523912	t	g	-0.003715	0.000548634	0.0019	0.2296	7.93e-10		-0.00451022	1.82153e-10		-0.005074	1.50052e-08	-0.003715	0.000548634
ALL_POP	HDL	Drinking Habits	rs111716216	8	19526176	t	c	0.005909	1.4951e-06	0.0004	0.8577	3.997e-12		0.00672426	6.99614e-13		0.00782	4.26217e-08	0.005909	1.4951e-06
ALL_POP	HDL	Current Smoking	rs111716216	8	19526176	t	c	0.006913	1.05504e-12	-0.001	0.6832	4.926e-13		0.00658025	9.71663e-14		0.005249	0.00987461	0.006913	1.05501e-12
ALL_POP	HDL	Ever Smoking	rs111716216	8	19526176	t	c	0.005611	4.09046e-06	0.0006	0.7214	3.22e-11		0.00616533	3.66534e-12		0.006687	1.0476e-07	0.005611	4.09046e-06
ALL_POP	HDL	Ever Smoking	rs4921669	8	19553532	a	g	-0.004821	8.0985e-07	0.0017	0.2472	3.322e-08		-0.00404875	1.23617e-08		-0.003322	0.00096104	-0.004821	8.0985e-07
ALL_POP	HDL	Drinking Habits	rs1492636	8	19555398	t	c	0.004235	3.49791e-07	0.0006	0.6274	2.221e-13		0.00484762	3.55172e-14		0.005671	9.9642e-09	0.004235	3.49791e-07
ALL_POP	HDL	Current Drinking	rs923764	8	19567420	a	t	-0.00543	1.86674e-06	0.0031	0.06927	1.157e-11		-0.00521373	1.34151e-12		-0.0050604	7.04555e-08	-0.00543	1.86674e-06
ALL_POP	HDL	Ever Smoking	rs10085966	8	19576448	t	c	0.00558	1.42897e-12	-0.0035	0.005187	3.188e-13		0.00410092	1.16009e-11		0.002709	0.001792	0.00558	1.42893e-12
ALL_POP	HDL	Current Drinking	rs1021435	8	19577267	a	g	-0.004096	1.22927e-05	0.0008	0.5657	1.051e-13		-0.00478589	1.55552e-14		-0.005275	6.31936e-11	-0.004096	1.22927e-05
ALL_POP	HDL	Current Smoking	rs1021435	8	19577267	a	g	-0.004652	1.72728e-12	0.003	0.06277	6.054e-12		-0.00416228	5.10487e-12		-0.002203	0.109813	-0.004652	1.72727e-12
ALL_POP	HDL	Current Drinking	rs199630135	8	19577301	d	i	-0.003285	0.00918541	-0.0004	0.8535	2.535e-09		-0.0051569	2.32145e-09		-0.006484	2.66614e-09	-0.003285	0.00918541
ALL_POP	HDL	Drinking Habits	rs199630135	8	19577301	d	i	-0.003015	0.00650613	-0.0022	0.2603	4.705e-09		-0.00509219	8.9501e-09		-0.007884	1.54493e-08	-0.003015	0.00650613
ALL_POP	HDL	Current Smoking	rs199630135	8	19577301	d	i	-0.005229	1.37487e-09	0.0039	0.08327	7.328e-09		-0.00466649	8.61987e-09		-0.002416	0.206369	-0.005229	1.37487e-09
ALL_POP	HDL	Ever Smoking	rs199630135	8	19577301	d	i	-0.005574	7.01776e-08	0.0023	0.1768	8.289e-09		-0.00478423	8.87128e-09		-0.004041	0.000716127	-0.005574	7.01776e-08
ALL_POP	HDL	Current Smoking	rs58558359	8	19579832	c	g	0.005012	4.71198e-10	-0.0004	0.8519	9.713e-11		0.00496449	1.23915e-11		0.0047744	0.00432512	0.005012	4.71198e-10
ALL_POP	HDL	Ever Smoking	rs58558359	8	19579832	c	g	0.004977	5.85363e-07	-0.0005	0.7341	4.047e-11		0.00510904	5.01815e-12		0.0052333	7.62412e-07	0.004977	5.85363e-07
ALL_POP	HDL	Current Drinking	rs7816807	8	19592004	a	g	0.005768	4.20029e-07	-0.0015	0.3718	2.704e-14		0.00602108	2.5614e-15		0.0062005	4.58518e-10	0.005768	4.20029e-07
ALL_POP	HDL	Drinking Habits	rs7816807	8	19592004	a	g	0.005551	1.33833e-08	0.0004	0.8039	1.112e-14		0.00627155	1.11593e-15		0.00724	8.61856e-09	0.005551	1.33833e-08
ALL_POP	HDL	Current Drinking	rs7011829	8	19617167	t	c	-0.004364	7.69124e-06	0	0.9852	7.324e-19		-0.00619376	2.39748e-19		-0.007491	1.56287e-16	-0.004364	7.69124e-06
ALL_POP	HDL	Drinking Habits	rs7011829	8	19617167	t	c	-0.004816	5.38454e-08	-0.0005	0.7572	2.049e-17		-0.00611121	4.84966e-18		-0.007852	2.2766e-12	-0.004816	5.38454e-08
ALL_POP	HDL	Current Drinking	rs7017756	8	19618498	t	c	-0.009654	1.03259e-05	0.0008	0.7626	1.417e-16		-0.00984429	4.53208e-16		-0.0099792	1.87907e-13	-0.009654	1.03259e-05
ALL_POP	HDL	Drinking Habits	rs7017756	8	19618498	t	c	-0.009173	2.50528e-08	0.0007	0.7834	4.629e-14		-0.00924169	7.89449e-15		-0.009334	2.60679e-08	-0.009173	2.50528e-08
ALL_POP	HDL	Current Drinking	rs11781244	8	19622636	t	c	0.007074	2.90044e-07	-0.0025	0.2038	1.174e-16		0.0074303	1.49659e-17		0.0076829	2.75591e-12	0.007074	2.90044e-07
ALL_POP	HDL	Drinking Habits	rs11781244	8	19622636	t	c	0.006644	6.7288e-09	0.0004	0.8329	3.885e-17		0.00761882	6.205e-18		0.008929	5.12284e-11	0.006644	6.7288e-09
ALL_POP	HDL	Drinking Habits	rs56358069	8	19627591	a	c	0.005421	4.44656e-10	0	0.9795	1.483e-16		0.00591801	1.37586e-17		0.006586	2.44568e-09	0.005421	4.44656e-10
ALL_POP	HDL	Current Drinking	rs62496684	8	19640522	a	t	0.002874	0.00898229	0.0004	0.8163	3.957e-18		0.00560197	4.33994e-16		0.007536	9.0215e-18	0.002874	0.00898229
ALL_POP	HDL	Drinking Habits	rs62496684	8	19640522	a	t	0.003711	5.21963e-05	0.0034	0.02258	7.945e-18		0.0058091	1.60184e-16		0.008629	2.1254e-15	0.003711	5.21963e-05
ALL_POP	HDL	Current Drinking	rs28585593	8	19646084	a	c	-0.005119	9.99895e-08	0.001	0.478	1.737e-17		-0.00563697	1.78234e-18		-0.0060042	4.73081e-13	-0.005119	9.99895e-08
ALL_POP	HDL	Current Smoking	rs28585593	8	19646084	a	c	-0.004934	4.18332e-13	0.0006	0.7065	1.846e-14		-0.00495258	1.97643e-15		-0.00502691	0.000392368	-0.004934	4.18357e-13
ALL_POP	HDL	Ever Smoking	rs28585593	8	19646084	a	c	-0.004673	2.02509e-08	0.0002	0.8871	3.747e-15		-0.0051143	3.74983e-16		-0.0055296	7.43413e-10	-0.004673	2.02509e-08
ALL_POP	HDL	Drinking Habits	rs4921677	8	19648391	t	c	0.003106	8.91927e-05	0.0016	0.2272	2.482e-11		0.0042617	1.13031e-11		0.005815	3.88873e-09	0.003106	8.91927e-05
ALL_POP	HDL	Current Drinking	rs3866469	8	19658534	t	c	-0.001743	0.0515286	-0.0007	0.6192	8.846e-11		-0.00378283	5.01683e-10		-0.005229	3.78246e-11	-0.001743	0.0515286
ALL_POP	HDL	Current Drinking	rs3899015	8	19668707	t	c	0.01006	7.46187e-08	0.0019	0.4279	1.658e-33		0.012328	1.47604e-30		0.013936	1.39257e-28	0.01006	7.46187e-08
ALL_POP	HDL	Drinking Habits	rs3899015	8	19668707	t	c	0.01059	1.07359e-13	0.0025	0.2565	2.213e-31		0.0123489	3.50898e-31		0.014713	1.04123e-20	0.01059	1.07309e-13
ALL_POP	HDL	Current Smoking	rs3899015	8	19668707	t	c	0.01097	0	-0.0008	0.7492	5.894e-26		0.010781	5.50357e-27		0.010025	1.01495e-05	0.01097	4.93911e-23
ALL_POP	HDL	Ever Smoking	rs3899015	8	19668707	t	c	0.01282	0	-0.0032	0.1248	4.991e-29		0.0113317	1.57273e-29		0.009931	1.7386e-12	0.01282	1.4657e-19
ALL_POP	HDL	Current Drinking	rs60329942	8	19680259	a	g	0.00377	0.000530087	0.0001	0.9312	3.239e-13		0.0052949	1.83581e-13		0.006376	6.7139e-12	0.00377	0.000530087
ALL_POP	HDL	Drinking Habits	rs60329942	8	19680259	a	g	0.004641	6.2318e-07	-	-	1.771e-11		0.00515678	2.07691e-12		0.00585	3.99396e-07	0.004641	6.2318e-07
ALL_POP	HDL	Current Smoking	rs60329942	8	19680259	a	g	0.004797	2.52973e-10	-0.0012	0.4914	1.354e-10		0.00463831	2.19095e-11		0.0040034	0.0112183	0.004797	2.52973e-10
ALL_POP	HDL	Ever Smoking	rs60329942	8	19680259	a	g	0.005412	6.88064e-09	-0.0015	0.2909	1.106e-11		0.00486179	3.80734e-12		0.004344	1.46671e-05	0.005412	6.88064e-09
ALL_POP	HDL	Current Drinking	rs4599828	8	19709575	t	c	0.005439	1.77396e-09	-0.0011	0.414	3.739e-25		0.00646594	5.37498e-26		0.007194	1.76372e-19	0.005439	1.77396e-09
ALL_POP	HDL	Drinking Habits	rs4599828	8	19709575	t	c	0.005541	3.46223e-12	0.0007	0.5752	7.451e-24		0.00647401	9.1299e-25		0.007728	8.36996e-15	0.005541	3.46219e-12
ALL_POP	HDL	Current Smoking	rs4599828	8	19709575	t	c	0.006002	0	-0.001	0.5117	5.249e-22		0.00584067	7.37723e-23		0.0051952	0.000113853	0.006002	2.10983e-20
ALL_POP	HDL	Ever Smoking	rs4244456	8	19710468	t	c	0.006153	9.54792e-15	-0.0006	0.6028	6.398e-24		0.00622193	8.64458e-25		0.0062868	3.36191e-13	0.006153	9.59637e-15
ALL_POP	HDL	Ever Smoking	rs6998248	8	19712564	t	c	-0.009389	2.21489e-13	0.0013	0.5037	3.296e-23		-0.00929622	3.22122e-24		-0.0092089	1.25412e-12	-0.009389	2.21463e-13
ALL_POP	HDL	Current Drinking	rs6586872	8	19715236	a	g	0.008989	8.27116e-14	-	-	4.977e-34		0.00915998	6.17829e-35		0.0092812	3.35011e-23	0.008989	8.27027e-14
ALL_POP	HDL	Drinking Habits	rs6586872	8	19715236	a	g	0.009185	0	-0.0006	0.701	9.554e-35		0.00950837	6.05839e-36		0.009943	1.30121e-17	0.009185	4.11527e-20
ALL_POP	HDL	Current Smoking	rs6586872	8	19715236	a	g	0.008854	0	-0.001	0.5775	8.32e-33		0.00870532	6.16884e-34		0.0081105	3.81518e-07	0.008854	1.52146e-28
ALL_POP	HDL	Ever Smoking	rs11998681	8	19722560	t	g	-0.007013	1.03639e-12	-0.0018	0.2185	2.477e-31		-0.00852917	3.33255e-32		-0.009956	3.80887e-22	-0.007013	1.0364e-12
ALL_POP	HDL	Current Drinking	rs13267032	8	19724400	a	g	-0.002622	0.00790113	0.0006	0.703	3.982e-10		-0.00431074	2.80662e-10		-0.005508	7.08782e-10	-0.002622	0.00790113
ALL_POP	HDL	Drinking Habits	rs13267032	8	19724400	a	g	-0.003957	6.61211e-06	0.0008	0.5762	7.237e-10		-0.00451245	9.57885e-11		-0.005259	1.56665e-06	-0.003957	6.61211e-06
ALL_POP	HDL	Current Smoking	rs13267032	8	19724400	a	g	-0.003299	4.62076e-06	-0.0037	0.03098	2.31e-10		-0.00415506	3.37291e-10		-0.00758	4.98668e-07	-0.003299	4.62076e-06
ALL_POP	HDL	Current Drinking	rs111648015	8	19724434	t	g	0.0185	4.1162e-06	0.0044	0.368	1.121e-22		0.0215252	3.55984e-21		0.02367	2.75684e-19	0.0185	4.1162e-06
ALL_POP	HDL	Ever Smoking	rs767145	8	19726130	a	g	0.002277	0.00469104	0.0032	0.01018	3.874e-13		0.00426559	1.52025e-12		0.006137	1.10609e-12	0.002277	0.00469104
ALL_POP	HDL	Current Drinking	rs1441778	8	19727047	t	c	-0.0091	8.68861e-12	-0.002	0.3009	1.415e-46		-0.0122241	1.19844e-45		-0.014439	2.57152e-38	-0.0091	8.68861e-12
ALL_POP	HDL	Drinking Habits	rs1441778	8	19727047	t	c	-0.01172	0	-0.0007	0.727	7.321e-45		-0.0126726	4.31543e-46		-0.013953	1.92409e-23	-0.01172	7.13681e-25
ALL_POP	HDL	Current Smoking	rs1441778	8	19727047	t	c	-0.01094	0	-0.002	0.3433	9.901e-42		-0.0114731	7.57132e-43		-0.013606	7.49077e-13	-0.01094	2.32065e-32
ALL_POP	HDL	Ever Smoking	rs1441778	8	19727047	t	c	-0.01021	0	-0.002	0.2261	1.474e-43		-0.0117396	9.94523e-45		-0.013179	2.71112e-28	-0.01021	3.8757e-19
ALL_POP	HDL	Current Drinking	rs1031046	8	19729415	a	g	0.006892	4.68403e-13	-0.0009	0.5003	3.687e-24		0.0064831	3.14666e-25		0.0061932	1.30748e-14	0.006892	4.68362e-13
ALL_POP	HDL	Drinking Habits	rs1031046	8	19729415	a	g	0.006123	5.24025e-14	0.0011	0.4434	5.433e-24		0.00659484	4.26765e-25		0.007229	4.3632e-13	0.006123	5.2394e-14
ALL_POP	HDL	Current Smoking	rs59189240	8	19737862	t	c	0.01278	1.21416e-08	0.0093	0.08158	1.467e-11		0.0145607	2.90606e-12		0.021685	6.78846e-06	0.01278	1.21416e-08
ALL_POP	HDL	Ever Smoking	rs59189240	8	19737862	t	c	0.01409	2.3421e-08	-0.0004	0.9292	1.741e-13		0.0153491	2.30239e-14		0.016534	1.85924e-08	0.01409	2.3421e-08
ALL_POP	HDL	Current Drinking	rs6586876	8	19738260	a	g	0.005965	2.3948e-10	0.0013	0.3622	2.317e-26		0.00676841	3.06291e-27		0.007338	5.79194e-20	0.005965	2.3948e-10
ALL_POP	HDL	Drinking Habits	rs6586876	8	19738260	a	g	0.006952	0	0.0002	0.8724	5.543e-26		0.00697892	4.95683e-27		0.00701509	4.76273e-12	0.006952	3.20224e-17
ALL_POP	HDL	Current Smoking	rs7845961	8	19738845	c	g	0.006522	0	-0.0031	0.05237	4.7e-22		0.00585531	1.58729e-21		0.003188	0.0233633	0.006522	2.48217e-22
ALL_POP	HDL	Ever Smoking	rs7845961	8	19738845	c	g	0.006655	4.44089e-16	-0.0017	0.1741	3.266e-22		0.00602597	2.30929e-22		0.005434	7.58327e-10	0.006655	3.89867e-16
ALL_POP	HDL	Current Smoking	rs11204080	8	19745796	a	g	-0.005875	0	-0.0009	0.5737	3.596e-23		-0.00611636	2.92261e-24		-0.007082	2.65566e-07	-0.005875	5.12102e-19
ALL_POP	HDL	Ever Smoking	rs11204080	8	19745796	a	g	-0.005783	1.46816e-12	-0.0003	0.8388	2.481e-22		-0.00603956	2.10439e-23		-0.006281	3.64496e-13	-0.005783	1.46811e-12
ALL_POP	HDL	Current Drinking	rs17482338	8	19749349	t	g	-0.05535	3.88578e-15	0.006	0.4979	2.033e-37		-0.0526905	1.05254e-37		-0.050805	9.48864e-26	-0.05535	3.91091e-15
ALL_POP	HDL	Drinking Habits	rs17482338	8	19749349	t	g	-0.05251	0	-0.0046	0.5608	6.933e-46		-0.0551943	1.38181e-45		-0.058802	5.83218e-27	-0.05251	1.92389e-22
ALL_POP	HDL	Current Drinking	rs3898938	8	19749390	t	c	0.0043	1.34798e-06	0.0006	0.6501	4.941e-22		0.00592906	2.30576e-22		0.007084	6.01251e-19	0.0043	1.34798e-06
ALL_POP	HDL	Drinking Habits	rs3898938	8	19749390	t	c	0.005313	1.23616e-11	0.0007	0.5872	1.472e-21		0.00612186	1.50425e-22		0.007209	3.96864e-13	0.005313	1.23616e-11
ALL_POP	HDL	Current Drinking	rs59347135	8	19750044	c	g	0.01069	5.90784e-06	0.0018	0.613	2.298e-26		0.0163899	8.22569e-26		0.020431	3.74801e-23	0.01069	5.90784e-06
ALL_POP	HDL	Drinking Habits	rs59347135	8	19750044	c	g	0.01487	4.86611e-13	-0.0005	0.8892	1.956e-25		0.0169097	2.62567e-26		0.019651	2.44751e-15	0.01487	4.86656e-13
ALL_POP	HDL	Ever Smoking	rs59347135	8	19750044	c	g	0.01079	1.26369e-07	0.0029	0.3297	1.17e-19		0.0136889	2.49549e-20		0.016417	8.72577e-15	0.01079	1.26369e-07
ALL_POP	HDL	Current Smoking	rs73597688	8	19755175	a	c	0.01522	0	0.0013	0.5224	2.44e-91		0.0156489	9.52831e-93		0.017365	1.03103e-22	0.01522	8.09778e-74
ALL_POP	HDL	Ever Smoking	rs73597688	8	19755175	a	c	0.01564	0	-0.0015	0.3333	2.54e-92		0.0157696	6.09341e-93		0.0158915	8.80688e-47	0.01564	3.57843e-52
ALL_POP	HDL	Current Drinking	rs1441771	8	19757300	t	c	0.01579	0	-0.0006	0.7352	3.89e-104		0.0177783	2.60965e-104		0.019188	2.78113e-74	0.01579	2.34547e-36
ALL_POP	HDL	Drinking Habits	rs1441771	8	19757300	t	c	0.01635	0	0	0.9985	1.07e-96		0.0176149	5.29197e-98		0.019315	7.17772e-49	0.01635	1.28627e-52
ALL_POP	HDL	Current Drinking	rs116135967	8	19760166	c	g	-0.0503	0	0.0084	0.1997	8.16e-56		-0.0481706	7.68795e-57		-0.046661	1.32788e-35	-0.0503	4.96036e-24
ALL_POP	HDL	Drinking Habits	rs116135967	8	19760166	c	g	-0.04521	0	-0.0039	0.5537	5.662e-55		-0.0490896	4.81049e-56		-0.054304	1.28761e-29	-0.04521	5.46632e-29
ALL_POP	HDL	Ever Smoking	rs116135967	8	19760166	c	g	-0.03569	0	-0.0041	0.4627	9.756e-41		-0.0379753	5.60596e-42		-0.040126	4.48731e-24	-0.03569	2.84606e-20
ALL_POP	HDL	Current Drinking	rs60526148	8	19767203	t	c	0.0117	0	0.0007	0.6839	1.337e-68		0.013174	1.76026e-69		0.014219	3.16023e-49	0.0117	1.24923e-25
ALL_POP	HDL	Drinking Habits	rs60526148	8	19767203	t	c	0.0114	0	0.0022	0.1736	5.536e-65		0.0131274	5.46838e-66		0.015449	2.99212e-37	0.0114	2.3073e-32
ALL_POP	HDL	Current Drinking	rs75218485	8	19777695	t	c	0.04348	0	-0.0092	0.1391	3.083e-44		0.0396081	1.85692e-44		0.036863	4.67975e-29	0.04348	1.82035e-18
ALL_POP	HDL	Ever Smoking	rs75218485	8	19777695	t	c	0.03971	0	-0.0031	0.5554	2.378e-51		0.0394538	1.44827e-52		0.0392126	9.09349e-27	0.03971	5.9152e-28
ALL_POP	HDL	Current Drinking	rs76450127	8	19778555	a	g	0.01895	2.58806e-06	-0.0043	0.379	6.432e-17		0.0183192	1.1853e-16		0.017872	4.34571e-13	0.01895	2.58806e-06
ALL_POP	HDL	Current Drinking	rs190118115	8	19793581	t	c	-0.0621	0	0.0101	0.2063	3.604e-59		-0.0580537	1.92603e-56		-0.055185	4.05367e-42	-0.0621	1.69897e-20
ALL_POP	HDL	Current Drinking	rs3779787	8	19797916	t	g	0.01989	0	0.0002	0.9199	9.71e-159		0.0230364	1.49247e-158		0.025267	3.5399e-114	0.01989	9.15924e-53
ALL_POP	HDL	Drinking Habits	rs3779787	8	19797916	t	g	0.01955	0	0.0034	0.07901	1.79e-143		0.0226468	1.06534e-143		0.026809	4.61421e-82	0.01955	4.63218e-67
ALL_POP	HDL	Current Smoking	rs74304285	8	19808030	a	g	0.02174	0	-0.002	0.3821	3.39e-113		0.0221287	1.52792e-114		0.023684	1.54034e-25	0.02174	1.59765e-94
ALL_POP	HDL	Ever Smoking	rs74304285	8	19808030	a	g	0.02211	0	-0.0023	0.1875	2.56e-121		0.0230445	1.08049e-120		0.023924	9.02694e-62	0.02211	1.40975e-69
ALL_POP	HDL	Current Drinking	rs283	8	19815098	t	c	-0.01211	0	0.0025	0.1773	3.531e-47		-0.0122353	3.30862e-48		-0.0123242	6.91204e-32	-0.01211	9.75997e-20
ALL_POP	HDL	Drinking Habits	rs283	8	19815098	t	c	-0.01089	0	0.0023	0.2155	2.579e-40		-0.0115687	1.51791e-41		-0.012481	1.29301e-20	-0.01089	2.64627e-23
ALL_POP	HDL	Current Smoking	rs283	8	19815098	t	c	-0.01031	0	0.001	0.6354	1.129e-37		-0.0104278	6.8817e-39		-0.0108991	1.60073e-09	-0.01031	9.17018e-32
ALL_POP	HDL	Ever Smoking	rs283	8	19815098	t	c	-0.01038	0	0.0013	0.4177	6.359e-37		-0.0103643	5.88174e-38		-0.0103495	1.43541e-19	-0.01038	2.77701e-21
ALL_POP	HDL	Current Drinking	rs289	8	19815619	t	c	-0.027	0	0.0017	0.302	1.26e-335		-0.0281937	0		-0.02904	8.82678e-215	-0.027	1.94243e-137
ALL_POP	HDL	Current Drinking	rs308	8	19817476	t	g	-0.04049	0	0.004	0.3092	2.05e-104		-0.0392477	1.26027e-100		-0.038367	1.13294e-49	-0.04049	1.12139e-58
ALL_POP	HDL	Ever Smoking	rs308	8	19817476	t	g	-0.03627	0	-0.0018	0.5883	9.53e-107		-0.0374528	4.3653e-108		-0.038566	6.6625e-57	-0.03627	1.18408e-53
ALL_POP	HDL	Drinking Habits	rs322	8	19819217	a	c	-0.02582	0	0.0004	0.7699	4.56e-325		-0.0271489	0		-0.028935	4.10971e-150	-0.02582	2.15092e-184
ALL_POP	HDL	Current Smoking	rs325	8	19819328	t	c	-0.03726	0	0.0068	0.005972	4.46e-263		-0.0370292	4.90417e-264		-0.036106	1.28199e-49	-0.03726	1.98953e-221
ALL_POP	HDL	Ever Smoking	rs331	8	19820405	a	g	0.02773	0	-0.0005	0.7405	6e-287		0.0279181	1.51206e-287		0.0280951	2.01818e-142	0.02773	2.72669e-150
ALL_POP	HDL	Current Drinking	rs3289	8	19823192	t	c	0.03983	0	-0.0063	0.178	1.328e-78		0.0402845	5.76523e-80		0.0406068	4.6762e-51	0.03983	5.08397e-35
ALL_POP	HDL	Drinking Habits	rs3289	8	19823192	t	c	0.03568	0	-0.002	0.6812	2.536e-68		0.0390631	1.25866e-69		0.04361	1.18745e-35	0.03568	1.25567e-37
ALL_POP	HDL	Current Smoking	rs3289	8	19823192	t	c	0.03361	0	0.0041	0.4526	2.084e-57		0.0349298	1.22822e-58		0.04021	1.95509e-17	0.03361	4.25726e-46
ALL_POP	HDL	Ever Smoking	rs3289	8	19823192	t	c	0.03329	0	0.0029	0.474	5.075e-73		0.037023	2.49678e-74		0.040536	1.01735e-44	0.03329	2.239e-35
ALL_POP	HDL	Current Smoking	rs15285	8	19824667	t	c	0.02685	0	-0.0008	0.6542	4.71e-296		0.0272143	2.6393e-297		0.028672	1.19614e-63	0.02685	2.90617e-243
ALL_POP	HDL	Current Drinking	rs9644636	8	19824896	t	g	0.0121	0	-0.0018	0.2981	2.157e-52		0.0116816	1.09945e-53		0.011385	1.90889e-32	0.0121	4.99474e-25
ALL_POP	HDL	Drinking Habits	rs9644636	8	19824896	t	g	0.01137	0	-0.0006	0.7253	4.608e-48		0.0113969	3.04811e-49		0.011433	1.24894e-21	0.01137	1.97393e-30
ALL_POP	HDL	Current Smoking	rs9644636	8	19824896	t	g	0.01116	0	0.0001	0.9498	7.98e-41		0.0113836	5.32599e-42		0.012278	1.84658e-10	0.01116	2.33014e-34
ALL_POP	HDL	Ever Smoking	rs9644636	8	19824896	t	g	0.01005	0	0.0014	0.3529	7.434e-39		0.0112545	5.14678e-40		0.012388	5.73343e-24	0.01005	9.45668e-20
ALL_POP	HDL	Current Drinking	rs73208805	8	19833586	a	g	-0.008633	3.41902e-06	0.0016	0.4969	4.477e-15		-0.00815885	2.99904e-15		-0.0078227	2.27197e-11	-0.008633	3.41902e-06
ALL_POP	HDL	Drinking Habits	rs73208805	8	19833586	a	g	-0.0076	5.09311e-08	0.0008	0.7075	5.011e-13		-0.00761094	7.04509e-14		-0.00762564	1.74377e-07	-0.0076	5.09311e-08
ALL_POP	HDL	Current Smoking	rs73208805	8	19833586	a	g	-0.007664	9.15934e-13	0.0016	0.5416	1.64e-14		-0.00770293	1.58004e-15		-0.0078587	0.000311047	-0.007664	9.15879e-13
ALL_POP	HDL	Ever Smoking	rs73208805	8	19833586	a	g	-0.007799	1.25045e-08	0.0008	0.6628	7.856e-15		-0.00775216	8.07977e-16		-0.00770808	8.6495e-09	-0.007799	1.25045e-08
ALL_POP	HDL	Current Drinking	rs2165557	8	19835050	a	t	-0.01394	0	0.0023	0.1953	3.585e-59		-0.0134076	1.36486e-60		-0.0130302	7.98014e-37	-0.01394	1.8533e-27
ALL_POP	HDL	Current Smoking	rs73600043	8	19838353	t	g	0.01299	2.80947e-09	0.0071	0.1601	2.281e-12		0.0142424	4.89809e-13		0.019253	1.32101e-05	0.01299	2.80947e-09
ALL_POP	HDL	Current Drinking	rs147363203	8	19839710	a	g	0.0248	0.00134498	0.0055	0.5723	2.386e-12		0.0316521	4.3779e-12		0.03651	4.31733e-11	0.0248	0.00134498
ALL_POP	HDL	Drinking Habits	rs147363203	8	19839710	a	g	0.03084	3.70861e-08	0.0119	0.1556	1.275e-20		0.0377341	4.5681e-20		0.047	3.93713e-15	0.03084	3.70861e-08
ALL_POP	HDL	Ever Smoking	rs147363203	8	19839710	a	g	0.02908	5.91581e-08	0.0049	0.5204	3e-15		0.0297461	3.30104e-16		0.030373	1.11862e-09	0.02908	5.91581e-08
ALL_POP	HDL	Current Drinking	rs115493313	8	19842543	c	g	0.04389	0	-0.001	0.8751	4.838e-64		0.0442696	2.43766e-59		0.0445387	5.36339e-48	0.04389	1.46833e-18
ALL_POP	HDL	Ever Smoking	rs115493313	8	19842543	c	g	0.03608	0	0.0064	0.234	1.647e-54		0.041139	8.33992e-55		0.0459	1.25073e-36	0.03608	3.81363e-21
ALL_POP	HDL	Current Drinking	rs17091891	8	19843171	t	c	-0.03124	0	-0.0013	0.4938	3.04e-326		-0.0344203	0		-0.036675	9.88967e-217	-0.03124	1.21889e-121
ALL_POP	HDL	Ever Smoking	rs17091891	8	19843171	t	c	-0.0314	0	0.002	0.241	2.42e-255		-0.0327683	1.57172e-255		-0.034056	1.10145e-132	-0.0314	1.66125e-133
ALL_POP	HDL	Current Drinking	rs11992311	8	19853146	t	c	-0.01173	6.59557e-06	0.002	0.5638	5.7e-17		-0.0134498	3.52227e-17		-0.014669	5.46623e-14	-0.01173	6.59557e-06
ALL_POP	HDL	Drinking Habits	rs11992311	8	19853146	t	c	-0.01335	2.75351e-10	0.0012	0.7287	1.636e-18		-0.0147578	1.71936e-19		-0.01665	4.94951e-11	-0.01335	2.75351e-10
ALL_POP	HDL	Current Smoking	rs34716293	8	19856079	t	c	0.01004	0	0.0037	0.09402	3.408e-36		0.0107897	4.97751e-37		0.013789	6.12487e-13	0.01004	4.24969e-27
ALL_POP	HDL	Drinking Habits	rs77917292	8	19874862	a	g	-0.03769	0	-0.0026	0.6288	6.091e-56		-0.0405214	7.35979e-56		-0.044327	2.75834e-32	-0.03769	3.34876e-27
ALL_POP	HDL	Current Smoking	rs77917292	8	19874862	a	g	-0.03421	0	-0.0055	0.4178	5.66e-43		-0.0359357	1.30492e-43		-0.04284	2.22555e-14	-0.03421	5.69627e-32
ALL_POP	HDL	Ever Smoking	rs77917292	8	19874862	a	g	-0.02972	0	-0.003	0.5029	3.218e-51		-0.034217	3.58066e-52		-0.038449	1.6949e-34	-0.02972	3.99153e-22
ALL_POP	HDL	Current Drinking	rs80328244	8	19876110	a	g	-0.03064	3.44169e-15	-0.0012	0.8159	8.65e-54		-0.0361638	1.05738e-51		-0.04008	1.68006e-43	-0.03064	3.47459e-15
ALL_POP	HDL	Ever Smoking	rs111739420	8	19880011	t	c	0.01857	2.52586e-06	0.0079	0.177	3.868e-14		0.0228712	4.64719e-15		0.026919	2.43678e-10	0.01857	2.52586e-06
ALL_POP	HDL	Current Drinking	rs73208819	8	19883924	t	c	0.01103	2.66598e-12	0.0005	0.8295	3.286e-21		0.0109693	8.09731e-22		0.0109263	2.09044e-12	0.01103	2.666e-12
ALL_POP	HDL	Drinking Habits	rs73208819	8	19883924	t	c	0.01097	9.4369e-15	0.0001	0.9776	6.818e-19		0.0101901	3.04178e-19		0.009142	5.81937e-07	0.01097	9.39593e-15
ALL_POP	HDL	Drinking Habits	rs112946343	8	19884952	t	g	0.01898	8.62177e-06	0.0013	0.8585	3.123e-09		0.0204424	4.07682e-10		0.022408	1.04068e-05	0.01898	8.62177e-06
ALL_POP	HDL	Current Drinking	rs192592949	8	19885202	t	c	-0.0166	0.000986656	-0.0052	0.4542	3.147e-10		-0.0216422	7.16145e-11		-0.025217	7.93708e-09	-0.0166	0.000986656
ALL_POP	HDL	Drinking Habits	rs11984698	8	19885934	t	c	-0.03714	0	-0.0007	0.755	1.04e-298		-0.038881	5.2823e-300		-0.041221	1.46149e-143	-0.03714	2.22323e-161
ALL_POP	HDL	Current Drinking	rs78358410	8	19889399	t	g	-0.02777	0	0.0005	0.7963	1.87e-188		-0.02654	1.04251e-189		-0.025668	1.18093e-113	-0.02777	3.55694e-79
ALL_POP	HDL	Current Drinking	rs34266755	8	19900474	t	c	-0.01671	1.5191e-11	-0.0003	0.9252	2.323e-35		-0.016613	1.07066e-33		-0.0165442	6.26134e-27	-0.01671	1.5191e-11
ALL_POP	HDL	Drinking Habits	rs34266755	8	19900474	t	c	-0.01574	0	-0.0007	0.7878	6.208e-33		-0.015975	2.27637e-33		-0.0162908	3.26028e-18	-0.01574	1.44881e-17
ALL_POP	HDL	Current Smoking	rs34266755	8	19900474	t	c	-0.01434	0	-0.004	0.2368	9.195e-32		-0.0152115	9.23561e-33		-0.018698	1.62725e-10	-0.01434	3.12215e-24
ALL_POP	HDL	Ever Smoking	rs34266755	8	19900474	t	c	-0.01565	0	0.0002	0.9235	1.201e-34		-0.0157177	8.75426e-36		-0.0157815	2.44432e-19	-0.01565	1.60212e-18
ALL_POP	HDL	Current Drinking	rs7826306	8	19900671	c	g	0.02011	0	0	0.9812	5.55e-176		0.0191234	3.06243e-177		0.018424	1.73281e-102	0.02011	8.39357e-79
ALL_POP	HDL	Drinking Habits	rs7826306	8	19900671	c	g	0.01925	0	-0.0001	0.9508	1.68e-168		0.0190294	5.22143e-170		0.0187329	6.51683e-72	0.01925	4.44964e-101
ALL_POP	HDL	Current Smoking	rs7826306	8	19900671	c	g	0.0181	0	0.0031	0.06868	2.57e-136		0.0185513	1.00186e-137		0.020357	5.93668e-33	0.0181	1.31442e-107
ALL_POP	HDL	Ever Smoking	rs7826306	8	19900671	c	g	0.01838	0	0.0016	0.2272	5.53e-137		0.0186479	6.66758e-138		0.0189001	2.15443e-69	0.01838	9.92927e-73
ALL_POP	HDL	Ever Smoking	rs78299715	8	19905904	c	g	-0.0414	0	0.008	0.001425	4.78e-168		-0.0396314	1.25431e-167		-0.037967	1.61712e-76	-0.0414	1.33274e-96
ALL_POP	HDL	Current Smoking	rs61435086	8	19910292	t	c	-0.01665	5.21896e-07	-	-	6.23e-13		-0.0208973	2.71367e-12		-0.03789	1.94731e-08	-0.01665	5.21896e-07
ALL_POP	HDL	Drinking Habits	rs35014088	8	19918553	a	g	0.009173	1.25374e-10	-0.0012	0.6202	5.352e-18		0.0101636	4.75402e-19		0.011495	2.11348e-10	0.009173	1.25374e-10
ALL_POP	HDL	Ever Smoking	rs35014088	8	19918553	a	g	0.008617	1.16163e-09	0	0.9905	1.381e-17		0.00957523	1.33735e-18		0.010477	2.80327e-11	0.008617	1.16163e-09
ALL_POP	HDL	Current Drinking	rs28550053	8	19934305	a	g	-0.01371	0	-0.0012	0.5396	9.874e-50		-0.012834	6.42089e-51		-0.012213	9.49733e-29	-0.01371	1.59859e-25
ALL_POP	HDL	Drinking Habits	rs28550053	8	19934305	a	g	-0.01326	0	-0.0002	0.9343	1.929e-48		-0.0128565	3.10591e-49		-0.0123143	2.40599e-19	-0.01326	8.8254e-33
ALL_POP	HDL	Current Smoking	rs28550053	8	19934305	a	g	-0.0121	0	-0.0025	0.2403	4.168e-52		-0.0126003	2.26968e-53		-0.014602	5.58331e-15	-0.0121	2.21314e-41
ALL_POP	HDL	Ever Smoking	rs28550053	8	19934305	a	g	-0.01073	0	-0.0033	0.04484	3.435e-50		-0.0124316	1.86933e-51		-0.014033	1.67928e-32	-0.01073	3.23333e-22
ALL_POP	HDL	Current Drinking	rs7001295	8	19938922	t	c	-0.01052	5.01502e-08	-0.0019	0.456	2.299e-32		-0.0130636	1.44578e-30		-0.014867	5.07126e-27	-0.01052	5.01502e-08
ALL_POP	HDL	Drinking Habits	rs7001295	8	19938922	t	c	-0.01339	0	0.001	0.6855	2.05e-32		-0.0138648	1.37769e-33		-0.014503	1.87006e-16	-0.01339	6.72762e-19
ALL_POP	HDL	Current Smoking	rs7001295	8	19938922	t	c	-0.01248	0	0.0041	0.1559	1.552e-26		-0.0114176	2.72061e-26		-0.007167	0.00449467	-0.01248	5.1095e-26
ALL_POP	HDL	Ever Smoking	rs7001295	8	19938922	t	c	-0.01149	1.72085e-14	0.0001	0.9697	4.328e-25		-0.0113997	3.85877e-26		-0.0113147	1.48493e-13	-0.01149	1.71692e-14
ALL_POP	HDL	Drinking Habits	rs7001307	8	19938946	t	c	-0.01479	0	0.0014	0.4762	4.357e-72		-0.0162277	4.37351e-73		-0.01816	1.29038e-38	-0.01479	1.15154e-37
ALL_POP	HDL	Current Drinking	rs7015766	8	19939049	t	c	0.04125	0	0.0033	0.3551	2.55e-258		0.0443876	1.94378e-218		0.046612	1.4484e-190	0.04125	1.56494e-49
ALL_POP	HDL	Current Drinking	rs12676079	8	19943364	t	c	0.01036	0	0.0002	0.8747	1.599e-64		0.0116292	8.68859e-63		0.012529	5.64384e-49	0.01036	3.42233e-19
ALL_POP	HDL	Current Smoking	rs12676079	8	19943364	t	c	0.01098	0	0.0039	0.02189	8.174e-69		0.0116593	1.63487e-69		0.014377	7.495e-22	0.01098	1.23868e-50
ALL_POP	HDL	Ever Smoking	rs12676079	8	19943364	t	c	0.01184	0	-0.0009	0.4855	7.657e-65		0.011371	9.49778e-66		0.0109296	2.05294e-31	0.01184	2.74216e-37
ALL_POP	HDL	Current Drinking	rs7003526	8	19949300	t	c	0.007	7.27037e-07	0.0015	0.4133	1.918e-23		0.00771622	3.97139e-22		0.008224	2.55784e-19	0.007	7.27037e-07
ALL_POP	HDL	Drinking Habits	rs7003526	8	19949300	t	c	0.007807	4.8761e-13	-0.0004	0.8018	1.974e-21		0.00773618	2.01078e-22		0.007641	3.98711e-11	0.007807	4.87626e-13
ALL_POP	HDL	Current Drinking	rs73600289	8	19951752	t	c	0.01866	5.62153e-06	-0.0057	0.2911	8.626e-17		0.0204816	5.1808e-17		0.021773	2.242e-13	0.01866	5.62153e-06
ALL_POP	HDL	Drinking Habits	rs73600289	8	19951752	t	c	0.01919	3.46895e-08	0.0043	0.4304	2.837e-18		0.022672	1.91649e-18		0.027352	1.06922e-12	0.01919	3.46895e-08
ALL_POP	HDL	Current Smoking	rs73600289	8	19951752	t	c	0.02062	1.64535e-13	-0.0022	0.7288	2.082e-16		0.0212035	2.26015e-17		0.023538	1.70914e-05	0.02062	1.64566e-13
ALL_POP	HDL	Ever Smoking	rs73600289	8	19951752	t	c	0.018	1.08996e-08	0.004	0.3851	4.291e-20		0.0211658	5.78903e-21		0.024145	3.70458e-14	0.018	1.08996e-08
ALL_POP	HDL	Drinking Habits	rs113149294	8	19955382	t	c	0.02645	0	-0.0004	0.926	6.437e-43		0.0261933	8.70851e-44		0.0258484	1.16839e-21	0.02645	2.22604e-24
ALL_POP	HDL	Current Drinking	rs147371424	8	19956750	t	c	0.02154	6.76908e-09	0.0023	0.618	2.283e-25		0.0214086	9.51752e-25		0.0213155	2.23822e-19	0.02154	6.76908e-09
ALL_POP	HDL	Ever Smoking	rs117535105	8	19962276	a	c	-0.01977	1.7597e-13	0.0033	0.3926	1.83e-21		-0.0185418	2.08451e-22		-0.017386	6.32953e-11	-0.01977	1.75993e-13
ALL_POP	HDL	Current Drinking	rs16842	8	19968929	t	c	0.006663	5.96756e-12	-0.0014	0.3378	3.861e-18		0.00577416	1.22341e-18		0.005144	2.01332e-09	0.006663	5.96758e-12
ALL_POP	HDL	Drinking Habits	rs16842	8	19968929	t	c	0.005716	1.145e-11	0	0.9787	1.162e-16		0.00572465	1.50668e-17		0.00573628	9.17472e-08	0.005716	1.145e-11
ALL_POP	HDL	Ever Smoking	rs74737417	8	19974789	c	g	-0.0206	2.02061e-14	0.003	0.4404	7.865e-22		-0.0186454	1.36025e-22		-0.016806	3.44102e-10	-0.0206	2.01823e-14
ALL_POP	HDL	Current Smoking	rs2884366	8	116565839	a	c	0.006999	0	-0.0013	0.4457	4.809e-25		0.00673044	6.12635e-26		0.005656	8.50789e-05	0.006999	5.84002e-23
ALL_POP	HDL	Ever Smoking	rs2884366	8	116565839	a	c	0.006801	3.77476e-14	0.0005	0.7206	1.319e-26		0.00698255	9.78016e-28		0.0071534	1.73734e-15	0.006801	3.77733e-14
ALL_POP	HDL	Current Drinking	rs2737216	8	116630079	a	t	-0.007328	2.70284e-12	-0.0015	0.3106	3.959e-32		-0.00774837	8.482e-33		-0.0080464	7.5496e-23	-0.007328	2.70288e-12
ALL_POP	HDL	Drinking Habits	rs2737216	8	116630079	a	t	-0.00811	0	-	-	1.557e-31		-0.0078551	1.32376e-32		-0.0075125	1.55464e-13	-0.00811	6.59351e-21
ALL_POP	HDL	Current Drinking	rs10955992	8	121872464	a	c	0.005578	1.85847e-08	0.0007	0.6256	7.47e-16		0.00549707	7.2479e-17		0.0054397	1.59434e-10	0.005578	1.85847e-08
ALL_POP	HDL	Drinking Habits	rs10955992	8	121872464	a	c	0.004516	1.33589e-07	0.0017	0.2573	2.225e-14		0.00533937	3.20929e-15		0.006446	1.40724e-09	0.004516	1.33589e-07
ALL_POP	HDL	Current Drinking	rs4537315	8	126469308	a	g	0.004312	3.38107e-05	0.0003	0.8582	5.383e-10		0.00436227	6.48503e-11		0.00439791	2.29454e-07	0.004312	3.38107e-05
ALL_POP	HDL	Drinking Habits	rs4518686	8	126470817	a	g	0.00339	8.17837e-05	0.0014	0.3361	1.276e-08		0.00398684	2.32236e-09		0.004789	3.92793e-06	0.00339	8.17837e-05
ALL_POP	HDL	Current Drinking	rs2980884	8	126474356	a	g	0.005505	6.26922e-09	-0.0004	0.7528	9.406e-24		0.00664019	1.34583e-24		0.007445	8.8704e-19	0.005505	6.26922e-09
ALL_POP	HDL	Drinking Habits	rs2980884	8	126474356	a	g	0.005859	2.29805e-12	0.0002	0.9142	3.052e-24		0.00686112	3.91476e-25		0.008208	3.07089e-15	0.005859	2.29807e-12
ALL_POP	HDL	Current Smoking	rs2980884	8	126474356	a	g	0.006137	0	0.0006	0.7065	9.399e-25		0.00654733	8.52588e-26		0.008189	1.05335e-08	0.006137	1.44346e-19
ALL_POP	HDL	Ever Smoking	rs2980884	8	126474356	a	g	0.005975	5.52003e-13	0.0004	0.7727	4.364e-26		0.0068065	3.22408e-27		0.007589	3.50072e-17	0.005975	5.52054e-13
ALL_POP	HDL	Current Drinking	rs2980883	8	126474405	t	g	-0.002162	0.0687795	-0.0001	0.9399	4.715e-08		-0.00446925	4.92448e-08		-0.006105	2.96925e-08	-0.002162	0.0687795
ALL_POP	HDL	Drinking Habits	rs2980883	8	126474405	t	g	-0.003764	0.000364698	0.0005	0.7879	6.009e-09		-0.0050255	1.73209e-09		-0.006721	4.37169e-07	-0.003764	0.000364698
ALL_POP	HDL	Current Drinking	rs2980853	8	126478350	a	c	-0.006969	9.32587e-15	-0.0006	0.6564	3.204e-39		-0.00808956	3.42169e-40		-0.008884	4.17322e-29	-0.006969	9.29851e-15
ALL_POP	HDL	Drinking Habits	rs2980853	8	126478350	a	c	-0.006877	0	-0.0009	0.4881	2.159e-38		-0.0081368	3.23719e-39		-0.00983	1.40047e-23	-0.006877	1.48571e-18
ALL_POP	HDL	Drinking Habits	rs4351435	8	126499878	a	g	0.01022	0	0.0001	0.959	1.428e-58		0.0113548	1.59713e-59		0.01288	1.65461e-32	0.01022	6.85984e-30
ALL_POP	HDL	Current Smoking	rs4351435	8	126499878	a	g	0.01039	0	0.0019	0.2876	6.273e-59		0.0108445	3.59804e-60		0.012663	9.65766e-17	0.01039	3.46081e-46
ALL_POP	HDL	Ever Smoking	rs4351435	8	126499878	a	g	0.01051	0	0	0.9752	1.491e-59		0.0109678	7.9665e-61		0.0113987	4.15054e-33	0.01051	4.16137e-31
ALL_POP	HDL	Current Smoking	rs28601761	8	126500031	c	g	-0.008332	0	-0.0012	0.4928	1.169e-39		-0.00861335	7.04275e-41		-0.009739	2.89868e-11	-0.008332	2.46562e-32
ALL_POP	HDL	Ever Smoking	rs28601761	8	126500031	c	g	-0.007334	1.11022e-16	-0.0012	0.3463	8.259e-39		-0.00855703	7.67309e-40		-0.009708	4.79715e-26	-0.007334	6.86853e-17
ALL_POP	HDL	Current Drinking	rs2954038	8	126507389	a	c	0.009651	0	-0.0009	0.5747	3.883e-57		0.0109869	1.52544e-57		0.011934	3.0674e-41	0.009651	2.56314e-19
ALL_POP	HDL	Current Smoking	rs6470361	8	126510338	a	g	0.005724	2.9754e-14	0.0035	0.05624	1.423e-19		0.00639829	2.77928e-20		0.009096	1.21497e-08	0.005724	2.97105e-14
ALL_POP	HDL	Ever Smoking	rs6470361	8	126510338	a	g	0.004896	8.61521e-08	0.0022	0.1181	2.17e-20		0.00658991	4.68493e-21		0.008184	3.81207e-16	0.004896	8.61521e-08
ALL_POP	HDL	Current Drinking	rs7012891	8	126514676	t	c	0.005839	1.6327e-08	-0.0006	0.7134	6.438e-20		0.00674715	6.52107e-21		0.007391	3.41966e-15	0.005839	1.6327e-08
ALL_POP	HDL	Drinking Habits	rs7012891	8	126514676	t	c	0.005816	2.00248e-10	-0.0001	0.963	4.639e-18		0.00654893	4.23725e-19		0.007534	1.05888e-10	0.005816	2.00248e-10
ALL_POP	HDL	Current Drinking	rs539894221	8	126644364	d	i	0.001356	0.269491	-0.0027	0.2065	1.112e-11		-0.00408882	7.34811e-06		-0.007949	1.2083e-11	0.001356	0.269491
ALL_POP	HDL	Current Drinking	rs11990424	8	126645637	a	g	-0.005968	6.30489e-07	0.001	0.5685	7.026e-12		-0.00594361	9.56433e-13		-0.00592631	8.39888e-08	-0.005968	6.30489e-07
ALL_POP	HDL	Drinking Habits	rs11990424	8	126645637	a	g	-0.005004	1.60499e-06	-0.0011	0.5245	4.767e-11		-0.00575143	5.95385e-12		-0.006756	4.36651e-07	-0.005004	1.60499e-06
ALL_POP	HDL	Current Drinking	rs7826687	8	126645689	c	g	-0.0001035	0.908273	0.0007	0.6243	1.598e-14		0.0039709	1.41439e-09		0.0068595	2.32887e-15	-0.0001035	0.908273
ALL_POP	HDL	Drinking Habits	rs13273592	8	126645810	t	c	0.004101	9.01679e-07	0.0001	0.9631	6.737e-12		0.00479254	8.28224e-13		0.005722	7.96577e-08	0.004101	9.01679e-07
ALL_POP	HDL	Current Smoking	rs13273592	8	126645810	t	c	0.004224	8.90153e-10	0.0008	0.6373	5.58e-12		0.00456315	7.0472e-13		0.00592	5.08151e-05	0.004224	8.90153e-10
ALL_POP	HDL	Ever Smoking	rs13273592	8	126645810	t	c	0.003326	4.83359e-05	0.0002	0.8466	2.198e-11		0.00444445	3.55278e-12		0.005497	2.3152e-09	0.003326	4.83359e-05
ALL_POP	HDL	Current Drinking	rs7825338	8	144277043	a	g	-0.00393	6.04563e-05	-0.0013	0.3797	2.021e-11		-0.00456021	2.93858e-12		-0.005007	2.92181e-09	-0.00393	6.04563e-05
ALL_POP	HDL	Drinking Habits	rs7825338	8	144277043	a	g	-0.004654	4.18091e-08	0.0005	0.7238	3.864e-10		-0.0043485	7.0727e-11		-0.0039379	0.000157439	-0.004654	4.18091e-08
ALL_POP	HDL	Current Smoking	rs28632048	8	144287835	a	g	0.005612	2.42601e-11	0.0023	0.2547	2.356e-14		0.00604393	2.83965e-15		0.007772	1.58864e-05	0.005612	2.42601e-11
ALL_POP	HDL	Ever Smoking	rs28632048	8	144287835	a	g	0.005202	1.01299e-06	0.0012	0.4213	1.064e-13		0.00592325	1.1694e-14		0.006602	1.68778e-09	0.005202	1.01299e-06
ALL_POP	HDL	Current Drinking	rs67963553	8	144294860	c	g	0.003763	0.0076124	0.0009	0.6702	4.41e-12		0.00620834	1.07469e-11		0.007942	1.15315e-11	0.003763	0.0076124
ALL_POP	HDL	Drinking Habits	rs67963553	8	144294860	c	g	0.005233	1.23247e-05	-0.0002	0.9066	4.632e-10		0.00605765	7.16916e-11		0.007166	7.62473e-07	0.005233	1.23247e-05
ALL_POP	HDL	Current Smoking	rs58301047	8	144296480	c	g	0.007197	3.53051e-14	0.001	0.6677	1.386e-16		0.00741157	1.27771e-17		0.00827	3.95972e-05	0.007197	3.5259e-14
ALL_POP	HDL	Ever Smoking	rs58301047	8	144296480	c	g	0.006142	2.13136e-07	0.0012	0.499	2.087e-16		0.00739234	2.52519e-17		0.008569	7.20445e-12	0.006142	2.13136e-07
ALL_POP	HDL	Current Drinking	rs56960668	8	144300760	a	g	0.007389	3.79674e-12	-0.0025	0.1286	8.172e-18		0.00639249	3.30378e-18		0.005686	3.29889e-09	0.007389	3.79672e-12
ALL_POP	HDL	Drinking Habits	rs56960668	8	144300760	a	g	0.007096	4.78506e-14	-0.0027	0.09533	7.398e-16		0.00597699	1.51958e-15		0.004473	0.000171744	0.007096	4.78297e-14
ALL_POP	HDL	Drinking Habits	rs12003180	9	15283097	t	c	-0.008418	1.83588e-05	0.0024	0.4613	9.578e-10		-0.0095336	1.55944e-10		-0.011033	1.94499e-06	-0.008418	1.83588e-05
ALL_POP	HDL	Current Drinking	rs10961956	9	15285022	c	g	-0.01056	4.79854e-06	0.0057	0.07401	2.058e-08		-0.008763	3.83657e-09		-0.007489	7.51384e-05	-0.01056	4.79854e-06
ALL_POP	HDL	Drinking Habits	rs7035671	9	15285329	t	c	-0.007008	2.37887e-11	-0.0007	0.6833	1.35e-21		-0.00807966	1.51286e-22		-0.00952	2.45539e-13	-0.007008	2.37888e-11
ALL_POP	HDL	Current Drinking	rs585002	9	15293513	t	c	-0.007428	7.79697e-10	0.0021	0.2391	4.645e-21		-0.00766171	3.92763e-22		-0.0078274	8.54067e-15	-0.007428	7.79697e-10
ALL_POP	HDL	Current Smoking	rs585002	9	15293513	t	c	-0.007256	0	0.002	0.3157	9.066e-20		-0.00703963	1.3451e-20		-0.006174	0.000333211	-0.007256	1.77559e-18
ALL_POP	HDL	Ever Smoking	rs585002	9	15293513	t	c	-0.00647	1.91371e-10	-0.0012	0.4365	8.13e-21		-0.00735714	6.43264e-22		-0.008192	6.74141e-14	-0.00647	1.91371e-10
ALL_POP	HDL	Current Drinking	rs2849049	9	15301428	a	c	0.004742	4.19801e-07	-0.001	0.4576	3.369e-10		0.00413578	7.47404e-11		0.003706	7.34962e-06	0.004742	4.19801e-07
ALL_POP	HDL	Drinking Habits	rs2849049	9	15301428	a	c	0.0041	4.22333e-07	0.0001	0.9453	1.367e-10		0.00435849	1.60172e-11		0.0047059	4.97636e-06	0.0041	4.22333e-07
ALL_POP	HDL	Drinking Habits	rs1215112	9	15303583	a	g	0.01303	0	0.0018	0.4176	8.115e-41		0.0141439	4.08162e-41		0.015641	7.36133e-24	0.01303	6.02623e-20
ALL_POP	HDL	Current Drinking	rs686030	9	15304782	a	c	0.0125	1.44551e-13	-0.0006	0.7749	1.283e-39		0.0132338	3.40341e-39		0.013754	1.30234e-29	0.0125	1.44554e-13
ALL_POP	HDL	Current Smoking	rs686030	9	15304782	a	c	0.01252	0	-0.0005	0.8533	1.356e-37		0.0124769	9.09677e-39		0.0123045	1.11668e-08	0.01252	4.44383e-32
ALL_POP	HDL	Ever Smoking	rs686030	9	15304782	a	c	0.01087	4.44089e-16	0.0023	0.2485	4.843e-37		0.012347	4.9196e-38		0.013737	1.65346e-24	0.01087	4.98178e-16
ALL_POP	HDL	Current Drinking	rs914545	9	107564741	t	g	-0.009221	3.38137e-05	-0.004	0.1575	1.962e-20		-0.0113632	5.98835e-19		-0.012882	6.37298e-18	-0.009221	3.38137e-05
ALL_POP	HDL	Drinking Habits	rs914545	9	107564741	t	g	-0.0101	3.49595e-09	-0.0017	0.5073	1.002e-18		-0.011245	4.18806e-19		-0.012784	3.72406e-12	-0.0101	3.49595e-09
ALL_POP	HDL	Current Drinking	rs2066716	9	107568705	t	c	0.01186	0	-0.0012	0.5686	1.417e-32		0.0117636	5.02375e-33		0.0116952	3.7588e-18	0.01186	7.12187e-18
ALL_POP	HDL	Drinking Habits	rs2066716	9	107568705	t	c	0.01163	0	-0.0015	0.4767	8.04e-31		0.0116476	2.07077e-31		0.0116713	1.00727e-12	0.01163	2.39762e-21
ALL_POP	HDL	Current Smoking	rs2066716	9	107568705	t	c	0.01145	0	-0.0026	0.2881	1.117e-31		0.0111578	1.05306e-32		0.009989	2.63321e-06	0.01145	1.90066e-28
ALL_POP	HDL	Ever Smoking	rs2066716	9	107568705	t	c	0.01243	0	-0.0034	0.07106	1.274e-33		0.0112435	1.44577e-33		0.010127	4.47826e-14	0.01243	6.89233e-23
ALL_POP	HDL	Current Smoking	rs2777803	9	107571208	a	g	0.008365	9.83597e-11	0.004	0.2027	5.899e-14		0.00920687	9.29362e-15		0.012575	3.62931e-06	0.008365	9.83597e-11
ALL_POP	HDL	Ever Smoking	rs2777803	9	107571208	a	g	0.009557	1.01706e-09	-0.0026	0.285	1.47e-14		0.00933877	2.5034e-15		0.0091334	6.17227e-08	0.009557	1.01706e-09
ALL_POP	HDL	Current Drinking	rs2297409	9	107576246	a	g	-0.008105	1.11022e-15	0.0001	0.9457	4.153e-30		-0.00835802	5.85798e-31		-0.0085374	1.58032e-18	-0.008105	1.08522e-15
ALL_POP	HDL	Drinking Habits	rs2297409	9	107576246	a	g	-0.008031	0	0.0003	0.8581	3.417e-28		-0.00825992	4.58908e-29		-0.0085676	8.71457e-13	-0.008031	8.40859e-19
ALL_POP	HDL	Current Smoking	rs2297409	9	107576246	a	g	-0.0074	0	-0.0031	0.08436	5.03e-31		-0.00811449	8.91144e-32		-0.010973	3.69391e-12	-0.0074	1.02862e-22
ALL_POP	HDL	Ever Smoking	rs2297409	9	107576246	a	g	-0.007677	1.11022e-16	0.0004	0.7676	2.28e-29		-0.00798585	2.41318e-30		-0.0082765	1.847e-16	-0.007677	5.98712e-17
ALL_POP	HDL	Current Drinking	rs33918808	9	107579632	c	g	-0.01791	1.01499e-07	-0.0007	0.8759	3.882e-14		-0.0163798	3.71905e-15		-0.015295	5.04171e-09	-0.01791	1.01499e-07
ALL_POP	HDL	Drinking Habits	rs33918808	9	107579632	c	g	-0.01628	1.33344e-09	-0.0001	0.9824	2.763e-12		-0.0153227	6.0236e-13		-0.014036	3.85148e-05	-0.01628	1.33344e-09
ALL_POP	HDL	Current Smoking	rs33918808	9	107579632	c	g	-0.01439	3.02303e-10	-0.0013	0.7943	8.225e-11		-0.0138985	1.01451e-11		-0.011932	0.0072579	-0.01439	3.02303e-10
ALL_POP	HDL	Ever Smoking	rs33918808	9	107579632	c	g	-0.01246	8.52369e-06	-0.0052	0.1892	8.968e-13		-0.0145846	1.4944e-13		-0.016584	1.74511e-09	-0.01246	8.52369e-06
ALL_POP	HDL	Current Smoking	rs3818689	9	107585016	c	g	0.006951	5.47e-11	-0.0002	0.947	9.901e-13		0.00713841	1.04399e-13		0.0078882	0.000291714	0.006951	5.47e-11
ALL_POP	HDL	Drinking Habits	rs75003539	9	107585841	a	g	0.01019	1.53211e-14	-0.0034	0.139	2.961e-18		0.00942124	2.31368e-18		0.008388	2.02759e-06	0.01019	1.53277e-14
ALL_POP	HDL	Current Drinking	rs2066718	9	107589255	t	c	0.01593	8.4297e-12	0.0053	0.1092	5.534e-39		0.0204643	1.72111e-39		0.023679	3.17609e-30	0.01593	8.42975e-12
ALL_POP	HDL	Drinking Habits	rs2066718	9	107589255	t	c	0.02037	0	0.0009	0.7863	9.782e-38		0.0210219	9.36379e-39		0.021898	5.53087e-17	0.02037	5.03029e-24
ALL_POP	HDL	Current Drinking	rs4149307	9	107589744	t	c	0.01692	0	-0.0006	0.7288	1.64e-108		0.0170806	6.72997e-109		0.0171944	3.92532e-62	0.01692	5.86887e-54
ALL_POP	HDL	Drinking Habits	rs4149307	9	107589744	t	c	0.0165	0	-0.0006	0.7342	3.23e-100		0.0167429	3.23415e-100		0.0170693	1.55026e-40	0.0165	2.47594e-65
ALL_POP	HDL	Current Smoking	rs4149307	9	107589744	t	c	0.01555	0	-0.0012	0.5094	7.93e-97		0.0154349	7.72613e-98		0.0149743	3.50323e-19	0.01555	4.06656e-83
ALL_POP	HDL	Ever Smoking	rs4149307	9	107589744	t	c	0.01677	0	-0.0027	0.07555	4.05e-101		0.015599	1.85307e-99		0.014497	9.10413e-43	0.01677	6.74136e-65
ALL_POP	HDL	Current Drinking	rs2066717	9	107591478	a	g	0.006795	3.65544e-07	-0.0009	0.6932	2.876e-13		0.00759431	4.74168e-14		0.008161	9.0176e-09	0.006795	3.65544e-07
ALL_POP	HDL	Drinking Habits	rs2066717	9	107591478	a	g	0.006477	2.10403e-07	-0.0007	0.7598	1.231e-11		0.0072415	1.42698e-12		0.008269	9.79849e-07	0.006477	2.10403e-07
ALL_POP	HDL	Ever Smoking	rs2066717	9	107591478	a	g	0.007282	1.24454e-08	0.0004	0.8515	1.513e-19		0.00851791	1.56991e-20		0.009681	2.60741e-13	0.007282	1.24454e-08
ALL_POP	HDL	Current Drinking	rs2515629	9	107594364	a	g	0.01007	2.51132e-13	0.0002	0.9188	1.442e-23		0.00911621	1.18474e-24		0.00844	9.22162e-14	0.01007	2.51106e-13
ALL_POP	HDL	Current Smoking	rs2515629	9	107594364	a	g	0.007755	1.11022e-16	0.0032	0.1467	2.712e-22		0.00850328	3.60274e-23		0.011497	1.03918e-08	0.007755	1.11038e-16
ALL_POP	HDL	Current Smoking	rs13306066	9	107595210	a	g	0.01768	0	-0.0008	0.8288	5.79e-31		0.0173385	4.38147e-32		0.015972	1.04698e-06	0.01768	3.19466e-27
ALL_POP	HDL	Ever Smoking	rs13306066	9	107595210	a	g	0.01851	0	-0.0002	0.9559	2.729e-33		0.0176193	4.289e-34		0.016781	3.83631e-16	0.01851	2.05142e-20
ALL_POP	HDL	Current Drinking	rs2297398	9	107598884	t	g	-0.01059	1.5854e-13	0.0035	0.1154	4.128e-20		-0.00964674	1.06032e-19		-0.008978	1.43619e-09	-0.01059	1.58538e-13
ALL_POP	HDL	Drinking Habits	rs4149298	9	107603043	a	g	-0.01335	0	0.0049	0.03504	6.653e-24		-0.0109439	1.83526e-23		-0.00771	4.34209e-06	-0.01335	1.63651e-20
ALL_POP	HDL	Ever Smoking	rs4149298	9	107603043	a	g	-0.01222	0	0.0021	0.3087	1.294e-24		-0.0107497	6.02767e-25		-0.009366	2.24583e-10	-0.01222	4.30049e-17
ALL_POP	HDL	Current Smoking	rs4506285	9	107619194	t	c	-0.006512	2.31063e-09	-0.0014	0.5992	2.211e-10		-0.00661064	2.60657e-11		-0.0070053	0.00210753	-0.006512	2.31063e-09
ALL_POP	HDL	Current Drinking	rs2487061	9	107624389	t	c	-0.008636	2.03985e-05	-0.0011	0.6908	6.891e-13		-0.0091239	1.40531e-13		-0.0094698	7.08901e-10	-0.008636	2.03985e-05
ALL_POP	HDL	Drinking Habits	rs2487061	9	107624389	t	c	-0.01005	7.36283e-10	0.0012	0.6655	2.121e-13		-0.00962253	2.95983e-14		-0.009048	5.21922e-06	-0.01005	7.36283e-10
ALL_POP	HDL	Current Drinking	rs4149281	9	107626389	t	c	0.006545	4.94619e-09	0.0026	0.1288	1.81e-26		0.00866851	2.27373e-27		0.010174	7.31105e-21	0.006545	4.94619e-09
ALL_POP	HDL	Drinking Habits	rs4149281	9	107626389	t	c	0.007218	2.498e-13	0.0038	0.03041	3.22e-27		0.00898974	2.96252e-28		0.011371	3.27231e-17	0.007218	2.49821e-13
ALL_POP	HDL	Current Smoking	rs4149281	9	107626389	t	c	0.007415	0	-0.0007	0.7163	3.575e-20		0.00710545	6.79793e-21		0.005867	0.000680841	0.007415	4.28203e-19
ALL_POP	HDL	Ever Smoking	rs4149281	9	107626389	t	c	0.007062	3.29581e-12	-0.0007	0.6439	9.245e-20		0.00710268	1.23815e-20		0.00714096	8.12083e-11	0.007062	3.29579e-12
ALL_POP	HDL	Current Drinking	rs11791258	9	107632644	a	g	-0.01341	0	0.0004	0.8366	3.867e-54		-0.0145756	1.26912e-54		-0.015402	4.51678e-39	-0.01341	9.22706e-20
ALL_POP	HDL	Drinking Habits	rs11791258	9	107632644	a	g	-0.01469	0	0.0024	0.2434	3.521e-52		-0.0146815	1.93335e-53		-0.01467	2.36445e-23	-0.01469	7.92803e-33
ALL_POP	HDL	Current Smoking	rs11791258	9	107632644	a	g	-0.01268	0	-0.0014	0.5566	2.723e-47		-0.0131583	1.4627e-48		-0.015072	6.64937e-13	-0.01268	3.39844e-38
ALL_POP	HDL	Ever Smoking	rs11791258	9	107632644	a	g	-0.01342	0	0.0017	0.3465	3.019e-48		-0.0132832	4.97386e-49		-0.0131544	3.25474e-24	-0.01342	1.53835e-28
ALL_POP	HDL	Current Drinking	rs59237458	9	107637306	a	g	0.0102	0	-	-	1.596e-44		0.00906539	6.70934e-45		0.008261	3.20595e-23	0.0102	8.61734e-27
ALL_POP	HDL	Drinking Habits	rs59237458	9	107637306	a	g	0.01018	0	-0.0029	0.03944	1.299e-45		0.00930074	1.60772e-45		0.008119	2.64235e-15	0.01018	2.53813e-34
ALL_POP	HDL	Drinking Habits	rs3847302	9	107648595	a	g	0.01858	0	-	-	3.423e-74		0.0187493	1.56672e-75		0.0189769	1.91522e-33	0.01858	3.39921e-45
ALL_POP	HDL	Ever Smoking	rs3847302	9	107648595	a	g	0.01803	0	-0.0009	0.6589	2.458e-77		0.0179119	4.74804e-78		0.0178007	1.10862e-38	0.01803	9.73148e-44
ALL_POP	HDL	Current Drinking	rs547528969	9	107650341	d	i	0.01295	7.59399e-06	0.0005	0.9067	3.88e-15		0.0145615	8.6333e-16		0.015704	6.79757e-12	0.01295	7.59399e-06
ALL_POP	HDL	Drinking Habits	rs547528969	9	107650341	d	i	0.01359	3.96457e-09	-0.0022	0.5866	2.079e-13		0.0141024	2.50233e-14		0.014791	7.44631e-07	0.01359	3.96457e-09
ALL_POP	HDL	Current Smoking	rs547528969	9	107650341	d	i	0.01321	7.41518e-13	-0.0073	0.09405	2.123e-12		0.0117576	1.22807e-12		0.005947	0.105046	0.01321	7.41519e-13
ALL_POP	HDL	Ever Smoking	rs547528969	9	107650341	d	i	0.01584	1.33704e-12	-0.0079	0.01565	1.576e-14		0.0121683	6.47335e-14		0.008713	0.000162868	0.01584	1.33705e-12
ALL_POP	HDL	Current Drinking	rs3905000	9	107657070	a	g	-0.01788	0	0.0024	0.2712	1.877e-79		-0.0181359	1.57521e-80		-0.0183173	4.79388e-52	-0.01788	1.49652e-32
ALL_POP	HDL	Current Smoking	rs3905000	9	107657070	a	g	-0.0172	0	-0.0004	0.8549	3.366e-78		-0.0172887	2.48073e-79		-0.0176435	1.78517e-16	-0.0172	3.57138e-66
ALL_POP	HDL	Drinking Habits	rs73664373	9	107662304	c	g	0.01516	0	0.0032	0.2066	1.112e-52		0.0179134	1.23442e-53		0.021614	2.51999e-31	0.01516	1.1036e-25
ALL_POP	HDL	Current Smoking	rs73664373	9	107662304	c	g	0.01597	0	-0.0004	0.8827	1.322e-44		0.0157845	1.38353e-45		0.0150424	3.15603e-09	0.01597	2.12418e-39
ALL_POP	HDL	Current Drinking	rs73664374	9	107662305	c	g	-0.01452	0	-0.003	0.2413	7.123e-52		-0.0175037	1.26355e-52		-0.019619	4.08936e-39	-0.01452	3.81382e-18
ALL_POP	HDL	Ever Smoking	rs73664374	9	107662305	c	g	-0.01554	0	0	0.9904	1.567e-47		-0.0162015	2.07806e-48		-0.016824	8.42218e-26	-0.01554	6.12949e-27
ALL_POP	HDL	Current Drinking	rs2575876	9	107665739	a	g	-0.01865	0	-0.0006	0.6774	6.93e-162		-0.0188016	1.63747e-162		-0.0189091	1.13013e-95	-0.01865	8.64516e-79
ALL_POP	HDL	Drinking Habits	rs2575876	9	107665739	a	g	-0.01882	0	0.0011	0.5011	9.03e-154		-0.0187395	1.39825e-153		-0.0186312	4.85762e-61	-0.01882	2.62293e-100
ALL_POP	HDL	Current Smoking	rs2575876	9	107665739	a	g	-0.01711	0	-0.0006	0.7216	2.16e-148		-0.0174196	8.60036e-150		-0.018658	2.44673e-34	-0.01711	1.21821e-122
ALL_POP	HDL	Ever Smoking	rs2575876	9	107665739	a	g	-0.01805	0	0.0026	0.05061	6.11e-123		-0.0177572	2.05236e-120		-0.0174817	2.20001e-56	-0.01805	1.26179e-78
ALL_POP	HDL	Current Drinking	rs3905001	9	107668064	c	g	0.009574	0	0.004	0.007802	7.408e-59		0.0108865	5.03592e-60		0.011817	1.45459e-41	0.009574	2.8154e-22
ALL_POP	HDL	Drinking Habits	rs3905001	9	107668064	c	g	0.009372	0	0.0037	0.01051	9.587e-59		0.011096	1.48647e-59		0.013413	6.38682e-35	0.009372	9.19563e-28
ALL_POP	HDL	Current Smoking	rs3905001	9	107668064	c	g	0.01071	0	-0.0015	0.3963	3.857e-58		0.0104564	6.00147e-59		0.009442	1.34901e-10	0.01071	1.26176e-51
ALL_POP	HDL	Ever Smoking	rs3905001	9	107668064	c	g	0.01119	0	-0.0021	0.1174	6.819e-57		0.0102823	3.20987e-56		0.009428	6.54233e-24	0.01119	6.81568e-38
ALL_POP	HDL	Current Drinking	rs2472510	9	107683122	t	g	-0.006549	6.80874e-09	0.0004	0.8166	3.57e-16		-0.0060728	3.67312e-17		-0.0057352	6.7864e-10	-0.006549	6.80874e-09
ALL_POP	HDL	Drinking Habits	rs2472510	9	107683122	t	g	-0.006247	6.67915e-11	0.0007	0.6575	5.438e-15		-0.00594248	6.86287e-16		-0.0055332	1.23844e-06	-0.006247	6.67914e-11
ALL_POP	HDL	Current Smoking	rs2472510	9	107683122	t	g	-0.005628	2.43583e-13	-0.002	0.2664	3.653e-16		-0.00583557	3.71791e-17		-0.006666	2.27774e-05	-0.005628	2.43567e-13
ALL_POP	HDL	Ever Smoking	rs2472510	9	107683122	t	g	-0.00537	2.98409e-08	-0.0007	0.6471	7.192e-15		-0.00562321	6.99046e-16		-0.0058615	3.24755e-09	-0.00537	2.98409e-08
ALL_POP	HDL	Current Drinking	rs1800976	9	107690709	c	g	-0.005293	4.71212e-09	-0.0011	0.4408	4.497e-22		-0.00610109	4.52262e-23		-0.006674	9.00615e-17	-0.005293	4.71212e-09
ALL_POP	HDL	Drinking Habits	rs1800976	9	107690709	c	g	-0.005718	7.21423e-13	-0.0003	0.8253	9.814e-20		-0.00588429	9.18781e-21		-0.0061078	8.64832e-10	-0.005718	7.21465e-13
ALL_POP	HDL	Current Smoking	rs2246293	9	107690838	c	g	-0.005334	3.33067e-16	-0.0023	0.1478	6.958e-21		-0.00573854	7.92715e-22		-0.007357	6.62037e-08	-0.005334	2.78623e-16
ALL_POP	HDL	Ever Smoking	rs2246293	9	107690838	c	g	-0.005603	1.73839e-12	-0.0001	0.9303	1.698e-20		-0.00572412	1.92436e-21		-0.0058381	1.13721e-11	-0.005603	1.73834e-12
ALL_POP	HDL	Current Drinking	rs1125873	9	107721423	a	t	-0.003404	0.000165119	-0.0025	0.07707	3.619e-13		-0.00466383	1.03241e-13		-0.005557	8.54116e-12	-0.003404	0.000165119
ALL_POP	HDL	Drinking Habits	rs1125873	9	107721423	a	t	-0.003588	9.73051e-06	-0.0021	0.1366	8.625e-12		-0.00452527	1.94989e-12		-0.005785	1.03534e-08	-0.003588	9.73051e-06
ALL_POP	HDL	Current Drinking	rs7389291	9	107757825	t	c	0.002914	0.00745401	0.0012	0.4245	1.17e-08		0.00416856	4.71383e-09		0.005058	4.17096e-08	0.002914	0.00745401
ALL_POP	HDL	Current Drinking	rs11239549	10	46018831	a	g	-0.006181	5.15687e-08	0.0014	0.4022	2.699e-12		-0.00537232	3.94748e-13		-0.004799	3.00426e-07	-0.006181	5.15687e-08
ALL_POP	HDL	Drinking Habits	rs11239549	10	46018831	a	g	-0.005819	2.33655e-09	0.0024	0.1555	2.005e-10		-0.0049935	1.36598e-10		-0.003884	0.00171443	-0.005819	2.33655e-09
ALL_POP	HDL	Current Drinking	rs7924036	10	65191645	t	g	0.003809	0.000150617	0.0012	0.4018	4.203e-11		0.00430731	7.95231e-12		0.0046606	5.57947e-09	0.003809	0.000150617
ALL_POP	HDL	Drinking Habits	rs7924036	10	65191645	t	g	0.003867	6.10249e-06	0.0015	0.2899	5.198e-10		0.00433798	7.04104e-11		0.004971	1.97454e-06	0.003867	6.10249e-06
ALL_POP	HDL	Current Smoking	rs7924036	10	65191645	t	g	0.00389	8.95952e-09	0.0009	0.5942	1.441e-10		0.00409897	1.91653e-11		0.004935	0.000369853	0.00389	8.95952e-09
ALL_POP	HDL	Ever Smoking	rs7924036	10	65191645	t	g	0.004423	1.9944e-07	-0.0001	0.9542	2.85e-12		0.00446724	3.17298e-13		0.00450887	2.30058e-07	0.004423	1.9944e-07
ALL_POP	HDL	Current Drinking	rs856534	10	94810665	a	g	0.005722	9.06684e-10	-0.0024	0.08795	2.318e-13		0.00468745	1.03537e-13		0.003954	1.37867e-06	0.005722	9.06684e-10
ALL_POP	HDL	Drinking Habits	rs856534	10	94810665	a	g	0.004917	2.17809e-09	0.0008	0.5938	7.764e-14		0.00513628	9.08263e-15		0.005431	3.60343e-07	0.004917	2.17809e-09
ALL_POP	HDL	Current Drinking	rs4418728	10	94839724	t	g	0.005573	4.97971e-09	-0.0001	0.9695	5.778e-17		0.00546112	5.28722e-18		0.0053818	3.77027e-11	0.005573	4.97971e-09
ALL_POP	HDL	Drinking Habits	rs4418728	10	94839724	t	g	0.00479	9.5082e-09	0.0029	0.04402	1.022e-16		0.00570296	1.26483e-17		0.00693	7.84982e-11	0.00479	9.5082e-09
ALL_POP	HDL	Current Smoking	rs4418728	10	94839724	t	g	0.005427	4.44089e-16	-0.0015	0.3641	1.095e-16		0.00516864	2.30384e-17		0.004135	0.0029315	0.005427	4.28098e-16
ALL_POP	HDL	Ever Smoking	rs4418728	10	94839724	t	g	0.004755	5.95783e-09	0.0013	0.3081	5.129e-18		0.00548604	4.67035e-19		0.006174	2.24459e-12	0.004755	5.95783e-09
ALL_POP	HDL	Current Drinking	rs1408579	10	101912194	t	c	0.002718	0.0242131	0.0004	0.7777	4.799e-10		0.00422652	3.71508e-09		0.005296	5.16658e-10	0.002718	0.0242131
ALL_POP	HDL	Drinking Habits	rs1327578	10	101967410	a	g	0.005983	6.50985e-09	-0.0029	0.06996	5.342e-10		0.0049348	1.67518e-10		0.003526	0.00229197	0.005983	6.50985e-09
ALL_POP	HDL	Drinking Habits	rs2803609	10	113919124	a	g	0.009129	0	-0.0021	0.1887	1.321e-27		0.00840077	5.42173e-28		0.007422	9.91783e-10	0.009129	9.80087e-21
ALL_POP	HDL	Current Smoking	rs2255400	10	113936244	a	c	0.008064	0	-0.0019	0.257	1.514e-30		0.00764367	4.52158e-31		0.005962	6.97526e-05	0.008064	1.21506e-28
ALL_POP	HDL	Ever Smoking	rs2255400	10	113936244	a	c	0.008159	0	-0.0003	0.8285	2.974e-32		0.0079656	3.58388e-33		0.0077836	1.56959e-16	0.008159	2.59457e-19
ALL_POP	HDL	Current Drinking	rs7096937	10	113950418	t	c	0.008901	1.77636e-15	-0.0011	0.504	2.606e-32		0.00855272	1.5285e-33		0.0083058	2.18005e-20	0.008901	1.79967e-15
ALL_POP	HDL	Current Smoking	rs12413488	10	113986840	a	g	-0.007073	0	-0.0017	0.3782	2.12e-24		-0.00747514	1.79334e-25		-0.009084	3.72885e-08	-0.007073	1.51594e-19
ALL_POP	HDL	Ever Smoking	rs12413488	10	113986840	a	g	-0.007225	4.08562e-14	0.0006	0.6699	3.502e-25		-0.00765976	3.10644e-26		-0.0080689	1.00314e-14	-0.007225	4.08302e-14
ALL_POP	HDL	Current Drinking	rs7922421	10	113992558	t	c	-0.003863	3.96389e-05	-	-	5.017e-13		-0.00476998	8.73234e-14		-0.005413	6.74091e-11	-0.003863	3.96389e-05
ALL_POP	HDL	Drinking Habits	rs7922421	10	113992558	t	c	-0.004276	3.03e-07	-0.0005	0.7221	6.69e-12		-0.00482804	7.29232e-13		-0.00557	2.21065e-07	-0.004276	3.03e-07
ALL_POP	HDL	Current Drinking	rs55875049	10	114012078	a	g	0.009397	7.77156e-16	-0.0051	0.002112	8.912e-23		0.00745723	8.96044e-23		0.006082	8.11923e-10	0.009397	8.12719e-16
ALL_POP	HDL	Drinking Habits	rs55875049	10	114012078	a	g	0.008757	0	-0.0055	0.0009186	9.419e-20		0.00696607	2.10934e-18		0.004559	0.000329083	0.008757	4.30995e-18
ALL_POP	HDL	Drinking Habits	rs10466511	11	10426161	c	g	-0.005373	2.69755e-10	0.0058	8.644e-05	2.172e-09		-0.00311279	5.67632e-06		-7.5e-05	0.945836	-0.005373	2.69755e-10
ALL_POP	HDL	Drinking Habits	rs7932354	11	46722221	t	c	0.004888	2.3541e-08	-0.0018	0.2334	8.617e-10		0.00441403	3.02756e-10		0.003777	0.000759984	0.004888	2.3541e-08
ALL_POP	HDL	Current Drinking	rs11038977	11	46734384	t	c	0.007903	1.30052e-12	-0.0039	0.02489	7.123e-24		0.00816801	8.43094e-25		0.0083559	6.28258e-15	0.007903	1.3005e-12
ALL_POP	HDL	Drinking Habits	rs58389391	11	46893769	t	c	-0.00946	0	0.004	0.03112	9.109e-24		-0.00884781	5.41766e-24		-0.008025	1.10335e-08	-0.00946	1.96538e-18
ALL_POP	HDL	Current Smoking	rs12574410	11	47169228	c	g	0.008159	0	0.0016	0.4209	1.603e-25		0.00833503	1.21861e-26		0.0090393	2.73308e-07	0.008159	3.53801e-21
ALL_POP	HDL	Current Drinking	rs2291443	11	47179861	a	c	0.006766	1.73631e-10	-0.0017	0.2486	1.143e-19		0.00611297	9.56551e-21		0.00565	5.58756e-12	0.006766	1.73631e-10
ALL_POP	HDL	Ever Smoking	rs4752968	11	47185457	a	g	-0.007544	2.97873e-12	-0.0011	0.4808	9.188e-25		-0.00827967	7.13772e-26		-0.008972	1.23292e-15	-0.007544	2.97874e-12
ALL_POP	HDL	Current Smoking	rs326222	11	47259668	t	c	0.009175	0	0.0006	0.7074	7.973e-48		0.00925535	5.50479e-49		0.0095768	1.71047e-11	0.009175	4.28569e-41
ALL_POP	HDL	Ever Smoking	rs326222	11	47259668	t	c	0.008454	0	0.0005	0.6931	3.559e-45		0.00906191	2.44024e-46		0.009634	1.64007e-26	0.008454	1.438e-24
ALL_POP	HDL	Drinking Habits	rs2167079	11	47270255	t	c	0.008131	0	0.0004	0.7958	6.156e-39		0.0091728	3.79069e-40		0.010573	2.86277e-21	0.008131	6.94321e-22
ALL_POP	HDL	Current Drinking	rs11039155	11	47280762	a	g	0.0135	2.85105e-13	-0.0002	0.9395	3.684e-37		0.014376	5.70198e-37		0.014997	2.11957e-28	0.0135	2.85119e-13
ALL_POP	HDL	Drinking Habits	rs11039155	11	47280762	a	g	0.01315	0	-0.0001	0.9779	9.394e-33		0.0143492	1.0064e-33		0.015961	1.11832e-18	0.01315	8.76094e-18
ALL_POP	HDL	Current Smoking	rs11039155	11	47280762	a	g	0.01289	0	0.0019	0.5186	1.727e-32		0.0131464	1.28293e-33		0.014172	1.53572e-08	0.01289	9.8291e-28
ALL_POP	HDL	Ever Smoking	rs11039155	11	47280762	a	g	0.01165	8.88178e-16	0.0017	0.4184	6.447e-33		0.0131657	5.32833e-34		0.014592	1.47541e-21	0.01165	8.58378e-16
ALL_POP	HDL	Current Drinking	rs10769254	11	47362465	c	g	0.01205	0	-0.0028	0.07709	5.014e-69		0.00916989	3.29087e-38		0.007128	8.92044e-15	0.01205	2.30659e-70
ALL_POP	HDL	Current Drinking	rs199555322	11	47378476	d	i	-0.006043	8.58997e-06	0.0005	0.8167	2.327e-14		-0.00721096	4.80069e-15		-0.008039	4.00627e-12	-0.006043	8.58997e-06
ALL_POP	HDL	Drinking Habits	rs199555322	11	47378476	d	i	-0.00606	3.95461e-07	-0.0011	0.601	8.179e-12		-0.00715683	8.8255e-13		-0.008631	1.22807e-07	-0.00606	3.95461e-07
ALL_POP	HDL	Current Smoking	rs199555322	11	47378476	d	i	-0.006753	1.66755e-13	-0.0022	0.3362	1.082e-17		-0.00753248	1.43273e-18		-0.010651	9.33075e-08	-0.006753	1.66736e-13
ALL_POP	HDL	Ever Smoking	rs199555322	11	47378476	d	i	-0.006261	1.64581e-08	0.0001	0.9774	1.575e-16		-0.00743664	1.47962e-17		-0.008543	8.05852e-12	-0.006261	1.64581e-08
ALL_POP	HDL	Current Drinking	rs7130693	11	47452321	t	c	-0.007162	8.37663e-13	0.0014	0.3312	1.778e-27		-0.00735282	1.35105e-28		-0.0074881	4.29371e-18	-0.007162	8.37674e-13
ALL_POP	HDL	Drinking Habits	rs7130693	11	47452321	t	c	-0.007072	5.55112e-16	0.0008	0.5687	5.742e-25		-0.00732016	4.93804e-26		-0.0076537	5.00016e-12	-0.007072	5.01958e-16
ALL_POP	HDL	Current Smoking	rs7130693	11	47452321	t	c	-0.006729	0	-0.0014	0.4031	4.507e-26		-0.00690587	3.35585e-27		-0.0076135	1.18762e-07	-0.006729	1.2296e-21
ALL_POP	HDL	Ever Smoking	rs7130693	11	47452321	t	c	-0.006493	1.19682e-13	-0.0004	0.7406	3.344e-26		-0.00695542	2.44563e-27		-0.0073906	5.12173e-16	-0.006493	1.1964e-13
ALL_POP	HDL	Current Drinking	rs373490234	11	47550835	d	i	-0.007424	6.40399e-08	0.0006	0.7514	4.238e-20		-0.00852057	8.61439e-21		-0.009298	3.20337e-16	-0.007424	6.40399e-08
ALL_POP	HDL	Drinking Habits	rs373490234	11	47550835	d	i	-0.006704	1.58026e-08	-0.0019	0.3851	3.459e-16		-0.00830338	4.10185e-17		-0.010453	6.64274e-11	-0.006704	1.58026e-08
ALL_POP	HDL	Current Smoking	rs373490234	11	47550835	d	i	-0.008617	0	0	0.9853	4.987e-24		-0.00892395	3.93463e-25		-0.010152	3.32116e-07	-0.008617	1.13384e-20
ALL_POP	HDL	Ever Smoking	rs373490234	11	47550835	d	i	-0.00769	2.27618e-12	0.0002	0.894	8.564e-24		-0.00883112	6.46534e-25		-0.009905	7.44661e-16	-0.00769	2.2762e-12
ALL_POP	HDL	Current Drinking	rs12419692	11	47624714	a	c	-0.006689	8.55116e-12	0.0008	0.5675	1.182e-31		-0.00773759	1.7788e-32		-0.008481	5.95956e-24	-0.006689	8.55119e-12
ALL_POP	HDL	Current Smoking	rs12419692	11	47624714	a	c	-0.007203	0	-0.002	0.2219	7.409e-34		-0.00774031	8.00897e-35		-0.00989	5.47991e-12	-0.007203	8.63801e-26
ALL_POP	HDL	Ever Smoking	rs12419692	11	47624714	a	c	-0.006527	6.32827e-15	-0.0009	0.4959	1.858e-31		-0.00751202	1.28452e-32		-0.008439	1.03779e-20	-0.006527	6.33175e-15
ALL_POP	HDL	Drinking Habits	rs4752856	11	47648042	a	g	-0.006485	3.44169e-14	-0.0001	0.9642	3.731e-25		-0.00724608	2.96949e-26		-0.008269	3.14568e-14	-0.006485	3.44591e-14
ALL_POP	HDL	Current Drinking	rs551794237	11	47860184	d	i	-0.008478	1.69187e-06	0.0026	0.3084	1.612e-14		-0.00921236	2.27802e-15		-0.009733	2.20232e-11	-0.008478	1.69187e-06
ALL_POP	HDL	Drinking Habits	rs551794237	11	47860184	d	i	-0.009218	5.38658e-10	0.0056	0.03918	1.991e-11		-0.00847313	1.73334e-11		-0.007472	0.000304969	-0.009218	5.38658e-10
ALL_POP	HDL	Current Smoking	rs551794237	11	47860184	d	i	-0.009137	3.77476e-15	0.0006	0.8273	3.92e-16		-0.00900968	5.63599e-17		-0.0085003	0.000570814	-0.009137	3.74541e-15
ALL_POP	HDL	Ever Smoking	rs551794237	11	47860184	d	i	-0.008392	2.21135e-09	0.0004	0.8612	3.316e-16		-0.00913592	3.23358e-17		-0.009836	2.46465e-10	-0.008392	2.21135e-09
ALL_POP	HDL	Current Smoking	rs112396704	11	47931737	a	g	0.01287	0	0.0041	0.2384	1.925e-23		0.0134789	1.89459e-24		0.015915	8.55525e-08	0.01287	1.73959e-18
ALL_POP	HDL	Ever Smoking	rs112396704	11	47931737	a	g	0.01283	2.50044e-12	0.0003	0.9219	1.159e-23		0.0133376	9.37267e-25		0.0138153	2.7493e-14	0.01283	2.50047e-12
ALL_POP	HDL	Current Drinking	rs1227995	11	47960210	t	c	-0.005003	6.2584e-07	-0.0021	0.1624	2.159e-23		-0.00662972	1.30917e-23		-0.007783	8.79673e-20	-0.005003	6.2584e-07
ALL_POP	HDL	Drinking Habits	rs34895872	11	48021778	a	g	-0.007012	2.32592e-13	0	0.9828	7.886e-21		-0.00734638	6.87367e-22		-0.0077958	1.11833e-10	-0.007012	2.32578e-13
ALL_POP	HDL	Current Smoking	rs6485802	11	48051442	a	c	-0.006258	0	-0.0012	0.4824	3.087e-21		-0.00652696	2.85727e-22		-0.007603	4.43048e-07	-0.006258	2.64344e-17
ALL_POP	HDL	Ever Smoking	rs6485802	11	48051442	a	c	-0.005859	1.63621e-10	-0.0011	0.3893	1.17e-21		-0.00663434	1.08513e-22		-0.007364	1.2712e-14	-0.005859	1.63621e-10
ALL_POP	HDL	Current Drinking	rs112223280	11	48145077	c	g	-0.01104	1.65402e-06	-0.0013	0.6562	3.442e-23		-0.0124093	1.12404e-21		-0.01338	2.32198e-19	-0.01104	1.65402e-06
ALL_POP	HDL	Drinking Habits	rs112223280	11	48145077	c	g	-0.0123	1.47009e-11	0.0016	0.5634	2.079e-19		-0.0124729	2.19673e-20		-0.0127052	1.38485e-10	-0.0123	1.47009e-11
ALL_POP	HDL	Current Drinking	rs905477	11	48148606	t	c	0.003929	0.000768578	-0.0007	0.6782	4.044e-09		0.00445686	8.42198e-10		0.0048311	1.39469e-07	0.003929	0.000768578
ALL_POP	HDL	Current Drinking	rs55666634	11	48323538	a	t	-0.003938	0.00150744	0.0007	0.7034	2.284e-08		-0.00459512	4.89053e-09		-0.005061	4.34741e-07	-0.003938	0.00150744
ALL_POP	HDL	Current Smoking	rs10838881	11	48387275	t	c	-0.007672	5.30243e-13	-0.0003	0.897	1.996e-14		-0.00761189	2.00119e-15		-0.0073714	0.000657499	-0.007672	5.30262e-13
ALL_POP	HDL	Ever Smoking	rs10838881	11	48387275	t	c	-0.007063	1.00098e-07	-0.0001	0.97	8.054e-15		-0.00773891	8.49852e-16		-0.008375	8.82936e-10	-0.007063	1.00098e-07
ALL_POP	HDL	Drinking Habits	rs6485848	11	48541517	t	g	0.00622	1.76522e-07	-0.0023	0.2492	1.689e-10		0.00626118	2.12014e-11		0.00631653	2.08661e-05	0.00622	1.76522e-07
ALL_POP	HDL	Current Drinking	rs6485908	11	48652198	a	g	-0.004415	0.00152744	-0.0003	0.8789	2.063e-12		-0.0062787	1.54348e-12		-0.0076	3.13713e-11	-0.004415	0.00152744
ALL_POP	HDL	Current Smoking	rs60513824	11	49153172	t	c	0.00704	3.03542e-10	0.0028	0.2826	1.529e-12		0.00738514	1.95726e-13		0.008766	9.8958e-05	0.00704	3.03542e-10
ALL_POP	HDL	Ever Smoking	rs6485963	11	49159223	a	c	-0.006895	4.15026e-09	0.0018	0.3029	3.071e-13		-0.00632985	5.34518e-14		-0.005798	1.11047e-06	-0.006895	4.15026e-09
ALL_POP	HDL	Current Smoking	rs182168	11	49226184	a	g	-0.004151	7.37353e-08	-0.0017	0.3401	9.254e-10		-0.00445255	1.4807e-10		-0.005659	0.000313203	-0.004151	7.37353e-08
ALL_POP	HDL	Current Drinking	rs658118	11	49255042	t	c	0.007342	2.34062e-06	-0.0007	0.7458	1.415e-39		0.0109887	3.80224e-35		0.013574	3.75219e-34	0.007342	2.34062e-06
ALL_POP	HDL	Drinking Habits	rs192389323	11	49263073	a	g	-0.01079	1.12785e-07	0.0073	0.03513	3.652e-08		-0.00890436	2.37759e-08		-0.00637	0.0115921	-0.01079	1.12785e-07
ALL_POP	HDL	Drinking Habits	rs7925896	11	49310952	t	c	-0.005371	2.44193e-08	0.0026	0.1156	4.63e-10		-0.0048757	1.24901e-10		-0.00421	0.000481655	-0.005371	2.44193e-08
ALL_POP	HDL	Drinking Habits	rs111809199	11	49347194	a	g	-0.007719	3.05581e-09	0.0022	0.3062	1.362e-13		-0.00775105	1.46619e-14		-0.00779412	7.08384e-07	-0.007719	3.05581e-09
ALL_POP	HDL	Current Smoking	rs6486003	11	49693773	a	t	0.007555	1.36557e-13	0.0015	0.5495	2.021e-15		0.00766796	1.96941e-16		0.0081199	0.000135608	0.007555	1.36587e-13
ALL_POP	HDL	Ever Smoking	rs6486003	11	49693773	a	t	0.007683	8.69537e-10	-0.0002	0.9237	2.06e-16		0.00794698	2.22922e-17		0.0081954	1.03631e-09	0.007683	8.69537e-10
ALL_POP	HDL	Current Drinking	rs11230661	11	55451313	a	g	0.0085	5.48168e-06	0.0003	0.9034	9.863e-18		0.00923495	1.43777e-17		0.009756	2.57237e-14	0.0085	5.48168e-06
ALL_POP	HDL	Drinking Habits	rs11230661	11	55451313	a	g	0.009626	1.83161e-10	-0.0014	0.5483	1.146e-16		0.00973287	1.1363e-17		0.0098765	7.52375e-09	0.009626	1.83161e-10
ALL_POP	HDL	Current Smoking	rs11230661	11	55451313	a	g	0.008264	4.19442e-13	0.003	0.2719	4.282e-16		0.00862834	4.82754e-17		0.010086	1.39453e-05	0.008264	4.19479e-13
ALL_POP	HDL	Ever Smoking	rs11230661	11	55451313	a	g	0.009583	1.75698e-11	-0.0027	0.1974	7.162e-17		0.00872265	1.304e-17		0.007913	4.18451e-08	0.009583	1.75698e-11
ALL_POP	HDL	Current Drinking	rs12421131	11	56034587	a	g	-0.01053	5.47227e-05	-0.0015	0.6504	4.753e-17		-0.0119262	4.64809e-16		-0.012916	1.2733e-14	-0.01053	5.47227e-05
ALL_POP	HDL	Drinking Habits	rs12421131	11	56034587	a	g	-0.01267	8.32698e-10	0.0018	0.5746	1.383e-16		-0.0128077	1.95427e-17		-0.0129928	2.31528e-09	-0.01267	8.32698e-10
ALL_POP	HDL	Current Smoking	rs4939043	11	56171183	a	c	0.005535	7.27509e-08	0.0032	0.1851	2.4e-10		0.00606611	5.18838e-11		0.008191	7.10779e-05	0.005535	7.27509e-08
ALL_POP	HDL	Ever Smoking	rs4939043	11	56171183	a	c	0.00612	1.8079e-06	-0.0006	0.744	4.214e-11		0.00634127	4.64422e-12		0.0065495	4.18784e-07	0.00612	1.8079e-06
ALL_POP	HDL	Current Smoking	rs174529	11	61543961	t	c	0.009366	0	-0.0018	0.2823	2.848e-43		0.00897586	7.76501e-44		0.007415	3.71519e-07	0.009366	1.00596e-39
ALL_POP	HDL	Ever Smoking	rs174530	11	61546592	a	g	0.009225	0	-0.0007	0.6041	8.746e-44		0.00912124	8.59972e-45		0.0090236	7.39563e-23	0.009225	2.13328e-25
ALL_POP	HDL	Current Drinking	rs174532	11	61548874	a	g	0.006398	5.60224e-05	-0.0011	0.5611	1.169e-09		0.00555246	2.48508e-10		0.004953	5.53566e-07	0.006398	5.60224e-05
ALL_POP	HDL	Drinking Habits	rs174532	11	61548874	a	g	0.005671	3.04902e-06	0	0.989	4.016e-10		0.00592761	5.82341e-11		0.0062725	3.53284e-06	0.005671	3.04902e-06
ALL_POP	HDL	Current Smoking	rs174532	11	61548874	a	g	0.006294	7.25819e-12	-0.0023	0.2783	1.817e-12		0.00602644	2.38103e-13		0.004956	0.00631353	0.006294	7.25821e-12
ALL_POP	HDL	Ever Smoking	rs174532	11	61548874	a	g	0.005799	8.35304e-07	-0.0007	0.6839	3.21e-11		0.00569529	3.64861e-12		0.0055977	7.50556e-07	0.005799	8.35304e-07
ALL_POP	HDL	Drinking Habits	rs174533	11	61549025	a	g	-0.01053	0	0.0015	0.3218	3.976e-45		-0.0100407	6.36776e-46		-0.009383	1.00656e-17	-0.01053	3.9058e-31
ALL_POP	HDL	Current Drinking	rs102274	11	61557826	t	c	0.00982	0	-0.0016	0.2729	9.012e-52		0.0101954	5.8341e-53		0.0104616	4.91366e-35	0.00982	1.26568e-21
ALL_POP	HDL	Current Drinking	rs174575	11	61602003	c	g	0.008294	2.80423e-11	-0.003	0.07964	2.894e-22		0.00760937	2.55554e-23		0.007124	4.39472e-14	0.008294	2.80424e-11
ALL_POP	HDL	Drinking Habits	rs174575	11	61602003	c	g	0.006773	4.84156e-11	-0.0008	0.6245	1.169e-17		0.00707982	1.00518e-18		0.0074922	2.22473e-09	0.006773	4.84156e-11
ALL_POP	HDL	Current Smoking	rs174575	11	61602003	c	g	0.008054	0	-0.0024	0.2167	7.276e-25		0.00756968	2.19203e-25		0.005632	0.000653538	0.008054	1.14078e-23
ALL_POP	HDL	Ever Smoking	rs174575	11	61602003	c	g	0.007676	3.33067e-14	-0.0013	0.3637	1.388e-22		0.00731424	1.71586e-23		0.0069738	1.42515e-11	0.007676	3.32538e-14
ALL_POP	HDL	Current Drinking	rs174602	11	61624414	t	c	0.004911	0.000114405	-0.0016	0.3869	1.375e-10		0.00576824	2.07686e-11		0.006376	1.13204e-08	0.004911	0.000114405
ALL_POP	HDL	Drinking Habits	rs174602	11	61624414	t	c	0.004519	4.53233e-05	0.0011	0.5877	2.694e-10		0.00595072	5.10492e-11		0.007875	7.76331e-08	0.004519	4.53233e-05
ALL_POP	HDL	Current Smoking	rs174602	11	61624414	t	c	0.006676	1.25899e-13	-0.003	0.164	1.334e-13		0.00624747	4.45628e-14		0.004533	0.0169087	0.006676	1.2595e-13
ALL_POP	HDL	Ever Smoking	rs174602	11	61624414	t	c	0.006702	1.07222e-09	-0.0025	0.1445	2.121e-13		0.00628295	5.92279e-14		0.0058886	9.24224e-07	0.006702	1.07222e-09
ALL_POP	HDL	Current Drinking	rs174604	11	61626270	c	g	0.006081	1.16683e-08	-0.0003	0.8666	3.691e-23		0.00698272	8.87144e-24		0.007622	4.76695e-18	0.006081	1.16683e-08
ALL_POP	HDL	Drinking Habits	rs174604	11	61626270	c	g	0.006255	9.31588e-12	-0.0003	0.8462	4.579e-19		0.00674134	3.92811e-20		0.007395	2.12118e-10	0.006255	9.31583e-12
ALL_POP	HDL	Current Smoking	rs174604	11	61626270	c	g	0.006688	0	-0.002	0.2636	1.365e-20		0.00629246	5.30474e-21		0.00471	0.00213805	0.006688	4.99369e-20
ALL_POP	HDL	Ever Smoking	rs174604	11	61626270	c	g	0.006355	1.02107e-12	-0.0019	0.1785	3.699e-19		0.00616382	7.39809e-20		0.0059839	5.77237e-10	0.006355	1.02108e-12
ALL_POP	HDL	Current Drinking	rs174605	11	61626921	t	g	-0.008403	1.11367e-08	0.0023	0.2178	7.974e-16		-0.00699337	9.49145e-17		-0.005994	7.65914e-10	-0.008403	1.11367e-08
ALL_POP	HDL	Drinking Habits	rs174605	11	61626921	t	g	-0.006925	2.02647e-09	0.0022	0.2367	5.392e-11		-0.00587169	1.34794e-11		-0.004456	0.000635792	-0.006925	2.02647e-09
ALL_POP	HDL	Current Smoking	rs174628	11	61637587	t	c	0.006148	1.30784e-10	-0.001	0.6708	1.147e-10		0.00580985	2.35076e-11		0.004457	0.0251516	0.006148	1.30784e-10
ALL_POP	HDL	Ever Smoking	rs174628	11	61637587	t	c	0.005237	1.52861e-05	0.0001	0.9619	7.455e-09		0.00534745	9.39562e-10		0.0054514	9.24933e-06	0.005237	1.52861e-05
ALL_POP	HDL	Current Drinking	rs174454	11	61650747	a	g	0.004876	5.08231e-07	-0.0006	0.7067	4.107e-15		0.00559573	4.05126e-16		0.006106	1.54583e-11	0.004876	5.08231e-07
ALL_POP	HDL	Drinking Habits	rs174454	11	61650747	a	g	0.00461	1.69221e-07	0.0005	0.756	2.301e-12		0.00528149	2.46201e-13		0.006184	1.13879e-07	0.00461	1.69221e-07
ALL_POP	HDL	Current Drinking	rs174474	11	61672265	t	c	0.003518	0.000431938	-0.0012	0.4424	2.323e-08		0.0042863	3.15912e-09		0.004831	5.58014e-07	0.003518	0.000431938
ALL_POP	HDL	Current Drinking	rs11231694	11	63862882	c	g	-0.004739	0.00117084	-0.0018	0.4274	4.5e-11		-0.00716445	7.93849e-12		-0.008884	9.0768e-10	-0.004739	0.00117084
ALL_POP	HDL	Drinking Habits	rs11231694	11	63862882	c	g	-0.005586	2.3181e-05	-0.0016	0.4776	1.124e-08		-0.00653821	1.43028e-09		-0.007818	1.22832e-05	-0.005586	2.3181e-05
ALL_POP	HDL	Current Drinking	rs56271783	11	64004723	c	g	-0.01405	0.000429431	-0.0047	0.346	3.737e-15		-0.0164994	7.13157e-14		-0.018236	1.55896e-13	-0.01405	0.000429431
ALL_POP	HDL	Drinking Habits	rs56271783	11	64004723	c	g	-0.01247	4.02525e-05	-0.0056	0.2295	2.212e-10		-0.0144516	8.71809e-11		-0.017115	1.48443e-07	-0.01247	4.02525e-05
ALL_POP	HDL	Current Drinking	rs11236519	11	75459015	t	c	-0.01136	0	0.005	0.007083	1.973e-25		-0.00887545	6.73531e-24		-0.007114	2.02851e-09	-0.01136	3.27664e-19
ALL_POP	HDL	Drinking Habits	rs57188913	11	75473294	t	c	0.009465	0	-	-	5.428e-22		0.00830546	6.64895e-21		0.006747	4.5374e-06	0.009465	9.08795e-19
ALL_POP	HDL	Current Smoking	rs10899133	11	75531695	t	c	-0.007697	1.11022e-16	-0.0043	0.04943	1.042e-23		-0.00853467	3.60567e-24		-0.011886	3.34898e-10	-0.007697	1.21442e-16
ALL_POP	HDL	Ever Smoking	rs10899133	11	75531695	t	c	-0.008469	1.46771e-13	-	-	1.876e-24		-0.00880191	1.57296e-25		-0.0091152	3.51397e-14	-0.008469	1.46771e-13
ALL_POP	HDL	Ever Smoking	rs11216068	11	116505239	t	c	-0.005761	8.93449e-11	-0.0013	0.3437	9.469e-20		-0.00626768	7.89304e-21		-0.0067445	1.46286e-12	-0.005761	8.93449e-11
ALL_POP	HDL	Current Smoking	rs10892001	11	116505440	a	g	-0.00568	1.88738e-15	-0.003	0.08355	2.835e-19		-0.00604034	2.90915e-20		-0.007482	4.83707e-07	-0.00568	1.87092e-15
ALL_POP	HDL	Current Drinking	rs10892002	11	116505492	c	g	-0.005325	2.60621e-07	-0.0029	0.06515	1.925e-19		-0.0062905	4.4056e-20		-0.006975	1.12792e-15	-0.005325	2.60621e-07
ALL_POP	HDL	Drinking Habits	rs10892002	11	116505492	c	g	-0.006525	3.44169e-13	-0.0015	0.3149	2.632e-20		-0.0068052	2.45632e-21		-0.0071818	2.93127e-10	-0.006525	3.44196e-13
ALL_POP	HDL	Current Drinking	rs10892004	11	116514417	t	c	-0.00755	2.64984e-10	0.0002	0.9037	1.4e-18		-0.00774872	2.17856e-19		-0.0078896	1.06944e-11	-0.00755	2.64984e-10
ALL_POP	HDL	Drinking Habits	rs10892004	11	116514417	t	c	-0.006091	2.10071e-08	-0.0024	0.2192	2.894e-16		-0.00758927	3.47079e-17		-0.009603	7.66765e-11	-0.006091	2.10071e-08
ALL_POP	HDL	Current Smoking	rs10892004	11	116514417	t	c	-0.007373	3.33067e-16	0.0035	0.09565	8.063e-17		-0.00705105	1.57203e-17		-0.005763	0.00208783	-0.007373	3.56872e-16
ALL_POP	HDL	Ever Smoking	rs10892004	11	116514417	t	c	-0.008079	1.77636e-13	0.0027	0.1089	4.352e-18		-0.0072609	3.09874e-18		-0.006491	6.73242e-08	-0.008079	1.77638e-13
ALL_POP	HDL	Current Drinking	rs73580632	11	116518901	t	c	0.01631	0	-0.0037	0.162	1.678e-32		0.0140548	1.70699e-32		0.012456	1.71907e-15	0.01631	9.5112e-21
ALL_POP	HDL	Drinking Habits	rs73580632	11	116518901	t	c	0.0156	0	-0.0052	0.05861	1.249e-29		0.0138035	1.52146e-28		0.011389	2.37271e-08	0.0156	2.53453e-24
ALL_POP	HDL	Current Drinking	rs545108	11	116525229	c	g	0.005214	3.36507e-07	0.0009	0.525	4.267e-16		0.00561822	4.76607e-17		0.0059048	4.27588e-12	0.005214	3.36507e-07
ALL_POP	HDL	Drinking Habits	rs545108	11	116525229	c	g	0.004783	8.47543e-08	0.003	0.05278	1.855e-17		0.00615116	5.24091e-18		0.00799	1.49497e-12	0.004783	8.47543e-08
ALL_POP	HDL	Current Drinking	rs481843	11	116525867	t	c	-0.01152	1.80332e-11	-0.0008	0.7439	3.375e-39		-0.0146002	4.19263e-39		-0.016784	1.70761e-31	-0.01152	1.80333e-11
ALL_POP	HDL	Drinking Habits	rs481843	11	116525867	t	c	-0.01313	0	-0.0001	0.9698	6.59e-98		-0.016522	7.29921e-75		-0.021081	4.91632e-66	-0.01313	2.841e-19
ALL_POP	HDL	Current Smoking	rs481843	11	116525867	t	c	-0.0128	0	-0.0004	0.8955	6.807e-32		-0.0130426	4.95783e-33		-0.014013	2.85054e-08	-0.0128	8.17661e-27
ALL_POP	HDL	Ever Smoking	rs481843	11	116525867	t	c	-0.01098	2.44249e-14	-0.0042	0.04783	4.579e-37		-0.0138459	7.7391e-38		-0.016543	1.59137e-26	-0.01098	2.44034e-14
ALL_POP	HDL	Current Drinking	rs486394	11	116526322	a	c	0.007391	1.70543e-09	-0.001	0.5647	2.389e-21		0.0074336	2.93474e-22		0.0074638	4.20198e-15	0.007391	1.70543e-09
ALL_POP	HDL	Drinking Habits	rs486394	11	116526322	a	c	0.00654	2.15995e-10	-0.0006	0.715	2.016e-17		0.00704682	2.02392e-18		0.007728	9.03184e-10	0.00654	2.15995e-10
ALL_POP	HDL	Current Smoking	rs486394	11	116526322	a	c	0.006884	0	-0.0001	0.963	1.522e-21		0.00712796	1.30751e-22		0.008104	9.02053e-07	0.006884	1.038e-17
ALL_POP	HDL	Ever Smoking	rs486394	11	116526322	a	c	0.007014	2.07323e-12	0.0004	0.7829	2.752e-23		0.00746102	2.09615e-24		0.0078817	3.63729e-14	0.007014	2.07327e-12
ALL_POP	HDL	Current Drinking	rs11820504	11	116529442	t	c	0.007427	2.67009e-13	0.0031	0.04088	6.607e-41		0.00961663	1.06922e-41		0.011169	4.19079e-32	0.007427	2.67064e-13
ALL_POP	HDL	Drinking Habits	rs11820504	11	116529442	t	c	0.006928	3.30846e-14	0.0059	0.0002527	1.46e-36		0.00950732	9.20636e-37		0.012974	3.92439e-26	0.006928	3.30752e-14
ALL_POP	HDL	Current Smoking	rs11820504	11	116529442	t	c	0.008485	0	-0.0004	0.8115	4.758e-35		0.00867237	2.99371e-36		0.009422	1.94508e-09	0.008485	1.88253e-29
ALL_POP	HDL	Ever Smoking	rs11820504	11	116529442	t	c	0.007375	6.66134e-16	0.0014	0.3143	1.021e-34		0.0087294	6.95715e-36		0.010004	2.6101e-23	0.007375	6.50139e-16
ALL_POP	HDL	Current Drinking	rs17119878	11	116531479	a	t	-0.01261	1.02074e-06	0.0005	0.8829	1.069e-21		-0.0149225	1.56112e-21		-0.016562	8.78485e-18	-0.01261	1.02074e-06
ALL_POP	HDL	Current Drinking	rs118175510	11	116532548	t	c	0.01079	8.77404e-05	0.0068	0.1334	6.699e-09		0.014023	1.4343e-09		0.016315	1.8733e-06	0.01079	8.77404e-05
ALL_POP	HDL	Drinking Habits	rs118175510	11	116532548	t	c	0.01269	1.42534e-06	0.0014	0.7657	5.073e-09		0.0135441	8.83502e-10		0.014692	8.61957e-05	0.01269	1.42534e-06
ALL_POP	HDL	Ever Smoking	rs118175510	11	116532548	t	c	0.0166	1.18091e-09	-0.004	0.3379	1.317e-11		0.0139175	2.16759e-11		0.011393	0.000210739	0.0166	1.18091e-09
ALL_POP	HDL	Current Drinking	rs1145189	11	116532856	a	g	0.005652	0.00018725	0.0029	0.1386	7.615e-24		0.00786738	1.55451e-20		0.009438	9.91551e-22	0.005652	0.00018725
ALL_POP	HDL	Drinking Habits	rs1145189	11	116532856	a	g	0.006064	3.97327e-07	0.0041	0.03281	2.207e-17		0.00766296	2.23342e-17		0.009812	7.60778e-13	0.006064	3.97327e-07
ALL_POP	HDL	Current Drinking	rs509728	11	116533167	c	g	-0.03032	4.44089e-16	-0.0006	0.9038	2.53e-347		-0.0342867	2.30803e-143		-0.037099	3.24446e-197	-0.03032	3.89499e-16
ALL_POP	HDL	Current Drinking	rs56060233	11	116540310	t	c	-0.02458	9.21185e-12	0.0006	0.8986	3.843e-33		-0.0237175	3.53293e-32		-0.023106	2.20824e-24	-0.02458	9.2119e-12
ALL_POP	HDL	Ever Smoking	rs12417015	11	116550776	a	g	0.01097	2.55351e-15	-0.0046	0.04084	3.167e-21		0.0106807	4.62308e-21		0.0104085	6.23442e-10	0.01097	2.59139e-15
ALL_POP	HDL	Current Drinking	rs570192152	11	116552472	d	i	0.01192	0.00227538	0.0011	0.8338	5.169e-09		0.0139487	2.21821e-09		0.015387	7.62653e-08	0.01192	0.00227538
ALL_POP	HDL	Drinking Habits	rs570192152	11	116552472	d	i	0.01426	5.70421e-06	-	-	1.95e-08		0.0139714	2.54625e-09		0.0135836	0.00011425	0.01426	5.70421e-06
ALL_POP	HDL	Drinking Habits	rs61906109	11	116554228	a	c	-0.01385	1.16319e-09	-0.0047	0.2184	2.96e-20		-0.0165816	6.11619e-21		-0.020253	2.46857e-13	-0.01385	1.16319e-09
ALL_POP	HDL	Current Smoking	rs61906109	11	116554228	a	c	-0.01302	5.30354e-13	-0.0087	0.03712	4.754e-20		-0.0146725	6.45645e-20		-0.021284	8.82323e-10	-0.01302	5.30319e-13
ALL_POP	HDL	Ever Smoking	rs61906109	11	116554228	a	c	-0.01202	2.78362e-08	-0.0061	0.05324	2.516e-22		-0.0152661	7.79587e-23		-0.018321	5.70137e-17	-0.01202	2.78362e-08
ALL_POP	HDL	Drinking Habits	rs61905060	11	116561628	a	g	-0.0206	1.05249e-13	-0.0054	0.1988	9.067e-26		-0.0217007	1.84009e-26		-0.02318	6.5901e-15	-0.0206	1.05251e-13
ALL_POP	HDL	Ever Smoking	rs61905060	11	116561628	a	g	-0.01914	1.1835e-13	-0.0044	0.2313	2.204e-30		-0.0211116	2.37669e-31		-0.022967	1.05303e-19	-0.01914	1.18361e-13
ALL_POP	HDL	Current Drinking	rs11216096	11	116562580	a	c	-0.003552	0.000285823	0	0.9877	7.186e-09		-0.00411673	9.7287e-10		-0.0045171	3.58921e-07	-0.003552	0.000285823
ALL_POP	HDL	Drinking Habits	rs11216096	11	116562580	a	c	-0.004062	3.04305e-06	0.0001	0.9283	7.815e-09		-0.004289	1.06416e-09		-0.0045941	5.38275e-05	-0.004062	3.04305e-06
ALL_POP	HDL	Current Smoking	rs1787701	11	116563992	c	g	0.005885	0	0.0003	0.8706	6.541e-21		0.00595093	5.72939e-22		0.0062147	1.0407e-05	0.005885	2.29364e-18
ALL_POP	HDL	Ever Smoking	rs1787701	11	116563992	c	g	0.006556	1.55431e-15	0.0005	0.6803	7.108e-23		0.00618646	2.07553e-23		0.0058387	3.92863e-11	0.006556	1.60115e-15
ALL_POP	HDL	Current Drinking	rs61905066	11	116571608	a	g	0.01095	9.40359e-14	0.0036	0.1084	4.362e-49		0.0155774	1.08542e-49		0.018858	5.02864e-39	0.01095	9.40649e-14
ALL_POP	HDL	Drinking Habits	rs61905066	11	116571608	a	g	0.01192	0	0.0054	0.01931	1.591e-39		0.0146448	2.28637e-40		0.018307	5.89268e-25	0.01192	3.11788e-18
ALL_POP	HDL	Current Drinking	rs75310100	11	116578361	t	g	0.00983	3.32826e-07	0.005	0.1103	4.934e-13		0.0112022	1.26978e-13		0.012175	2.44428e-08	0.00983	3.32826e-07
ALL_POP	HDL	Drinking Habits	rs75310100	11	116578361	t	g	0.009854	6.90824e-08	0.0066	0.03447	5.944e-13		0.0113817	6.38706e-14		0.013435	1.2752e-07	0.009854	6.90824e-08
ALL_POP	HDL	Current Smoking	rs75310100	11	116578361	t	g	0.01138	6.31828e-13	-0.0039	0.2816	4.922e-13		0.0105931	1.06244e-13		0.007445	0.0199421	0.01138	6.31854e-13
ALL_POP	HDL	Ever Smoking	rs75310100	11	116578361	t	g	0.01249	4.57711e-11	-0.0027	0.3449	9.041e-15		0.0109249	4.8486e-15		0.009452	2.7241e-06	0.01249	4.5771e-11
ALL_POP	HDL	Current Drinking	rs4938302	11	116584504	t	c	0.007935	0	0.0022	0.1172	3.27e-57		0.0103341	1.77426e-57		0.012035	2.21901e-45	0.007935	1.08555e-17
ALL_POP	HDL	Drinking Habits	rs4938302	11	116584504	t	c	0.008313	0	0.0028	0.0608	1.571e-50		0.0102541	2.48373e-51		0.012863	9.34703e-32	0.008313	3.13426e-23
ALL_POP	HDL	Current Smoking	rs4938302	11	116584504	t	c	0.008677	0	0.0004	0.8003	7.004e-43		0.00881128	4.50897e-44		0.0093485	8.09819e-11	0.008677	1.73264e-36
ALL_POP	HDL	Ever Smoking	rs4938302	11	116584504	t	c	0.008621	0	0.0002	0.8542	2.692e-44		0.00898858	2.89776e-45		0.0093345	1.75303e-24	0.008621	2.81192e-25
ALL_POP	HDL	Current Drinking	rs7350481	11	116586283	t	c	-0.02339	0	-0.0045	0.04521	7.87e-141		-0.0258037	1.60746e-141		-0.027515	1.0047e-84	-0.02339	1.24457e-61
ALL_POP	HDL	Drinking Habits	rs7350481	11	116586283	t	c	-0.02238	0	-0.0047	0.03468	9.19e-132		-0.02513	4.97592e-133		-0.028826	5.3061e-69	-0.02238	7.95629e-66
ALL_POP	HDL	Current Smoking	rs7350481	11	116586283	t	c	-0.02459	0	0	0.9959	8.45e-134		-0.0244825	4.79673e-135		-0.0240524	2.34527e-26	-0.02459	1.08015e-112
ALL_POP	HDL	Ever Smoking	rs7350481	11	116586283	t	c	-0.02459	0	-0.0001	0.9481	6.21e-136		-0.0244364	9.75378e-136		-0.0242919	4.05583e-65	-0.02459	1.17149e-76
ALL_POP	HDL	Drinking Habits	rs4938304	11	116588425	t	c	0.006463	2.38816e-07	-	-	5.497e-13		0.00759481	6.40541e-14		0.009116	1.75056e-08	0.006463	2.38816e-07
ALL_POP	HDL	Current Drinking	rs12420920	11	116594031	a	g	0.01987	0	0.0008	0.846	1.909e-29		0.02188	3.84193e-27		0.023305	6.76275e-15	0.01987	5.66866e-19
ALL_POP	HDL	Drinking Habits	rs12420920	11	116594031	a	g	0.01858	0	0.002	0.6416	3.084e-26		0.0210015	1.63623e-26		0.024256	2.42243e-12	0.01858	1.31316e-17
ALL_POP	HDL	Current Smoking	rs12421191	11	116594294	t	c	0.01763	0	0.0043	0.359	1.697e-23		0.0187126	1.45e-24		0.023044	4.29053e-08	0.01763	6.07963e-19
ALL_POP	HDL	Ever Smoking	rs78484485	11	116598065	a	g	0.01864	0	0.0009	0.7015	2.919e-69		0.0193592	4.4088e-70		0.020036	1.72914e-36	0.01864	1.57844e-38
ALL_POP	HDL	Current Drinking	rs180360	11	116598988	a	g	-0.01554	0	0.0015	0.3426	1.04e-89		-0.0143135	5.3986e-91		-0.013444	7.06928e-51	-0.01554	6.37949e-45
ALL_POP	HDL	Drinking Habits	rs180360	11	116598988	a	g	-0.01383	0	-0.0003	0.867	4.092e-81		-0.0144823	2.43801e-82		-0.015359	3.80711e-37	-0.01383	1.27898e-48
ALL_POP	HDL	Ever Smoking	rs4938307	11	116604514	a	g	0.01052	0	0.0022	0.195	7.008e-48		0.0125003	3.23046e-49		0.014364	1.34784e-31	0.01052	2.87648e-22
ALL_POP	HDL	Current Smoking	rs61905084	11	116610294	t	c	-0.01548	0	-0.0009	0.6391	4.42e-99		-0.0160261	1.59544e-100		-0.018211	1.84194e-26	-0.01548	1.67775e-80
ALL_POP	HDL	Current Drinking	rs188632579	11	116611098	t	c	0.01941	0.00154067	0.0072	0.3803	1.553e-09		0.0247343	3.91142e-10		0.028509	2.67155e-08	0.01941	0.00154067
ALL_POP	HDL	Drinking Habits	rs188632579	11	116611098	t	c	0.03045	4.43612e-09	-0.0056	0.526	1.174e-11		0.0290016	2.58237e-12		0.027055	5.42094e-05	0.03045	4.43612e-09
ALL_POP	HDL	Current Smoking	rs188632579	11	116611098	t	c	0.02976	5.45507e-11	0.0046	0.6506	4.595e-13		0.0299119	6.25611e-14		0.0305198	0.000157215	0.02976	5.45506e-11
ALL_POP	HDL	Ever Smoking	rs188632579	11	116611098	t	c	0.02415	1.31324e-06	0.0041	0.5666	1.861e-13		0.0271798	2.22962e-14		0.030031	2.20977e-09	0.02415	1.31324e-06
ALL_POP	HDL	Current Drinking	rs57232565	11	116611457	t	c	-0.01221	2.40472e-07	-0.0064	0.04429	6.547e-39		-0.0184067	1.46695e-35		-0.0228	6.04052e-35	-0.01221	2.40472e-07
ALL_POP	HDL	Drinking Habits	rs57232565	11	116611457	t	c	-0.01255	3.15983e-10	-0.0094	0.007108	1.357e-31		-0.0184458	7.548e-31		-0.02637	2.29728e-24	-0.01255	3.15983e-10
ALL_POP	HDL	Ever Smoking	rs57232565	11	116611457	t	c	-0.0139	2.2804e-13	-	-	2.165e-34		-0.0172461	3.67086e-35		-0.020395	1.46667e-24	-0.0139	2.28061e-13
ALL_POP	HDL	Current Smoking	rs180348	11	116611995	a	g	0.01084	0	-0.0041	0.05553	1.146e-33		0.00997114	9.47349e-34		0.006495	0.000442004	0.01084	2.37254e-32
ALL_POP	HDL	Ever Smoking	rs180348	11	116611995	a	g	0.01063	0	-0.001	0.5661	2.352e-33		0.0100782	2.6541e-34		0.009559	1.42121e-16	0.01063	5.39065e-20
ALL_POP	HDL	Current Drinking	rs11216127	11	116618024	a	g	-0.01559	0	-0.0004	0.8467	6.012e-73		-0.0151545	8.14686e-73		-0.0148457	1.53998e-40	-0.01559	8.99374e-41
ALL_POP	HDL	Current Drinking	rs74368849	11	116622299	a	g	-0.06104	0	-0.018	0.0009202	2.43e-145		-0.0737495	3.13112e-136		-0.08276	2.38248e-79	-0.06104	5.60726e-77
ALL_POP	HDL	Current Drinking	rs180327	11	116623659	t	c	0.01025	0	0.0025	0.07585	4.655e-66		0.0107178	2.17619e-67		0.0110494	9.29714e-43	0.01025	3.41593e-29
ALL_POP	HDL	Drinking Habits	rs180327	11	116623659	t	c	0.00939	0	0.0021	0.1332	3.48e-53		0.0101123	2.00516e-54		0.011083	3.81862e-26	0.00939	2.57971e-31
ALL_POP	HDL	Current Drinking	rs139872819	11	116631912	t	c	-0.02276	0	0.0023	0.4522	1.395e-51		-0.0208963	1.03951e-52		-0.019575	5.94016e-29	-0.02276	1.25686e-26
ALL_POP	HDL	Drinking Habits	rs139872819	11	116631912	t	c	-0.02209	0	0.0028	0.3691	1.64e-44		-0.0204019	4.22663e-45		-0.018133	7.37908e-16	-0.02209	1.02068e-31
ALL_POP	HDL	Drinking Habits	rs140575350	11	116646820	c	g	-0.02621	1.11022e-16	-0.0014	0.7689	3.618e-30		-0.026701	6.04074e-31		-0.027361	1.62917e-16	-0.02621	9.77818e-17
ALL_POP	HDL	Current Drinking	rs61905116	11	116649538	a	g	0.02804	0	0.0072	0.03566	1.08e-105		0.0326627	3.16988e-98		0.03594	1.29778e-84	0.02804	1.47361e-26
ALL_POP	HDL	Current Smoking	rs61905116	11	116649538	a	g	0.03252	0	0.0027	0.4907	4.696e-77		0.0332681	1.93484e-78		0.036261	1.12308e-19	0.03252	7.98409e-62
ALL_POP	HDL	Drinking Habits	rs3135506	11	116662407	c	g	-0.02971	0	-0.0094	0.007254	2.27e-88		-0.0331204	1.35257e-88		-0.037704	4.21237e-50	-0.02971	1.61943e-42
ALL_POP	HDL	Ever Smoking	rs3135506	11	116662407	c	g	-0.02683	0	-0.0069	0.02055	2.64e-91		-0.0300787	1.52038e-92		-0.033136	1.62836e-56	-0.02683	4.16923e-40
ALL_POP	HDL	Current Smoking	rs75919952	11	116667545	t	c	0.02111	0	0.0071	0.08387	2.439e-43		0.0219791	1.95095e-44		0.025456	9.51701e-13	0.02111	8.45401e-34
ALL_POP	HDL	Current Drinking	rs6589568	11	116670738	a	g	0.005847	3.37912e-09	0.0006	0.7002	3.426e-18		0.00633484	3.29069e-19		0.0066807	1.19595e-12	0.005847	3.37912e-09
ALL_POP	HDL	Drinking Habits	rs6589568	11	116670738	a	g	0.005845	1.15576e-10	0.0009	0.5862	6.472e-18		0.00657835	5.77546e-19		0.007564	2.54531e-10	0.005845	1.15576e-10
ALL_POP	HDL	Current Smoking	rs6589568	11	116670738	a	g	0.005719	1.54321e-14	-0.0021	0.2496	1.162e-14		0.00538925	3.6318e-15		0.00407	0.00956364	0.005719	1.54523e-14
ALL_POP	HDL	Ever Smoking	rs6589568	11	116670738	a	g	0.006432	6.80123e-13	-0.0022	0.1074	5.412e-16		0.00554074	9.88354e-16		0.004702	2.24378e-06	0.006432	6.80079e-13
ALL_POP	HDL	Current Drinking	rs1729408	11	116674818	a	g	-0.001857	0.0518839	-0.0025	0.08492	4.589e-17		-0.0050607	1.35671e-14		-0.007332	1.22727e-17	-0.001857	0.0518839
ALL_POP	HDL	Current Drinking	rs190151155	11	116687523	a	g	-0.02743	0.000600644	-0.0031	0.7691	9.408e-09		-0.0296144	1.89994e-09		-0.031163	3.79138e-07	-0.02743	0.000600644
ALL_POP	HDL	Drinking Habits	rs190151155	11	116687523	a	g	-0.02771	4.71378e-06	0.0058	0.5649	1.568e-08		-0.0279996	2.04659e-09		-0.0283888	9.38042e-05	-0.02771	4.71378e-06
ALL_POP	HDL	Ever Smoking	rs190151155	11	116687523	a	g	-0.03016	8.06836e-08	-0.0013	0.877	7.492e-16		-0.0329126	8.43607e-17		-0.035503	1.19303e-10	-0.03016	8.06836e-08
ALL_POP	HDL	Drinking Habits	rs2727788	11	116698963	a	c	0.009781	0	0.0019	0.2719	3.705e-38		0.0107827	3.16678e-39		0.012129	3.60685e-21	0.009781	2.00055e-20
ALL_POP	HDL	Current Smoking	rs2727788	11	116698963	a	c	0.01051	0	-0.0009	0.6455	2.042e-41		0.0102298	2.9862e-42		0.009109	9.826e-08	0.01051	3.71574e-37
ALL_POP	HDL	Ever Smoking	rs2727788	11	116698963	a	c	0.009136	0	0.0015	0.3301	3.844e-40		0.0102086	2.67149e-41		0.011218	1.92441e-25	0.009136	7.90869e-19
ALL_POP	HDL	Current Drinking	rs12721078	11	116699395	a	c	0.02796	1.38389e-12	0.0002	0.9712	2.572e-34		0.0266282	9.98371e-34		0.025684	2.11379e-24	0.02796	1.38387e-12
ALL_POP	HDL	Ever Smoking	rs12721078	11	116699395	a	c	0.02287	8.88178e-16	0.0044	0.2745	1.215e-34		0.0250276	1.18054e-35		0.027058	3.61916e-22	0.02287	9.29401e-16
ALL_POP	HDL	Drinking Habits	rs1269330	11	116701833	a	g	0.006934	5.64783e-07	0.003	0.2382	4.411e-13		0.00891179	4.85294e-14		0.01157	7.21998e-09	0.006934	5.64783e-07
ALL_POP	HDL	Current Drinking	rs12721030	11	116705278	t	c	0.01184	0	-0.0039	0.02672	2.727e-37		0.0102888	6.03676e-38		0.009189	7.16481e-19	0.01184	1.52786e-21
ALL_POP	HDL	Drinking Habits	rs12721030	11	116705278	t	c	0.01081	0	-0.0038	0.02919	7.099e-31		0.00966112	6.89507e-31		0.008117	7.93089e-10	0.01081	5.91044e-24
ALL_POP	HDL	Current Smoking	rs12721030	11	116705278	t	c	0.01024	0	-0.0003	0.8672	5.116e-36		0.00985406	8.24701e-37		0.00831	2.86136e-06	0.01024	1.20241e-32
ALL_POP	HDL	Ever Smoking	rs12721030	11	116705278	t	c	0.009382	0	0.0009	0.5927	8.792e-35		0.00972212	6.86123e-36		0.0100422	1.48103e-19	0.009382	2.09854e-18
ALL_POP	HDL	Current Drinking	rs12718463	11	116706343	t	c	-0.01857	0	-0.0012	0.6992	1.677e-43		-0.0208954	1.03704e-44		-0.022544	1.61906e-29	-0.01857	3.90147e-18
ALL_POP	HDL	Current Drinking	rs2070665	11	116707684	a	g	-0.004749	3.80817e-05	-0.0069	0.0004039	3.407e-31		-0.0103764	3.74993e-30		-0.014366	4.69494e-30	-0.004749	3.80817e-05
ALL_POP	HDL	Drinking Habits	rs2070665	11	116707684	a	g	-0.007266	3.50747e-11	-0.0036	0.07319	3.399e-25		-0.00983081	4.56177e-26		-0.013278	1.51925e-17	-0.007266	3.50748e-11
ALL_POP	HDL	Current Smoking	rs2070665	11	116707684	a	g	-0.007596	4.44089e-16	-0.002	0.3628	1.318e-20		-0.00825849	1.45578e-21		-0.010909	3.86833e-08	-0.007596	4.10664e-16
ALL_POP	HDL	Ever Smoking	rs2070665	11	116707684	a	g	-0.006176	2.02975e-08	-0.0028	0.1147	1.405e-23		-0.00885905	3.59567e-24		-0.011384	3.94892e-19	-0.006176	2.02975e-08
ALL_POP	HDL	Current Drinking	rs12718466	11	116708663	t	g	-0.02666	0	0.0025	0.5431	1.485e-43		-0.0259935	9.70151e-45		-0.025521	8.2635e-26	-0.02666	5.77972e-21
ALL_POP	HDL	Drinking Habits	rs12718466	11	116708663	t	g	-0.02539	0	0.0019	0.6367	1.156e-35		-0.024326	1.36606e-36		-0.022896	2.22548e-14	-0.02539	2.0494e-24
ALL_POP	HDL	Current Smoking	rs12718466	11	116708663	t	g	-0.02528	0	-0.0033	0.4903	4.988e-42		-0.0253905	2.88757e-43		-0.0258327	7.50502e-10	-0.02528	2.88187e-35
ALL_POP	HDL	Ever Smoking	rs12718466	11	116708663	t	g	-0.02358	0	-0.0006	0.8603	1.148e-39		-0.0235933	1.00683e-40		-0.0236059	1.15595e-20	-0.02358	3.53409e-22
ALL_POP	HDL	Current Smoking	rs111894427	11	116721405	t	c	0.02612	0	-0.0107	0.04783	2.15e-30		0.0239503	1.40826e-30		0.01527	0.000927335	0.02612	2.34436e-29
ALL_POP	HDL	Drinking Habits	rs61907563	11	116733565	a	g	0.0176	1.60116e-12	0.0011	0.7817	8.371e-24		0.0198137	9.48755e-25		0.022789	3.68995e-14	0.0176	1.60113e-12
ALL_POP	HDL	Current Drinking	rs11216164	11	116734545	a	g	-0.006866	4.31265e-06	0.0016	0.3861	3.248e-11		-0.00589524	4.86312e-12		-0.005207	1.21942e-07	-0.006866	4.31265e-06
ALL_POP	HDL	Drinking Habits	rs11216164	11	116734545	a	g	-0.00594	5.73303e-07	0.0011	0.5582	9.406e-09		-0.00538711	1.35326e-09		-0.004644	0.000456261	-0.00594	5.73303e-07
ALL_POP	HDL	Current Smoking	rs11216164	11	116734545	a	g	-0.006378	6.5703e-13	0.0023	0.2688	1.564e-12		-0.0057263	7.91434e-13		-0.003119	0.0808716	-0.006378	6.56998e-13
ALL_POP	HDL	Ever Smoking	rs11216164	11	116734545	a	g	-0.004807	2.17168e-05	-0.0005	0.7609	6.157e-10		-0.0051991	7.83605e-11		-0.0055681	5.29584e-07	-0.004807	2.17168e-05
ALL_POP	HDL	Drinking Habits	rs11216183	11	116781545	a	c	0.006935	4.93028e-07	-0.0006	0.8108	2.497e-09		0.00692849	3.83406e-10		0.00691973	9.01657e-05	0.006935	4.93028e-07
ALL_POP	HDL	Current Smoking	rs11216183	11	116781545	a	c	0.007739	6.02274e-12	-0.0022	0.4094	3.419e-12		0.00738966	5.96966e-13		0.005992	0.00910906	0.007739	6.02272e-12
ALL_POP	HDL	Ever Smoking	rs11216183	11	116781545	a	c	0.006515	2.15644e-06	-0.0001	0.9466	9.805e-11		0.00696887	1.09964e-11		0.007396	4.02919e-07	0.006515	2.15644e-06
ALL_POP	HDL	Drinking Habits	rs139961185	11	116807343	a	g	-0.02457	4.55569e-07	-0.0166	0.0643	7.104e-11		-0.0307175	9.68708e-12		-0.03898	6.01188e-07	-0.02457	4.55569e-07
ALL_POP	HDL	Drinking Habits	rs12283494	11	116815717	a	g	0.01354	1.91402e-13	0.0045	0.1985	8.926e-28		0.0179085	7.12223e-29		0.02378	3.10827e-18	0.01354	1.91358e-13
ALL_POP	HDL	Current Smoking	rs77586292	11	116821525	t	c	0.01658	0	-0.0007	0.8457	1.056e-29		0.0165686	1.29575e-30		0.0165228	7.10269e-07	0.01658	1.22269e-26
ALL_POP	HDL	Ever Smoking	rs77586292	11	116821525	t	c	0.01514	0	-0.0026	0.3628	1.581e-29		0.0160864	2.84398e-30		0.016977	1.66686e-16	0.01514	1.29634e-17
ALL_POP	HDL	Current Drinking	rs544197315	11	116845901	d	i	-0.01016	0.000670402	-0.0017	0.7227	2.586e-13		-0.0166669	1.79724e-13		-0.02128	4.46666e-13	-0.01016	0.000670402
ALL_POP	HDL	Drinking Habits	rs544197315	11	116845901	d	i	-0.009018	0.000907032	-0.0067	0.1974	3.365e-08		-0.0141374	7.63498e-09		-0.021018	3.19596e-07	-0.009018	0.000907032
ALL_POP	HDL	Current Smoking	rs544197315	11	116845901	d	i	-0.01439	1.45711e-10	-0.0012	0.8372	1.885e-11		-0.0151999	2.40107e-12		-0.01844	0.000364452	-0.01439	1.45711e-10
ALL_POP	HDL	Ever Smoking	rs544197315	11	116845901	d	i	-0.01116	8.66787e-06	-0.0038	0.3603	7.663e-12		-0.0152912	9.03192e-13		-0.019179	9.92219e-10	-0.01116	8.66787e-06
ALL_POP	HDL	Current Drinking	rs143367870	11	116866944	a	c	-0.02974	3.75852e-11	0.0058	0.3115	1.022e-27		-0.0278681	8.01855e-28		-0.026541	1.58877e-19	-0.02974	3.75851e-11
ALL_POP	HDL	Current Drinking	rs12284696	11	116879519	a	g	-0.007003	2.94948e-07	-0.0018	0.4074	2.34e-15		-0.008185	2.17029e-16		-0.009023	1.28556e-11	-0.007003	2.94948e-07
ALL_POP	HDL	Current Drinking	rs144818596	11	116937854	t	g	0.02127	0.000148555	0.0132	0.0867	1.375e-10		0.028953	1.80918e-11		0.0344	2.96484e-09	0.02127	0.000148555
ALL_POP	HDL	Current Drinking	rs59511712	11	116945762	t	c	0.006794	1.13479e-08	-0.0006	0.7292	3.491e-24		0.00826097	6.87566e-25		0.009301	2.6622e-19	0.006794	1.13479e-08
ALL_POP	HDL	Ever Smoking	rs7130213	11	116946652	a	c	0.006957	1.08802e-14	-0.0011	0.4296	3.141e-24		0.00717183	3.97925e-25		0.007374	1.09784e-13	0.006957	1.09007e-14
ALL_POP	HDL	Drinking Habits	rs1871756	11	116953645	a	g	0.007446	1.94289e-14	-0.001	0.5474	3.215e-20		0.00720846	4.92753e-21		0.0068892	1.53459e-08	0.007446	1.94528e-14
ALL_POP	HDL	Current Smoking	rs1871756	11	116953645	a	g	0.007638	0	-0.0002	0.913	1.584e-25		0.00741324	1.58502e-26		0.006514	2.84577e-05	0.007638	5.09827e-23
ALL_POP	HDL	Current Drinking	rs553081010	11	116989916	d	i	0.02053	3.18678e-07	-0.0038	0.4626	1.049e-15		0.0195113	1.68501e-16		0.018789	5.38615e-11	0.02053	3.18678e-07
ALL_POP	HDL	Drinking Habits	rs553081010	11	116989916	d	i	0.01905	1.38482e-09	-0.0003	0.9607	3.6e-14		0.0196801	4.16134e-15		0.020527	3.72526e-07	0.01905	1.38482e-09
ALL_POP	HDL	Current Smoking	rs553081010	11	116989916	d	i	0.02091	0	-0.0127	0.02792	9.548e-18		0.0184924	2.41585e-17		0.00882	0.0817552	0.02091	3.48708e-18
ALL_POP	HDL	Ever Smoking	rs553081010	11	116989916	d	i	0.018	9.96439e-10	0.0041	0.3353	4.657e-20		0.0200803	4.1753e-21		0.022038	2.97325e-13	0.018	9.96439e-10
ALL_POP	HDL	Drinking Habits	rs4310650	11	116998879	t	c	-0.02152	8.51652e-12	0.0029	0.5531	8.535e-17		-0.0201408	8.23163e-18		-0.018287	1.64416e-07	-0.02152	8.51648e-12
ALL_POP	HDL	Drinking Habits	rs11216284	11	117003060	t	c	-0.00494	1.24193e-08	-0.0003	0.8479	4.77e-12		-0.00510719	6.86682e-13		-0.0053319	3.98003e-06	-0.00494	1.24193e-08
ALL_POP	HDL	Current Smoking	rs11216284	11	117003060	t	c	-0.005822	4.44089e-16	0.0023	0.1741	6.334e-16		-0.00533348	4.03399e-16		-0.003379	0.0232178	-0.005822	4.16874e-16
ALL_POP	HDL	Ever Smoking	rs11216284	11	117003060	t	c	-0.005022	8.00108e-09	0.0005	0.6944	9.323e-14		-0.00509871	1.26914e-14		-0.0051709	5.07826e-08	-0.005022	8.00108e-09
ALL_POP	HDL	Drinking Habits	rs17120373	11	117003459	a	g	-0.00553	6.46434e-06	-0.0023	0.3025	1.054e-10		-0.00698433	1.37293e-11		-0.008939	1.64157e-07	-0.00553	6.46434e-06
ALL_POP	HDL	Current Drinking	rs11216288	11	117004656	t	c	-0.01162	0.000762212	-0.0044	0.3186	7.641e-14		-0.0141461	5.14443e-13		-0.015937	2.04997e-12	-0.01162	0.000762212
ALL_POP	HDL	Ever Smoking	rs11216288	11	117004656	t	c	-0.01086	1.75334e-05	-0.0033	0.3754	1.477e-11		-0.0126492	2.16189e-12		-0.014333	1.73488e-08	-0.01086	1.75334e-05
ALL_POP	HDL	Current Drinking	rs470898	11	117006414	t	c	-0.004956	0.00156297	-0.0063	0.005335	1.191e-16		-0.0083446	4.34596e-16		-0.010747	1.18366e-15	-0.004956	0.00156297
ALL_POP	HDL	Ever Smoking	rs470898	11	117006414	t	c	-0.007979	2.82984e-09	-0.0002	0.9322	1.34e-14		-0.00779596	1.8464e-15		-0.0076237	5.86575e-08	-0.007979	2.82984e-09
ALL_POP	HDL	Current Drinking	rs12271743	11	117026154	t	c	-0.0186	5.14882e-10	0.0011	0.7743	3.143e-27		-0.0196059	1.39896e-27		-0.020319	3.90061e-20	-0.0186	5.14882e-10
ALL_POP	HDL	Ever Smoking	rs12271743	11	117026154	t	c	-0.01645	2.30072e-12	-0.0048	0.1541	1.638e-27		-0.0186354	1.61311e-28		-0.020692	2.47967e-18	-0.01645	2.30072e-12
ALL_POP	HDL	Drinking Habits	rs7112577	11	117044603	c	g	-0.01819	2.02061e-14	-0.0021	0.6034	3.517e-26		-0.0202279	2.77687e-27		-0.022967	9.28704e-15	-0.01819	2.021e-14
ALL_POP	HDL	Current Drinking	rs8521	11	117067699	t	c	-0.006515	1.0063e-11	0.0028	0.05806	8.488e-16		-0.00537337	9.65307e-16		-0.004564	2.60895e-07	-0.006515	1.0063e-11
ALL_POP	HDL	Current Drinking	rs59781045	11	117095283	t	c	0.0141	1.61626e-12	0.0033	0.2417	1.746e-49		0.0192786	6.20353e-48		0.02295	2.82771e-42	0.0141	1.61627e-12
ALL_POP	HDL	Drinking Habits	rs59781045	11	117095283	t	c	0.01594	0	0.0038	0.2075	8.818e-42		0.0190406	8.48421e-43		0.023208	2.77428e-25	0.01594	1.08816e-20
ALL_POP	HDL	Current Smoking	rs59781045	11	117095283	t	c	0.01858	0	-0.0012	0.7043	1.201e-46		0.0183394	1.34824e-47		0.017377	1.38971e-09	0.01858	2.55545e-41
ALL_POP	HDL	Ever Smoking	rs59781045	11	117095283	t	c	0.01623	0	0.0029	0.2477	4.847e-50		0.0189604	2.90711e-51		0.02153	2.16437e-32	0.01623	2.82311e-23
ALL_POP	HDL	Current Drinking	rs637065	11	117133025	a	g	-0.005072	0.000173857	-	-	1.625e-09		-0.00480149	4.56226e-10		-0.0046097	2.35344e-07	-0.005072	0.000173857
ALL_POP	HDL	Current Smoking	rs637065	11	117133025	a	g	-0.005011	1.14358e-09	0.0006	0.7472	2.738e-10		-0.00489456	3.39731e-11		-0.0044287	0.00671498	-0.005011	1.14358e-09
ALL_POP	HDL	Ever Smoking	rs619772	11	117138836	a	t	0.00534	9.15867e-08	-0.0018	0.2206	1.042e-10		0.00478103	1.84068e-11		0.004255	1.69351e-05	0.00534	9.15867e-08
ALL_POP	HDL	Current Drinking	rs28917234	11	117186506	a	g	-0.01397	0.000270723	-0.0002	0.9621	1.344e-08		-0.0129805	3.03803e-09		-0.012279	1.44633e-06	-0.01397	0.000270723
ALL_POP	HDL	Current Drinking	rs7952141	11	122509491	a	g	0.003791	0.000166784	0.0021	0.1358	1.621e-16		0.00526909	1.89311e-16		0.006317	1.30744e-14	0.003791	0.000166784
ALL_POP	HDL	Drinking Habits	rs7952141	11	122509491	a	g	0.005087	4.64965e-09	0.0013	0.361	8.409e-15		0.00547159	8.19196e-16		0.0059885	2.20819e-08	0.005087	4.64965e-09
ALL_POP	HDL	Drinking Habits	rs8177390	11	126168582	t	c	-0.005656	1.4521e-06	0.0029	0.1617	4.565e-08		-0.00543164	9.63007e-09		-0.0051301	0.000798305	-0.005656	1.4521e-06
ALL_POP	HDL	Current Drinking	rs76683614	11	126184127	t	g	0.006136	8.73307e-06	-0.0008	0.6983	2.008e-10		0.0062848	2.41924e-11		0.0063903	2.23126e-07	0.006136	8.73307e-06
ALL_POP	HDL	Current Drinking	rs78471630	11	126221298	t	g	-0.008755	1.58753e-06	0.0008	0.7738	3.24e-13		-0.00965438	3.32179e-14		-0.010292	1.30285e-09	-0.008755	1.58753e-06
ALL_POP	HDL	Drinking Habits	rs78471630	11	126221298	t	g	-0.008091	8.85323e-07	0.0009	0.7631	8.567e-10		-0.00855814	1.11189e-10		-0.009186	1.63851e-05	-0.008091	8.85323e-07
ALL_POP	HDL	Current Smoking	rs78471630	11	126221298	t	g	-0.008667	3.37627e-10	-0.0049	0.1312	3.181e-14		-0.00981242	8.67179e-15		-0.014395	5.43943e-07	-0.008667	3.37627e-10
ALL_POP	HDL	Ever Smoking	rs78471630	11	126221298	t	g	-0.007031	1.80943e-05	-0.004	0.1051	5.505e-13		-0.00922463	9.18121e-14		-0.011289	2.07392e-10	-0.007031	1.80943e-05
ALL_POP	HDL	Current Smoking	rs1373570	12	20461604	a	t	-0.004581	6.64623e-11	0.0005	0.7845	7.938e-12		-0.00457742	9.3759e-13		-0.0045631	0.00180845	-0.004581	6.64622e-11
ALL_POP	HDL	Ever Smoking	rs1373570	12	20461604	a	t	-0.004767	3.90487e-08	0.001	0.4367	8.776e-13		-0.00478264	1.12496e-13		-0.00479736	1.62589e-07	-0.004767	3.90487e-08
ALL_POP	HDL	Current Drinking	rs79719909	12	20474706	a	g	-0.009498	7.89924e-13	0.0034	0.06483	1.325e-17		-0.0071615	6.12676e-18		-0.005505	1.27133e-07	-0.009498	7.89903e-13
ALL_POP	HDL	Drinking Habits	rs79719909	12	20474706	a	g	-0.007444	2.55367e-11	0.0004	0.8154	6.913e-15		-0.00695382	1.21822e-15		-0.006295	3.73279e-06	-0.007444	2.55366e-11
ALL_POP	HDL	Current Drinking	rs540730	12	57807114	t	c	0.007486	2.37695e-09	-0.0012	0.505	1.144e-20		0.00749299	1.26872e-21		0.00749794	2.00458e-14	0.007486	2.37695e-09
ALL_POP	HDL	Current Drinking	rs7303542	12	57808191	t	c	0.006171	6.57706e-10	-0.0012	0.4511	6.628e-17		0.00601354	9.91364e-18		0.0059019	2.06386e-10	0.006171	6.57706e-10
ALL_POP	HDL	Drinking Habits	rs7303542	12	57808191	t	c	0.005752	2.2815e-10	0.0005	0.7333	6.103e-16		0.00614931	6.27479e-17		0.0066833	2.04067e-08	0.005752	2.2815e-10
ALL_POP	HDL	Drinking Habits	rs73119306	12	57826982	a	g	-0.008724	1.28786e-14	0.002	0.2954	2.654e-19		-0.00805933	4.68438e-20		-0.007166	1.3959e-07	-0.008724	1.29099e-14
ALL_POP	HDL	Current Drinking	rs11066523	12	109851899	t	c	0.005048	1.4931e-07	0	0.978	4.724e-15		0.00523905	4.4225e-16		0.0053745	1.85276e-10	0.005048	1.4931e-07
ALL_POP	HDL	Drinking Habits	rs11066523	12	109851899	t	c	0.005122	1.31849e-09	-0.0009	0.5521	1.588e-12		0.00494205	3.23731e-13		0.0047002	1.75594e-05	0.005122	1.31849e-09
ALL_POP	HDL	Ever Smoking	rs11066523	12	109851899	t	c	0.004822	9.71125e-09	-0.0011	0.3965	4.267e-12		0.00447096	1.0036e-12		0.0041406	3.90116e-06	0.004822	9.71125e-09
ALL_POP	HDL	Current Smoking	rs11066591	12	109880523	a	g	0.005177	3.43059e-14	-0.0017	0.2936	3.191e-14		0.00481726	9.77204e-15		0.003378	0.0162311	0.005177	3.43153e-14
ALL_POP	HDL	Current Smoking	rs3815575	12	109947905	t	c	0.005215	3.15525e-13	-0.0035	0.03817	1.979e-12		0.00448452	5.0376e-12		0.001562	0.287924	0.005215	3.15547e-13
ALL_POP	HDL	Current Drinking	rs10744826	12	109965512	c	g	-0.008719	0	0.0014	0.3027	1.345e-29		-0.00727426	1.78727e-30		-0.00625	7.67103e-15	-0.008719	7.49271e-18
ALL_POP	HDL	Drinking Habits	rs10744826	12	109965512	c	g	-0.007715	0	0.001	0.4979	1.058e-24		-0.0068895	5.28223e-25		-0.00578	3.1198e-08	-0.007715	2.6237e-19
ALL_POP	HDL	Ever Smoking	rs10744826	12	109965512	c	g	-0.007925	0	0.0027	0.0275	7.476e-26		-0.00628879	6.4923e-25		-0.004749	3.69998e-08	-0.007925	1.30019e-20
ALL_POP	HDL	Drinking Habits	rs2287184	12	109970251	t	c	-0.00593	2.73449e-08	-0.0007	0.6988	6.432e-11		-0.00580338	1.14075e-11		-0.0056332	4.20614e-05	-0.00593	2.73449e-08
ALL_POP	HDL	Current Drinking	rs729784	12	109981264	t	g	0.007934	1.57027e-10	-0.0016	0.3647	2.667e-14		0.0062435	1.24229e-14		0.005045	1.30293e-06	0.007934	1.57027e-10
ALL_POP	HDL	Current Smoking	rs10161126	12	110042348	a	g	-0.006612	0	0.0003	0.8509	7.892e-25		-0.00648666	7.07483e-26		-0.0059852	1.63216e-05	-0.006612	4.60081e-22
ALL_POP	HDL	Ever Smoking	rs12579995	12	110046104	a	g	0.006911	1.75536e-10	-0.0018	0.2834	6.528e-13		0.00578121	5.22686e-13		0.004718	3.60955e-05	0.006911	1.75536e-10
ALL_POP	HDL	Current Smoking	rs7312605	12	110054654	a	c	-0.004469	5.50438e-09	0.0022	0.2212	2.467e-08		-0.00394788	1.51466e-08		-0.001863	0.238403	-0.004469	5.50438e-09
ALL_POP	HDL	Current Drinking	rs7137828	12	111932800	t	c	0.005522	0.000123006	-0.0002	0.9267	1.743e-09		0.00503205	4.84594e-10		0.0046847	3.13139e-07	0.005522	0.000123006
ALL_POP	HDL	Current Smoking	rs1920792	12	121404584	t	c	0.003113	1.13245e-06	0.0033	0.03302	2.986e-10		0.0037367	1.80233e-10		0.006232	2.92462e-06	0.003113	1.13245e-06
ALL_POP	HDL	Ever Smoking	rs1920792	12	121404584	t	c	0.00345	1.11107e-05	0.0005	0.7099	6.252e-10		0.00384674	7.39155e-11		0.0042201	5.67984e-07	0.00345	1.11107e-05
ALL_POP	HDL	Current Drinking	rs10774579	12	121405210	t	c	0.005715	1.22816e-10	-0.0017	0.2141	1.677e-13		0.0044423	1.85741e-13		0.00354	6.18019e-06	0.005715	1.22816e-10
ALL_POP	HDL	Drinking Habits	rs10774579	12	121405210	t	c	0.00377	1.76871e-06	0.0012	0.3993	8.863e-11		0.00432929	1.03883e-11		0.005081	6.58362e-07	0.00377	1.76871e-06
ALL_POP	HDL	Current Drinking	rs10849829	12	121470256	a	g	0.005147	4.62776e-07	-0.0025	0.08697	2.362e-09		0.00397202	6.1252e-10		0.003139	0.000114396	0.005147	4.62776e-07
ALL_POP	HDL	Drinking Habits	rs10849829	12	121470256	a	g	0.004413	3.70512e-07	-0.0008	0.5804	3.556e-09		0.00419146	5.73268e-10		0.0038937	0.000233661	0.004413	3.70512e-07
ALL_POP	HDL	Current Drinking	rs2262194	12	123198921	t	g	-0.00485	6.03138e-05	-0.0024	0.1754	2.944e-19		-0.00690329	5.73825e-19		-0.008359	5.42916e-17	-0.00485	6.03138e-05
ALL_POP	HDL	Drinking Habits	rs2262194	12	123198921	t	g	-0.005783	3.03732e-08	-0.0019	0.2944	2.893e-16		-0.00691652	4.17047e-17		-0.00844	9.07511e-11	-0.005783	3.03732e-08
ALL_POP	HDL	Current Smoking	rs2262194	12	123198921	t	g	-0.007421	0	0.0016	0.4104	6.413e-20		-0.00691288	1.91204e-20		-0.00488	0.00383214	-0.007421	2.70981e-19
ALL_POP	HDL	Ever Smoking	rs2262194	12	123198921	t	g	-0.006749	8.61657e-11	0.0005	0.7569	1.186e-17		-0.00658456	1.39772e-18		-0.0064298	1.39249e-09	-0.006749	8.61657e-11
ALL_POP	HDL	Current Drinking	rs76385829	12	123328378	t	c	0.003165	0.0247886	0.0018	0.4431	1.367e-10		0.00683916	1.04793e-10		0.009444	1.10147e-10	0.003165	0.0247886
ALL_POP	HDL	Current Drinking	rs7303754	12	123762004	a	g	-0.00739	4.32099e-13	0.0015	0.3262	5.388e-21		-0.00655616	1.14554e-21		-0.005965	1.57329e-11	-0.00739	4.32127e-13
ALL_POP	HDL	Drinking Habits	rs7303754	12	123762004	a	g	-0.006877	2.65343e-14	0.0021	0.1755	1.673e-17		-0.00621105	1.05707e-17		-0.005316	4.36077e-06	-0.006877	2.65661e-14
ALL_POP	HDL	Current Smoking	rs564189205	12	123788385	d	i	0.01123	5.14663e-08	0.0036	0.4523	5.749e-10		0.012265	9.6839e-11		0.016406	8.782e-05	0.01123	5.14663e-08
ALL_POP	HDL	Ever Smoking	rs564189205	12	123788385	d	i	0.01131	7.7714e-07	-0.0002	0.9599	6.99e-11		0.0121554	9.95368e-12		0.012951	8.29961e-07	0.01131	7.7714e-07
ALL_POP	HDL	Current Smoking	rs4759377	12	123796849	t	c	0.009509	0	0.0025	0.2671	4.654e-31		0.0100759	3.97206e-32		0.012344	2.90278e-10	0.009509	2.82075e-24
ALL_POP	HDL	Current Drinking	rs7298909	12	123830939	t	c	-0.0111	0	0.002	0.3113	2.442e-31		-0.0105914	3.15738e-31		-0.0102308	2.71697e-16	-0.0111	5.88253e-19
ALL_POP	HDL	Drinking Habits	rs7298909	12	123830939	t	c	-0.01171	0	0.0049	0.01826	1.522e-29		-0.010457	4.19598e-28		-0.008773	2.81377e-08	-0.01171	2.16464e-24
ALL_POP	HDL	Ever Smoking	rs7298909	12	123830939	t	c	-0.01013	0	0.0008	0.638	2.392e-29		-0.00975861	6.84076e-30		-0.0094091	3.81514e-14	-0.01013	1.45097e-18
ALL_POP	HDL	Current Drinking	rs111736220	12	124392720	a	g	0.00729	9.76685e-05	0.0022	0.3821	7.395e-14		0.00837896	5.21722e-14		0.009151	1.56182e-11	0.00729	9.76685e-05
ALL_POP	HDL	Drinking Habits	rs111736220	12	124392720	a	g	0.007713	9.42066e-07	0.0033	0.2124	1.338e-13		0.00930598	2.46879e-14		0.011447	2.93073e-09	0.007713	9.42066e-07
ALL_POP	HDL	Current Drinking	rs58837775	12	124413415	d	i	0.00859	3.86935e-06	0.0021	0.3971	1.463e-18		0.00971524	1.38539e-18		0.010513	5.36842e-15	0.00859	3.86935e-06
ALL_POP	HDL	Drinking Habits	rs58837775	12	124413415	d	i	0.008596	2.84038e-09	-	-	3.232e-17		0.00968216	3.97789e-18		0.011142	1.55964e-10	0.008596	2.84038e-09
ALL_POP	HDL	Current Smoking	rs58837775	12	124413415	d	i	0.008099	1.97142e-12	0.0034	0.2148	7.275e-16		0.00857832	1.0195e-16		0.010496	4.98517e-06	0.008099	1.97143e-12
ALL_POP	HDL	Ever Smoking	rs58837775	12	124413415	d	i	0.008915	7.22766e-10	-0.0017	0.4254	3.176e-15		0.00836531	3.87989e-16		0.007848	4.84971e-08	0.008915	7.22766e-10
ALL_POP	HDL	Current Drinking	rs3867146	12	124438005	a	g	-0.01006	7.35782e-06	0.0027	0.3346	3.379e-10		-0.00828583	4.85804e-11		-0.007028	1.09331e-06	-0.01006	7.35782e-06
ALL_POP	HDL	Drinking Habits	rs3867146	12	124438005	a	g	-0.009938	1.54732e-08	0.0045	0.09793	1.373e-09		-0.00814237	3.59642e-10		-0.005729	0.0026237	-0.009938	1.54732e-08
ALL_POP	HDL	Current Smoking	rs3867146	12	124438005	a	g	-0.007594	9.4685e-09	-0.0011	0.72	9.911e-11		-0.00804873	1.39259e-11		-0.009868	0.000235143	-0.007594	9.4685e-09
ALL_POP	HDL	Ever Smoking	rs3867146	12	124438005	a	g	-0.008786	2.07298e-07	0.0025	0.3014	3.685e-10		-0.0077237	6.36506e-11		-0.006724	3.86866e-05	-0.008786	2.07298e-07
ALL_POP	HDL	Current Smoking	rs12316080	12	124438217	t	c	0.007088	0	0.0024	0.1742	3.9e-29		0.00755593	4.34407e-30		0.009428	4.14389e-10	0.007088	2.70883e-22
ALL_POP	HDL	Ever Smoking	rs12316080	12	124438217	t	c	0.008044	0	-0.0016	0.2335	3.05e-30		0.00773695	4.25742e-31		0.007448	3.23765e-15	0.008044	1.21395e-18
ALL_POP	HDL	Current Drinking	rs11057413	12	124489162	a	g	-0.007091	1.01099e-09	-0.0013	0.4112	1.04e-33		-0.00844387	5.11426e-33		-0.009403	5.7172e-27	-0.007091	1.01099e-09
ALL_POP	HDL	Drinking Habits	rs11057413	12	124489162	a	g	-0.007796	5.55112e-16	-0.0019	0.215	1.311e-29		-0.00854215	1.18473e-30		-0.009545	1.29481e-16	-0.007796	5.54589e-16
ALL_POP	HDL	Drinking Habits	rs10773049	12	124506631	t	c	-0.004039	3.76437e-07	-0.0016	0.2483	2.329e-13		-0.00488583	2.94082e-14		-0.006024	5.38077e-09	-0.004039	3.76437e-07
ALL_POP	HDL	Current Smoking	rs10773049	12	124506631	t	c	-0.004809	7.10543e-14	-0.0014	0.3527	4.832e-17		-0.00507676	5.03002e-18		-0.006148	3.51892e-06	-0.004809	7.10098e-14
ALL_POP	HDL	Ever Smoking	rs10773049	12	124506631	t	c	-0.005678	5.29576e-13	0.0012	0.3079	6.003e-17		-0.00495933	4.54865e-17		-0.004283	3.58589e-07	-0.005678	5.29556e-13
ALL_POP	HDL	Current Drinking	rs10773051	12	124510391	t	c	0.00412	1.51276e-05	0.0022	0.1433	1.475e-22		0.00628681	2.43243e-22		0.007823	3.83047e-20	0.00412	1.51276e-05
ALL_POP	HDL	Current Drinking	rs7956959	12	124515574	t	c	0.006981	0.000106109	0.0013	0.5933	9.203e-15		0.00842398	1.05492e-14		0.009447	1.04923e-12	0.006981	0.000106109
ALL_POP	HDL	Drinking Habits	rs7956959	12	124515574	t	c	0.006949	1.4188e-06	0.0021	0.3809	8.156e-13		0.00838115	1.3113e-13		0.010306	8.72632e-09	0.006949	1.4188e-06
ALL_POP	HDL	Current Smoking	rs1716403	12	124519846	t	c	0.005054	7.05196e-10	0.0017	0.3823	4.944e-12		0.00534975	6.25819e-13		0.006533	0.000110678	0.005054	7.05196e-10
ALL_POP	HDL	Ever Smoking	rs1716403	12	124519846	t	c	0.005905	1.19943e-08	-0.0013	0.3799	6.413e-13		0.00557307	8.92364e-14		0.0052607	5.6041e-07	0.005905	1.19943e-08
ALL_POP	HDL	Current Drinking	rs1906937	12	124539537	a	c	-0.004332	0.000150631	-0.0027	0.09761	2.141e-18		-0.00622262	5.78304e-18		-0.007563	2.23159e-16	-0.004332	0.000150631
ALL_POP	HDL	Drinking Habits	rs1906937	12	124539537	a	c	-0.004989	3.5555e-07	-0.0026	0.1103	1.018e-14		-0.00600477	2.15935e-15		-0.00737	4.38391e-10	-0.004989	3.5555e-07
ALL_POP	HDL	Current Smoking	rs1906937	12	124539537	a	c	-0.006549	0	-0.0012	0.5	4.967e-21		-0.00673817	4.25925e-22		-0.007495	2.21594e-06	-0.006549	2.27592e-17
ALL_POP	HDL	Ever Smoking	rs1906937	12	124539537	a	c	-0.006663	7.53153e-12	0.0002	0.9096	9.895e-20		-0.00652091	1.04614e-20		-0.0063872	1.07424e-10	-0.006663	7.5315e-12
ALL_POP	HDL	Current Drinking	rs825499	12	124580076	c	g	-0.004588	0.000106625	0.0004	0.7807	1.813e-11		-0.00509339	3.84703e-12		-0.0054517	3.49179e-09	-0.004588	0.000106625
ALL_POP	HDL	Drinking Habits	rs825499	12	124580076	c	g	-0.004941	6.87609e-07	0.0008	0.6052	1.874e-09		-0.00489906	2.53098e-10		-0.00484268	7.35164e-05	-0.004941	6.87609e-07
ALL_POP	HDL	Current Drinking	rs12230272	12	125083696	a	g	0.006244	1.79427e-09	-0.0014	0.3619	2.088e-15		0.00584083	3.73862e-16		0.005555	4.97741e-09	0.006244	1.79427e-09
ALL_POP	HDL	Drinking Habits	rs12230272	12	125083696	a	g	0.004328	2.54041e-06	0.0005	0.7353	4.785e-10		0.00492868	5.67408e-11		0.005736	2.7814e-06	0.004328	2.54041e-06
ALL_POP	HDL	Current Drinking	rs12578371	12	125259751	a	c	-0.004752	0.000256797	0.0012	0.5328	7.725e-17		-0.006793	2.57004e-16		-0.00824	1.9126e-15	-0.004752	0.000256797
ALL_POP	HDL	Drinking Habits	rs12578371	12	125259751	a	c	-0.006111	3.481e-08	0.0021	0.2653	2.101e-12		-0.00644726	2.17372e-13		-0.0068992	6.63654e-07	-0.006111	3.481e-08
ALL_POP	HDL	Current Smoking	rs12578371	12	125259751	a	c	-0.007197	2.22045e-16	0.0023	0.2667	7.548e-18		-0.00705592	9.12723e-19		-0.0064915	0.000342275	-0.007197	1.77413e-16
ALL_POP	HDL	Ever Smoking	rs12578371	12	125259751	a	c	-0.006098	1.24283e-08	0.0001	0.9652	4.436e-18		-0.00715463	4.60099e-19		-0.008149	1.10801e-12	-0.006098	1.24283e-08
ALL_POP	HDL	Current Drinking	rs921919	12	125265201	a	g	-0.008004	2.33147e-15	0.0011	0.4792	7.849e-39		-0.00914095	8.48769e-40		-0.009947	5.16392e-29	-0.008004	2.28601e-15
ALL_POP	HDL	Drinking Habits	rs921919	12	125265201	a	g	-0.008477	0	0.0015	0.3462	3.646e-32		-0.00885025	3.07734e-33		-0.0093519	1.28597e-15	-0.008477	1.60508e-20
ALL_POP	HDL	Current Smoking	rs921919	12	125265201	a	g	-0.008546	0	-0.0007	0.6969	6.098e-39		-0.00892054	3.67505e-40		-0.010419	8.83318e-12	-0.008546	9.18853e-32
ALL_POP	HDL	Ever Smoking	rs921919	12	125265201	a	g	-0.008612	0	0.001	0.4719	1.161e-38		-0.00888783	1.69939e-39		-0.0091474	2.41487e-21	-0.008612	2.66314e-23
ALL_POP	HDL	Current Drinking	rs838909	12	125287648	a	g	0.006864	2.12941e-13	-0.0008	0.5455	4.57e-31		0.00744804	3.70659e-32		0.0078621	2.9848e-22	0.006864	2.1297e-13
ALL_POP	HDL	Drinking Habits	rs838909	12	125287648	a	g	0.006903	1.11022e-16	-0.0003	0.8567	1.166e-25		0.00714041	1.04662e-26		0.0074595	2.07417e-12	0.006903	1.37296e-16
ALL_POP	HDL	Current Smoking	rs838909	12	125287648	a	g	0.006428	0	0.0022	0.1681	3.189e-29		0.00695412	3.80005e-30		0.009059	6.9407e-11	0.006428	3.29485e-22
ALL_POP	HDL	Ever Smoking	rs838909	12	125287648	a	g	0.006328	4.77396e-15	0.0012	0.3349	2.899e-29		0.00704564	1.88148e-30		0.007721	1.01859e-18	0.006328	4.74012e-15
ALL_POP	HDL	Current Smoking	rs11057837	12	125311720	t	c	-0.008251	3.87683e-09	-0.0001	0.966	9.586e-10		-0.00809283	1.21179e-10		-0.00746	0.00780286	-0.008251	3.87683e-09
ALL_POP	HDL	Ever Smoking	rs11057837	12	125311720	t	c	-0.007696	1.55206e-05	-0.0003	0.8932	1.575e-09		-0.0079861	1.95815e-10		-0.0082591	2.30086e-06	-0.007696	1.55206e-05
ALL_POP	HDL	Drinking Habits	rs61941676	12	125324798	a	c	-0.01381	1.11022e-16	0.0025	0.3402	1.881e-25		-0.0134028	1.43522e-26		-0.0128554	1.0942e-11	-0.01381	6.85782e-17
ALL_POP	HDL	Current Smoking	rs61941676	12	125324798	a	c	-0.01237	0	-0.0008	0.7978	6.865e-26		-0.0124981	5.02434e-27		-0.0130105	7.52237e-07	-0.01237	2.5468e-22
ALL_POP	HDL	Ever Smoking	rs61941676	12	125324798	a	c	-0.01188	7.37188e-14	-0.002	0.3881	1.411e-28		-0.0130191	1.16811e-29		-0.014091	2.4719e-18	-0.01188	7.36984e-14
ALL_POP	HDL	Current Drinking	rs61941677	12	125325010	c	g	0.01452	1.15474e-12	-0.0055	0.04	3.602e-30		0.0138219	1.15268e-30		0.013327	3.60434e-21	0.01452	1.15476e-12
ALL_POP	HDL	Current Drinking	rs7136506	12	125326153	t	c	0.007516	8.59646e-13	-0.0027	0.08459	1.153e-26		0.0078881	8.69291e-28		0.0081519	1.49475e-17	0.007516	8.59696e-13
ALL_POP	HDL	Drinking Habits	rs7136506	12	125326153	t	c	0.006871	2.00173e-13	-0.0004	0.8208	1.86e-21		0.0073855	1.67436e-22		0.008077	4.65184e-11	0.006871	2.00199e-13
ALL_POP	HDL	Current Smoking	rs7136506	12	125326153	t	c	0.006457	0	0.002	0.2594	2.804e-22		0.00689013	3.06878e-23		0.008623	4.37641e-08	0.006457	2.11823e-17
ALL_POP	HDL	Ever Smoking	rs7136506	12	125326153	t	c	0.006236	2.88267e-11	0.0017	0.2249	2.596e-26		0.00755331	2.99985e-27		0.008793	1.31201e-18	0.006236	2.88268e-11
ALL_POP	HDL	Current Drinking	rs11057853	12	125329313	t	c	0.005815	4.89049e-10	-0.0019	0.1821	5.428e-20		0.0058704	4.75785e-21		0.00590967	3.45094e-13	0.005815	4.89049e-10
ALL_POP	HDL	Drinking Habits	rs11057853	12	125329313	t	c	0.006025	1.65978e-13	-0.0017	0.2332	2.149e-17		0.00565039	7.16337e-18		0.0051469	1.07701e-06	0.006025	1.66033e-13
ALL_POP	HDL	Current Drinking	rs112126161	12	125334887	t	c	-0.01958	2.12417e-07	0.0076	0.1022	4.433e-13		-0.0156858	6.00158e-14		-0.012925	3.55423e-08	-0.01958	2.12417e-07
ALL_POP	HDL	Current Drinking	rs10773112	12	125338529	t	c	0.0107	0	-0.002	0.215	1.357e-40		0.0100084	8.10431e-42		0.009518	1.49092e-23	0.0107	2.2184e-21
ALL_POP	HDL	Drinking Habits	rs10773112	12	125338529	t	c	0.009872	0	-0.0009	0.5856	2.644e-36		0.00984457	4.27527e-37		0.0098077	3.19627e-15	0.009872	1.4866e-24
ALL_POP	HDL	Current Smoking	rs10773112	12	125338529	t	c	0.008803	0	0.0023	0.2084	7.804e-37		0.00911915	5.21096e-38		0.010384	9.11543e-11	0.008803	1.14448e-29
ALL_POP	HDL	Ever Smoking	rs10773112	12	125338529	t	c	0.009152	0	0.0004	0.802	7e-38		0.00930295	6.31048e-39		0.009445	1.66853e-20	0.009152	1.89661e-21
ALL_POP	HDL	Current Drinking	rs11057866	12	125339095	a	g	0.01148	4.01779e-12	-0.002	0.4316	5.589e-25		0.0119566	3.7442e-26		0.0122945	5.08631e-17	0.01148	4.01774e-12
ALL_POP	HDL	Drinking Habits	rs11057866	12	125339095	a	g	0.00929	1.21077e-10	0.0018	0.4816	1.662e-19		0.010842	1.54926e-20		0.012928	4.72041e-12	0.00929	1.21077e-10
ALL_POP	HDL	Current Drinking	rs4569100	12	125350320	a	g	0.00763	2.07945e-13	-0.0021	0.1832	1.253e-23		0.00714368	1.38863e-24		0.0067989	3.4413e-14	0.00763	2.07925e-13
ALL_POP	HDL	Drinking Habits	rs4569100	12	125350320	a	g	0.007956	0	-0.002	0.213	2.531e-23		0.00737879	1.43895e-23		0.006603	2.07508e-08	0.007956	4.02752e-18
ALL_POP	HDL	Current Smoking	rs4569100	12	125350320	a	g	0.006915	0	-0.0009	0.6029	4.918e-22		0.00656186	1.66038e-22		0.005149	0.000753507	0.006915	3.05191e-21
ALL_POP	HDL	Ever Smoking	rs4569100	12	125350320	a	g	0.006275	1.7718e-12	0.0005	0.7187	3.982e-22		0.00671476	3.40563e-23		0.0071286	1.48997e-13	0.006275	1.77185e-12
ALL_POP	HDL	Current Smoking	rs67053123	12	125353810	a	t	0.01223	0	0.0008	0.7349	1.655e-44		0.0124148	1.05659e-45		0.0131541	5.39754e-11	0.01223	1.33965e-37
ALL_POP	HDL	Ever Smoking	rs67053123	12	125353810	a	t	0.01318	0	-0.0011	0.5138	6.54e-49		0.0128659	2.44444e-49		0.0125703	6.01815e-24	0.01318	4.60827e-30
ALL_POP	HDL	Current Drinking	rs57276302	12	125363987	a	c	0.0143	0	0.0002	0.9249	8.309e-49		0.0138061	9.60087e-50		0.013456	1.53457e-27	0.0143	1.8449e-24
ALL_POP	HDL	Drinking Habits	rs12832859	12	125372916	t	c	0.01234	0	0.0019	0.3422	1.771e-44		0.0132107	1.56505e-45		0.014381	2.87362e-21	0.01234	2.37378e-27
ALL_POP	HDL	Current Drinking	rs45490496	14	105272678	a	t	0.006349	9.43939e-09	0	0.9852	3.055e-20		0.00694761	3.07296e-21		0.007372	4.85417e-15	0.006349	9.43939e-09
ALL_POP	HDL	Drinking Habits	rs45490496	14	105272678	a	t	0.00676	2.40352e-12	-0.0003	0.8453	3.41e-19		0.00718444	3.21097e-20		0.0077549	7.31243e-10	0.00676	2.40349e-12
ALL_POP	HDL	Current Drinking	rs149492745	15	43099550	t	c	-0.03099	8.02685e-07	0.0037	0.6386	1.098e-17		-0.0302428	1.09976e-17		-0.029713	1.40707e-13	-0.03099	8.02685e-07
ALL_POP	HDL	Drinking Habits	rs80339483	15	43401074	t	c	-0.01966	1.24907e-10	0.0072	0.1295	1.534e-13		-0.017567	2.41172e-14		-0.014754	2.31759e-05	-0.01966	1.24907e-10
ALL_POP	HDL	Current Drinking	rs62019362	15	43414115	t	c	-0.01013	5.11346e-05	0.0013	0.676	1.457e-10		-0.00926398	3.86106e-11		-0.00865	6.16646e-08	-0.01013	5.11346e-05
ALL_POP	HDL	Current Smoking	rs62019362	15	43414115	t	c	-0.007874	5.28032e-08	-0.0033	0.3278	9.399e-10		-0.00838212	1.35569e-10		-0.010415	0.000444843	-0.007874	5.28032e-08
ALL_POP	HDL	Ever Smoking	rs62019362	15	43414115	t	c	-0.008749	1.9353e-06	-0.0022	0.4075	4.154e-12		-0.00930385	4.84184e-13		-0.009826	3.8203e-08	-0.008749	1.9353e-06
ALL_POP	HDL	Current Drinking	rs9652444	15	43543696	a	g	0.004087	0.00248496	0.0008	0.7119	1.167e-08		0.00573186	2.13057e-09		0.006898	9.83937e-08	0.004087	0.00248496
ALL_POP	HDL	Current Drinking	rs150844304	15	43726625	a	c	0.03195	1.23339e-11	-0.0025	0.6623	3.45e-35		0.0327089	5.22382e-34		0.033247	7.11842e-27	0.03195	1.23339e-11
ALL_POP	HDL	Ever Smoking	rs150844304	15	43726625	a	c	0.02746	3.33067e-16	0.0052	0.2785	1.025e-35		0.0300436	9.22518e-37		0.032475	1.01942e-22	0.02746	2.84026e-16
ALL_POP	HDL	Current Drinking	rs117519814	15	44052248	a	g	-0.005296	0.00625463	-	-	8.316e-09		-0.00796136	2.51878e-09		-0.009851	3.1146e-08	-0.005296	0.00625463
ALL_POP	HDL	Drinking Habits	rs8035689	15	44200585	t	c	-0.008962	9.71784e-07	0.0028	0.4281	3.837e-11		-0.0109539	4.48633e-12		-0.013631	4.8542e-07	-0.008962	9.71784e-07
ALL_POP	HDL	Current Drinking	rs492571	15	44211273	t	c	0.008984	0.000108503	-0.0022	0.5119	1.099e-12		0.0113228	2.40732e-13		0.012981	8.51112e-11	0.008984	0.000108503
ALL_POP	HDL	Ever Smoking	rs74009159	15	44231700	a	g	-0.008023	2.71515e-05	-0.0049	0.09459	2.542e-14		-0.0113459	6.61629e-15		-0.014473	6.34404e-12	-0.008023	2.71515e-05
ALL_POP	HDL	Current Drinking	rs138570705	15	44266730	a	g	-0.03221	9.02445e-12	0.004	0.5003	3.268e-30		-0.0308513	3.35173e-30		-0.029888	1.02822e-21	-0.03221	9.02441e-12
ALL_POP	HDL	Drinking Habits	rs2412847	15	44269599	a	g	-0.01424	8.27058e-09	0.0059	0.1547	1.276e-12		-0.0145489	1.46129e-13		-0.0149641	1.1502e-06	-0.01424	8.27058e-09
ALL_POP	HDL	Current Smoking	rs2412847	15	44269599	a	g	-0.0128	3.11351e-10	0.0004	0.9362	1.435e-11		-0.0132103	1.60474e-12		-0.014852	0.0003807	-0.0128	3.11351e-10
ALL_POP	HDL	Ever Smoking	rs138893177	15	44297617	t	c	-0.0238	2.081e-12	-0.0089	0.06424	1.476e-30		-0.0279956	3.24802e-31		-0.031944	1.97663e-21	-0.0238	2.08104e-12
ALL_POP	HDL	Current Drinking	rs28487964	15	44784375	a	t	-0.02938	2.5693e-07	0.002	0.7831	1.491e-17		-0.0278422	7.37383e-18		-0.026752	6.01144e-13	-0.02938	2.5693e-07
ALL_POP	HDL	Ever Smoking	rs151291132	15	44842210	a	g	0.02111	3.58201e-08	0.0112	0.03886	2.53e-22		0.0267718	9.08166e-23		0.0321	5.17728e-17	0.02111	3.58201e-08
ALL_POP	HDL	Drinking Habits	rs28709377	15	58515870	t	c	-0.005524	7.5877e-06	-0.0026	0.2534	2.018e-12		-0.00719505	4.39017e-13		-0.009441	3.03316e-09	-0.005524	7.5877e-06
ALL_POP	HDL	Current Drinking	rs4774291	15	58527351	a	c	-0.004148	0.00677774	-0.004	0.0711	2.361e-14		-0.00731249	2.91277e-13		-0.009556	2.78868e-14	-0.004148	0.00677774
ALL_POP	HDL	Current Drinking	rs12906488	15	58544607	a	g	-0.008964	1.76303e-13	0.0001	0.98	1.198e-26		-0.0106732	3.47379e-27		-0.011885	2.40733e-17	-0.008964	1.76281e-13
ALL_POP	HDL	Drinking Habits	rs12906488	15	58544607	a	g	-0.009767	0	0	0.9977	1.578e-26		-0.0108847	2.9174e-27		-0.012387	4.91047e-13	-0.009767	4.01105e-17
ALL_POP	HDL	Ever Smoking	rs72739122	15	58549952	t	g	-0.00995	0	0.0015	0.2818	2.719e-41		-0.00945672	6.4053e-42		-0.0089925	7.34814e-20	-0.00995	5.97898e-26
ALL_POP	HDL	Drinking Habits	rs1711036	15	58553175	t	g	0.00433	4.09845e-07	0.0011	0.4566	1.763e-13		0.00519048	2.57102e-14		0.006347	3.96939e-09	0.00433	4.09845e-07
ALL_POP	HDL	Current Smoking	rs1711036	15	58553175	t	g	0.005708	0	-0.0018	0.2699	1.158e-17		0.00539725	2.95514e-18		0.004154	0.00295656	0.005708	3.56657e-17
ALL_POP	HDL	Ever Smoking	rs935214	15	58554685	t	c	0.0057	4.76751e-08	0.0007	0.6663	3.485e-17		0.00691221	3.70144e-18		0.008053	2.40806e-12	0.0057	4.76751e-08
ALL_POP	HDL	Current Smoking	rs12899324	15	58555709	t	c	-0.004667	2.54144e-11	0.0016	0.3393	3.817e-11		-0.00434065	1.11611e-11		-0.003035	0.0363437	-0.004667	2.54144e-11
ALL_POP	HDL	Current Drinking	rs62001674	15	58568540	d	i	-0.01429	5.98044e-12	0.0014	0.629	2.577e-43		-0.0174059	1.26748e-41		-0.019615	6.65118e-36	-0.01429	5.9804e-12
ALL_POP	HDL	Drinking Habits	rs62001674	15	58568540	d	i	-0.01629	0	0.0035	0.2333	1.06e-34		-0.0173007	9.93714e-36		-0.018659	1.05408e-16	-0.01629	6.82466e-22
ALL_POP	HDL	Current Smoking	rs62001674	15	58568540	d	i	-0.01695	0	-	-	8.051e-46		-0.0169058	7.64493e-47		-0.0167289	5.30634e-10	-0.01695	7.55856e-40
ALL_POP	HDL	Ever Smoking	rs62001674	15	58568540	d	i	-0.0155	0	-0.0015	0.5191	6.82e-47		-0.0173706	4.29882e-48		-0.019131	5.7776e-30	-0.0155	5.45569e-22
ALL_POP	HDL	Current Drinking	rs62001677	15	58568716	t	c	-0.0148	0	-	-	2.53e-93		-0.0172366	9.56021e-92		-0.018964	3.42067e-69	-0.0148	1.81907e-27
ALL_POP	HDL	Drinking Habits	rs72739147	15	58571401	a	t	0.01919	0	-0.0028	0.1962	1.221e-79		0.0188687	4.45385e-80		0.0184368	5.81132e-31	0.01919	1.53969e-52
ALL_POP	HDL	Current Smoking	rs71478659	15	58574163	c	g	-0.01262	0	-0.0007	0.7181	6.783e-59		-0.0128806	3.51362e-60		-0.013923	1.15925e-14	-0.01262	2.20947e-49
ALL_POP	HDL	Ever Smoking	rs58038553	15	58574324	a	g	0.01881	0	-0.0009	0.617	3.39e-94		0.0187436	4.1717e-95		0.0186812	1.97826e-47	0.01881	6.7974e-52
ALL_POP	HDL	Current Drinking	rs149299515	15	58574993	a	g	0.0187	4.41047e-12	-0.0003	0.9404	8.81e-37		0.0213402	6.1639e-37		0.023212	9.71285e-28	0.0187	4.4105e-12
ALL_POP	HDL	Drinking Habits	rs149299515	15	58574993	a	g	0.02159	0	-0.0026	0.5033	7.634e-32		0.0214609	6.90403e-33		0.0212875	8.17914e-14	0.02159	5.49709e-21
ALL_POP	HDL	Current Smoking	rs11071371	15	58576226	t	c	-0.01856	0	0.003	0.1899	2.25e-90		-0.0180455	3.521e-91		-0.015987	2.01525e-15	-0.01856	6.46132e-79
ALL_POP	HDL	Current Drinking	rs1711037	15	58576350	a	t	-0.01322	0	0	0.9915	6.158e-62		-0.0134425	9.83929e-62		-0.0136002	1.37672e-34	-0.01322	1.46582e-33
ALL_POP	HDL	Drinking Habits	rs1711037	15	58576350	a	t	-0.01314	0	0.0004	0.8158	1.549e-56		-0.0134324	1.61478e-56		-0.0138255	4.7008e-23	-0.01314	2.92883e-38
ALL_POP	HDL	Ever Smoking	rs1711037	15	58576350	a	t	-0.01179	0	0.0001	0.9453	1.069e-58		-0.0128868	7.27692e-60		-0.013919	2.33551e-34	-0.01179	8.66665e-31
ALL_POP	HDL	Current Drinking	rs10162642	15	58577163	a	g	-0.01238	0	0.0002	0.926	8.431e-59		-0.0125248	6.28796e-60		-0.0126275	5.72753e-38	-0.01238	2.62313e-25
ALL_POP	HDL	Current Drinking	rs12917140	15	58598131	a	c	-0.009995	2.11634e-09	-0.0008	0.72	1.36e-21		-0.00896455	2.13702e-22		-0.008234	2.49726e-13	-0.009995	2.11634e-09
ALL_POP	HDL	Drinking Habits	rs12917140	15	58598131	a	c	-0.01258	0	0.0025	0.2955	3.807e-24		-0.0113513	8.13974e-25		-0.0097	1.22468e-08	-0.01258	2.83287e-18
ALL_POP	HDL	Current Smoking	rs12917140	15	58598131	a	c	-0.01134	0	0.002	0.4562	3.941e-26		-0.0107471	9.66751e-27		-0.008375	0.000246665	-0.01134	1.67762e-24
ALL_POP	HDL	Ever Smoking	rs12917140	15	58598131	a	c	-0.01049	8.59313e-14	0.0007	0.726	4.642e-24		-0.010348	4.23507e-25		-0.0102143	3.56589e-13	-0.01049	8.59452e-14
ALL_POP	HDL	Current Smoking	rs2043088	15	58604461	c	g	0.007571	1.11022e-16	-	-	7.479e-21		0.00810711	7.05647e-22		0.010252	9.29867e-08	0.007571	9.37283e-17
ALL_POP	HDL	Ever Smoking	rs2043088	15	58604461	c	g	0.006355	3.38743e-09	0.0019	0.2542	2.621e-22		0.0084322	3.0932e-23		0.010387	4.4264e-17	0.006355	3.38743e-09
ALL_POP	HDL	Current Drinking	rs71478664	15	58604753	a	g	0.01535	0	-0.0008	0.7375	4.32e-33		0.0143693	7.50599e-34		0.013674	3.70813e-18	0.01535	2.51288e-18
ALL_POP	HDL	Drinking Habits	rs71478664	15	58604753	a	g	0.01499	0	0.0019	0.4885	1.245e-35		0.0158437	9.32169e-37		0.016991	5.92636e-17	0.01499	9.29975e-22
[truncated: 10,312 more rows]

## Sheet: Table S5
Table S5 – Marginal effect GWAS
	Reference	Sample size	Phenotype available	#hits	Population
Lipids	Surraka et al., Nat. Genet, 2015	62166	HDL, LDL, TG	93	European ancestry
	Klarin et al., Nat, Genet, 2018	> 600,000	HDL, LDL, TG	386	Multi-ancestry
BP	Warren et al., Nat Gen, 2017	152249	SBP, DBP, PP	107	UK Biobank
	Liang et al., Plos Gent, 2017	31,968 + 54,395	SBP, DBP, PP	9	African ancestry (disc) and trans-ancestry (rep)
	Kato et al., 2015, Nat. Genet	320251	SBP, DBP, MAP	12	Asian (South and East) and European ancestry
	Ehret et al., 2016, Nat. Genet	201529	SBP, DBP	66	European ancestry

## Sheet: Table S6
Table S6 – Effect size and p-value for the marginal effect of significant SNPs reported in previously published studies
Phenotype	Locus	Chr	Pos	rsID	EA	Beta	SE	P	STUDY
DBP	chr1mb25	1	25030470	rs6686889	T	0.185	0.03	3.6e-09	Warren et al.
DBP	DNM3	1	172357441	rs12405515	T	-0.165	0.03	1.4e-09	Warren et al.
DBP	GPATCH2	1	217718789	rs12408022	T	0.198	0.03	2.4e-10	Warren et al.
DBP	CDC42BPA	1	227252626	rs10916082	A	-0.177	0.03	8.4e-09	Warren et al.
DBP	WNT3A	1	228191075	rs2760061	A	0.23	0.03	2.1e-16	Warren et al.
DBP	SDCCAG8	1	243471192	rs953492	A	0.22	0.03	7.4e-16	Warren et al.
DBP	ADCY3	2	25139596	rs55701159	T	0.285	0.04	7.2e-11	Warren et al.
DBP	SLC8A1	2	40567743	rs4952611	T	-0.157	0.03	4e-08	Warren et al.
DBP	AC016735.1	2	43167878	rs76326501	A	0.419	0.05	3.6e-18	Warren et al.
DBP	GPAT2-FAHD2CP	2	96675166	rs2579519	T	-0.197	0.03	4.8e-12	Warren et al.
DBP	TEX41	2	145646072	rs1438896	T	0.234	0.03	2e-15	Warren et al.
DBP	CCDC141	2	179786068	rs79146658	T	-0.311	0.05	2.4e-10	Warren et al.
DBP	TMEM194B	2	191439591	rs7592578	T	-0.24	0.04	9.5e-12	Warren et al.
DBP	TNS1	2	218668732	rs1063281	T	-0.2	0.03	1.3e-12	Warren et al.
DBP	CAMKV-ACTBP13	3	49913705	rs36022378	T	-0.202	0.03	4.7e-09	Warren et al.
DBP	CACNA2D2	3	50476378	rs743757	C	0.245	0.04	2.4e-10	Warren et al.
DBP	FAM208A	3	56726646	rs9827472	T	-0.177	0.03	4.3e-10	Warren et al.
DBP	RP11-439C8.2	3	154707967	rs143112823	A	-0.403	0.05	1.4e-14	Warren et al.
DBP	SENP2	3	185317674	rs12374077	C	0.163	0.03	9.2e-09	Warren et al.
DBP	PDE5A	4	120509279	rs66887589	T	-0.215	0.03	3.4e-15	Warren et al.
DBP	POC5	5	75038431	rs10078021	T	-0.164	0.03	1.3e-08	Warren et al.
DBP	CPEB4	5	173377636	rs72812846	A	-0.209	0.03	2.2e-11	Warren et al.
DBP	PKHD1	6	51832494	rs13205180	T	0.168	0.03	7e-10	Warren et al.
DBP	PDE10A	6	166178451	rs147212971	T	-0.36	0.06	1.6e-09	Warren et al.
DBP	SLC35F1	6	118572486	rs9372498	A	0.334	0.05	1.8e-11	Warren et al.
DBP	SNX31	8	101676675	rs2978098	A	0.165	0.03	1.5e-09	Warren et al.
DBP	RP11-273G15.2	8	144060955	rs62524579	A	-0.175	0.03	3.8e-09	Warren et al.
DBP	MTAP	9	21801530	rs4364717	A	-0.175	0.03	1.3e-10	Warren et al.
DBP	BDNF	11	27728102	rs11030119	A	-0.163	0.03	2.9e-08	Warren et al.
DBP	MYEOV	11	69079707	rs67330701	T	-0.367	0.05	2.1e-12	Warren et al.
DBP	RP11-321F6.1	15	66869072	rs7178615	A	-0.179	0.03	2.6e-10	Warren et al.
DBP	ADAMTS7	15	79070000	rs62012628	T	-0.238	0.03	5.1e-12	Warren et al.
DBP	chr15mb95	15	95312071	rs12906962	T	-0.221	0.03	5.6e-14	Warren et al.
DBP	PPL	16	4943019	rs12921187	T	-0.174	0.03	2.5e-10	Warren et al.
DBP	FBXL19	16	30936743	rs72799341	A	0.185	0.03	5.8e-09	Warren et al.
DBP	CMIP	16	81574197	rs8059962	T	-0.17	0.03	1.3e-09	Warren et al.
DBP	ACE	17	61559625	rs4308	A	0.213	0.03	6.8e-14	Warren et al.
DBP	MAPK4	18	48142854	rs745821	T	0.189	0.03	1.4e-09	Warren et al.
DBP	CCNE1	19	30294991	rs62104477	T	0.177	0.03	1.2e-09	Warren et al.
DBP	PLCB1	20	8626271	rs6108168	A	-0.211	0.03	1.1e-11	Warren et al.
DBP	MRAS	3	138119952	rs2306374	T	-0.184	0.03	7.4e-09	Warren et al.
DBP	PNPT1	2	55809054	rs1975487	A	-0.1602	0.0266	1.75e-09	Ehret et al.
DBP	FGD5	3	14958126	rs11128722	A	-0.1732	0.0279	5.16e-10	Ehret et al.
DBP	ADAMTS9	3	64710253	rs918466	A	-0.1819	0.027	1.73e-11	Ehret et al.
DBP	TBC1D1-FLJ13197	4	38387395	rs2291435	T	-0.156	0.0266	4.26e-09	Ehret et al.
DBP	TRIM36	5	114390121	rs10077885	A	-0.1735	0.0263	3.99e-11	Ehret et al.
DBP	CSNK1G3	5	123136656	rs6891344	A	0.2311	0.0343	1.58e-11	Ehret et al.
DBP	CHST12-LFNG	7	2512545	rs2969070	A	-0.1821	0.0274	2.92e-11	Ehret et al.
DBP	ZC3HC1	7	129663496	rs11556924	T	-0.2141	0.0276	8.15e-15	Ehret et al.
DBP	DBH	9	136522274	rs6271	T	-0.4646	0.0532	2.42e-18	Ehret et al.
DBP	RAPSN-PSMC3-SLC39A13	11	47461783	rs7103648	A	-0.2409	0.0272	9.03e-19	Ehret et al.
DBP	LRRC10B	11	61278246	rs751984	T	0.3755	0.0409	4.2e-20	Ehret et al.
DBP	SETBP1	18	42141977	rs12958173	A	0.1789	0.0289	5.87e-10	Ehret et al.
DBP	INSR	19	7252756	rs4247374	T	-0.3852	0.0396	2.08e-22	Ehret et al.
DBP	ELAVL3	19	11584818	rs17638167	T	-0.3479	0.0632	3.71e-08	Ehret et al.
DBP	CRYAA-SIK1	21	44760603	rs12627651	A	0.2037	0.0301	1.36e-11	Ehret et al.
DBP	CASZ1	1	10796866	rs880315	T	-0.257	0.038	1.34e-11	Ehret et al.
DBP	MTHFR-NPPB	1	11860843	rs17037390a	A	-0.499	0.05	1.2e-23	Ehret et al.
DBP	ST7L-CAPZA1-MOV10	1	113023980	rs1620668	A	-0.285	0.047	9e-10	Ehret et al.
DBP	MDM4	1	204518842	rs4245739	A	0.243	0.041	4.63e-09	Ehret et al.
DBP	AGT	1	230849359	rs2493134a	T	-0.275	0.036	9.53e-15	Ehret et al.
DBP	KCNK3	2	26932031	rs2586886	T	-0.254	0.036	1.92e-12	Ehret et al.
DBP	NCAPH	2	96963684	rs772178	A	-0.208	0.038	3.58e-08	Ehret et al.
DBP	FIGN-GRB14	2	165099215	rs1371182	T	-0.252	0.036	1.5e-12	Ehret et al.
DBP	ULK4	3	41996136	rs2272007a	T	0.328	0.047	3.94e-12	Ehret et al.
DBP	MAP4	3	48130893	rs6442101a	T	0.303	0.038	1.6e-15	Ehret et al.
DBP	MECOM	3	169111915	rs6779380	T	-0.239	0.037	6.87e-11	Ehret et al.
DBP	FGF5	4	81164723	rs1458038	T	0.392	0.04	7.36e-23	Ehret et al.
DBP	SLC39A8	4	103188709	rs13107325a	T	-0.602	0.078	1.63e-14	Ehret et al.
DBP	NPR3-C5orf23	5	32831939	rs12656497	T	-0.228	0.037	4.73e-10	Ehret et al.
DBP	EBF1	5	157845402	rs11953630	T	-0.23	0.04	8.07e-09	Ehret et al.
DBP	HFE	6	26091179	rs1799945a	C	-0.43	0.053	3.1e-16	Ehret et al.
DBP	BAT2-BAT5	6	32605884	rs2187668	T	-0.372	0.057	4.31e-11	Ehret et al.
DBP	RSPO3	6	127181089	rs1361831	T	-0.271	0.036	2.34e-14	Ehret et al.
DBP	PLEKHG1	6	150997440	rs17080093	T	-0.411	0.068	1.71e-09	Ehret et al.
DBP	HOTTIP-EVX	7	27245893	rs3735533	T	-0.445	0.065	1.09e-11	Ehret et al.
DBP	CACNB2	10	18740632	rs12243859	T	-0.335	0.038	8.11e-19	Ehret et al.
DBP	C10orf107	10	63533663	rs7076398	A	-0.409	0.047	2.55e-18	Ehret et al.
DBP	PLCE1	10	95895940	rs932764a	A	-0.224	0.036	6.28e-10	Ehret et al.
DBP	CYP17A1-NT5C2	10	104835919	rs943037	T	-0.482	0.064	4.48e-14	Ehret et al.
DBP	ADRB1	10	115792787	rs740746	A	0.32	0.041	8.63e-15	Ehret et al.
DBP	LSP1-TNNT3	11	1890990	rs592373	A	0.282	0.039	3.61e-13	Ehret et al.
DBP	ADM	11	10356115	rs1450271	T	0.199	0.036	4.11e-08	Ehret et al.
DBP	PLEKHA7	11	16307700	rs1156725	T	-0.292	0.044	3.67e-11	Ehret et al.
DBP	FLJ32810-TMEM133	11	100593538	rs633185	C	0.288	0.041	2.38e-12	Ehret et al.
DBP	PDE3A	12	20192972	rs3752728	A	0.319	0.04	2.35e-15	Ehret et al.
DBP	ATP2B1	12	90026523	rs11105354	A	0.459	0.05	2.61e-20	Ehret et al.
DBP	SH2B3	12	111884608	rs3184504a	T	0.362	0.038	1.28e-21	Ehret et al.
DBP	TBX5-TBX3	12	115552499	rs2891546	A	-0.38	0.061	4.71e-10	Ehret et al.
DBP	CYP1A1-ULK3	15	75069282	rs936226	T	-0.363	0.041	1.03e-18	Ehret et al.
DBP	FURIN-FES	15	91437388	rs2521501	A	-0.358	0.042	1.85e-17	Ehret et al.
DBP	ZNF652	17	47402807	rs12940887	T	0.261	0.037	1.07e-12	Ehret et al.
DBP	JAG1	20	10969030	rs1327235	A	-0.308	0.036	1.78e-17	Ehret et al.
DBP	GNAS-EDN3	20	57745815	rs6026748	A	0.552	0.055	4.86e-24	Ehret et al.
DBP	ULK4	3	41765955	rs7651190	G	0.45	0.11	2e-09	Liang et al.
DBP	ULK4	3	41990122	rs7372217	G	0.55	0.11	5.3e-12	Liang et al.
DBP	EVX1/HOXA	7	27351650	rs11563582	A	1.02	0.17	1.7e-11	Liang et al.
DBP	HOXA	7	27159136	rs6969780	C	0.62	0.12	3.3e-10	Liang et al.
DBP	GPR20	8	142375073	rs78192203	T	0.77	0.14	4.1e-11	Liang et al.
DBP	rs12579720	12	20173764	rs12579720	C	-0.319	0.039	2.22e-16	Kato et al.
DBP	rs9687065	5	148391140	rs9687065	A	0.256	0.039	7.36e-11	Kato et al.
PP	chr1mb9	1	9441949	rs9662255	A	-0.207	0.03	1.9e-10	Warren et al.
PP	SF3A3	1	38455891	rs4360494	C	0.278	0.03	3.7e-16	Warren et al.
PP	RP4-710M16.1-PPAP2B	1	56576924	rs112557609	A	0.227	0.03	6.8e-12	Warren et al.
PP	FGGY	1	59653742	rs3889199	A	0.351	0.03	1.8e-24	Warren et al.
PP	C2orf43	2	20881840	rs2289081	C	-0.223	0.03	5.5e-12	Warren et al.
PP	PRKCE	2	46363336	rs11690961	A	0.34	0.05	3.9e-12	Warren et al.
PP	CEP68	2	65283972	rs74181299	T	0.23	0.03	9.6e-13	Warren et al.
PP	TCF7L1	2	85491365	rs11689667	T	0.176	0.03	1.7e-08	Warren et al.
PP	FN1	2	216300482	rs1250259	A	-0.314	0.04	8.7e-19	Warren et al.
PP	GATA2	3	128201889	rs62270945	T	0.607	0.1	1.8e-09	Warren et al.
PP	PALLD	4	169717148	rs1566497	A	0.236	0.03	1.9e-13	Warren et al.
PP	chr4mb174	4	174584663	rs17059668	C	-0.332	0.06	2.8e-08	Warren et al.
PP	LHFPL2	5	77837789	rs10057188	A	-0.205	0.03	6.7e-11	Warren et al.
PP	GJA1	6	121781390	rs11154027	T	0.207	0.03	1.1e-10	Warren et al.
PP	ESR1	6	152397912	rs36083386	I	0.439	0.05	1.5e-18	Warren et al.
PP	FNDC1	6	159699125	rs449789	C	0.359	0.05	2.4e-15	Warren et al.
PP	THBS2	6	169587103	rs1322639	A	0.316	0.04	4.8e-17	Warren et al.
PP	SUGCT	7	40447971	rs76206723	A	-0.346	0.05	7.4e-12	Warren et al.
PP	SLC20A2	8	42324765	rs2978456	T	-0.188	0.03	1.2e-08	Warren et al.
PP	TRAPPC9	8	141060027	rs4454254	A	-0.261	0.03	5.1e-16	Warren et al.
PP	SCAI	9	127900996	rs72765298	T	-0.374	0.05	2.7e-14	Warren et al.
PP	KIAA1462	10	30317073	rs9337951	A	0.28	0.04	2.5e-15	Warren et al.
PP	ARHGAP12	10	32082658	rs10826995	T	-0.212	0.03	1.1e-09	Warren et al.
PP	PRDM11	11	45208141	rs11442819	I	-0.279	0.05	7.1e-09	Warren et al.
PP	NOX4	11	89224453	rs2289125	A	-0.377	0.04	9.1e-22	Warren et al.
PP	CEP164	11	117283676	rs8258	T	0.236	0.03	2.9e-13	Warren et al.
PP	CCDC41	12	94880742	rs139236208	A	-0.363	0.06	1.6e-10	Warren et al.
PP	RP11-61O1.1	14	98587630	rs9323988	T	-0.212	0.03	4.1e-11	Warren et al.
PP	VAC14	16	70755610	rs117006983	A	0.986	0.14	4.1e-12	Warren et al.
PP	CDH13	16	83045790	rs7500448	A	0.329	0.04	1.1e-19	Warren et al.
PP	KIAA0753	17	6473828	rs7226020	T	-0.256	0.03	2.3e-14	Warren et al.
PP	TP53-SLC2A4	17	7571752	rs78378222	T	0.904	0.14	1.8e-10	Warren et al.
PP	KCNH4-HSD17B1	17	40317241	rs79089478	T	0.584	0.1	3.1e-09	Warren et al.
PP	PYY	17	42060631	rs62080325	A	-0.186	0.03	4e-08	Warren et al.
PP	MRC2	17	60767151	rs740698	T	-0.228	0.03	3.1e-12	Warren et al.
PP	SLC14A2	18	43097750	rs7236548	A	0.352	0.04	2e-18	Warren et al.
PP	SLC24A3	20	19465907	rs6081613	A	0.263	0.04	1.6e-13	Warren et al.
PP	ARVCF	22	19967980	rs12628032	T	0.24	0.03	5.5e-12	Warren et al.
PP	XRCC6	22	42038786	rs73161324	T	0.496	0.07	2.8e-11	Warren et al.
PP	CD34	1	208024820	rs12731740	T	-0.249	0.04	1.1e-08	Warren et al.
PP	ZNF638	2	71627539	rs3771371	T	-0.16	0.03	5.8e-09	Warren et al.
PP	CRACR2B	11	828916	rs7126805	A	0.222	0.04	3.3e-09	Warren et al.
PP	LLPH/TMBIM4	12	66516948	rs113866309	C	3.28	0.63	8.2e-09	Liang et al.
PP	CDH17	8	95110744	rs7006531	G	1.16	0.17	5.9e-12	Liang et al.
PP	rs740406	19	2232221	rs740406	A	-0.55	0.07	3.11e-15	Kato et al.
PP	rs10260816	7	46010100	rs10260816	C	0.315	0.041	1.51e-14	Kato et al.
PP	rs1344653	2	19730845	rs1344653	A	-0.266	0.039	7.79e-12	Kato et al.
PP	rs2107595	7	19049388	rs2107595	A	0.307	0.046	3.91e-11	Kato et al.
SBP	NADK-CPSF3L	1	1685921	rs139385870	D	-0.352	0.05	1.3e-12	Warren et al.
SBP	CELA2A	1	15798197	rs3820068	A	0.425	0.06	1.1e-12	Warren et al.
SBP	GTF2B	1	89360158	rs10922502	A	-0.382	0.05	2.2e-15	Warren et al.
SBP	FOSL2	2	28635740	rs7562	T	0.263	0.05	1.9e-08	Warren et al.
SBP	PRKD3	2	37517566	rs13420463	A	0.356	0.05	7e-11	Warren et al.
SBP	METTL21A-AC079767.3	2	208526140	rs55780018	T	-0.391	0.05	5.9e-16	Warren et al.
SBP	RYK	3	134000025	rs9859176	T	0.322	0.05	1.3e-11	Warren et al.
SBP	NPNT	4	106911742	rs13112725	C	0.435	0.06	1.5e-14	Warren et al.
SBP	TMEM161B	5	87514515	rs10059921	T	-0.526	0.09	4e-09	Warren et al.
SBP	FBN2	5	127868199	rs6595838	A	0.344	0.05	7.6e-12	Warren et al.
SBP	CASC15	6	22130601	rs6911827	T	0.296	0.05	2e-10	Warren et al.
SBP	TFAP2D	6	50683009	rs78648104	T	-0.481	0.08	1.3e-08	Warren et al.
SBP	MKLN1	7	131059056	rs13238550	A	0.331	0.05	1.9e-12	Warren et al.
SBP	HIPK2	7	139463264	rs1011018	A	-0.329	0.06	1.5e-08	Warren et al.
SBP	ZFAT	8	135612745	rs894344	A	-0.258	0.05	3.2e-08	Warren et al.
SBP	PAX2	10	102604514	rs112184198	A	-0.659	0.08	3.6e-18	Warren et al.
SBP	MCF2L	13	113636156	rs9549328	T	0.318	0.06	1.5e-08	Warren et al.
SBP	FERMT2	14	53377540	rs9888615	T	-0.318	0.05	3.5e-10	Warren et al.
SBP	PPP2R5E	14	63928546	rs8016306	A	0.335	0.06	3.7e-09	Warren et al.
SBP	ABHD17C	15	81013037	rs35199222	A	0.322	0.05	5.2e-12	Warren et al.
SBP	CFDP1	16	75331044	rs11643209	T	-0.339	0.05	1.8e-12	Warren et al.
SBP	CRK	17	1333598	rs12941318	T	-0.269	0.05	2.5e-08	Warren et al.
SBP	ACOX1	17	73949045	rs2467099	T	-0.307	0.06	3.3e-08	Warren et al.
SBP	SSPN	12	26438189	rs6487543	A	0.3	0.05	6.3e-10	Warren et al.
SBP	FGD5	3	14958126	rs11128722	A	-0.1732	0.0279	5.16e-10	Ehret et al.
SBP	TBC1D1-FLJ13197	4	38387395	rs2291435	T	-0.156	0.0266	4.26e-09	Ehret et al.
SBP	TRIM36	5	114390121	rs10077885	A	-0.1735	0.0263	3.99e-11	Ehret et al.
SBP	CHST12-LFNG	7	2512545	rs2969070	A	-0.1821	0.0274	2.92e-11	Ehret et al.
SBP	ZC3HC1	7	129663496	rs11556924a	T	-0.2141	0.0276	8.15e-15	Ehret et al.
SBP	PSMD5	9	123586737	rs10760117	T	0.0999	0.0269	0.000208	Ehret et al.
SBP	DBH	9	136522274	rs6271a	T	-0.4646	0.0532	2.42e-18	Ehret et al.
SBP	RAPSN-PSMC3-SLC39A13	11	47461783	rs7103648	A	-0.2409	0.0272	9.03e-19	Ehret et al.
SBP	LRRC10B	11	61278246	rs751984	T	0.3755	0.0409	4.2e-20	Ehret et al.
SBP	SETBP1	18	42141977	rs12958173	A	0.1789	0.0289	5.87e-10	Ehret et al.
SBP	INSR	19	7252756	rs4247374	T	-0.3852	0.0396	2.08e-22	Ehret et al.
SBP	CRYAA-SIK1	21	44760603	rs12627651	A	0.2037	0.0301	1.36e-11	Ehret et al.
SBP	CASZ1	1	10796866	rs880315	T	-0.257	0.038	1.34e-11	Ehret et al.
SBP	MTHFR-NPPB	1	11860843	rs17037390a	A	-0.499	0.05	1.2e-23	Ehret et al.
SBP	ST7L-CAPZA1-MOV10	1	113023980	rs1620668	A	-0.285	0.047	9e-10	Ehret et al.
SBP	AGT	1	230849359	rs2493134a	T	-0.275	0.036	9.53e-15	Ehret et al.
SBP	KCNK3	2	26932031	rs2586886	T	-0.254	0.036	1.92e-12	Ehret et al.
SBP	FIGN-GRB14	2	165099215	rs1371182	T	-0.252	0.036	1.5e-12	Ehret et al.
SBP	HRH1-ATG7	3	11360997	rs2594992	A	-0.136	0.037	0.00022	Ehret et al.
SBP	SLC4A7	3	27543655	rs711737	A	0.17	0.036	2.24e-06	Ehret et al.
SBP	MAP4	3	48130893	rs6442101a	T	0.303	0.038	1.6e-15	Ehret et al.
SBP	MECOM	3	169111915	rs6779380	T	-0.239	0.037	6.87e-11	Ehret et al.
SBP	FGF5	4	81164723	rs1458038	T	0.392	0.04	7.36e-23	Ehret et al.
SBP	ARHGAP24	4	86719165	rs17010957	T	-0.173	0.051	0.000663	Ehret et al.
SBP	SLC39A8	4	103188709	rs13107325a	T	-0.602	0.078	1.63e-14	Ehret et al.
SBP	GUCY1A3-GUCY1B3	4	156441314	rs4691707	A	-0.163	0.037	1.08e-05	Ehret et al.
SBP	NPR3-C5orf23	5	32831939	rs12656497	T	-0.228	0.037	4.73e-10	Ehret et al.
SBP	EBF1	5	157845402	rs11953630	T	-0.23	0.04	8.07e-09	Ehret et al.
SBP	HFE	6	26091179	rs1799945a	C	-0.43	0.053	3.1e-16	Ehret et al.
SBP	ZNF318-ABCC10	6	43352898	rs6919440	A	-0.125	0.035	0.000425	Ehret et al.
SBP	RSPO3	6	127181089	rs1361831	T	-0.271	0.036	2.34e-14	Ehret et al.
SBP	HOTTIP-EVX	7	27245893	rs3735533	T	-0.445	0.065	1.09e-11	Ehret et al.
SBP	PIK3C-G	7	106410777	rs12705390	A	0.059	0.042	0.163	Ehret et al.
SBP	BLK-GATA4	8	11433909	rs2898290	T	0.167	0.036	3.17e-06	Ehret et al.
SBP	CACNB2	10	18740632	rs12243859	T	-0.335	0.038	8.11e-19	Ehret et al.
SBP	C10orf107	10	63533663	rs7076398	A	-0.409	0.047	2.55e-18	Ehret et al.
SBP	SYNPO2L	10	75410052	rs12247028	A	-0.159	0.039	3.89e-05	Ehret et al.
SBP	PLCE1	10	95895940	rs932764a	A	-0.224	0.036	6.28e-10	Ehret et al.
SBP	CYP17A1-NT5C2	10	104835919	rs943037	T	-0.482	0.064	4.48e-14	Ehret et al.
SBP	ADRB1	10	115792787	rs740746	A	0.32	0.041	8.63e-15	Ehret et al.
SBP	LSP1-TNNT3	11	1890990	rs592373	A	0.282	0.039	3.61e-13	Ehret et al.
SBP	ADM	11	10356115	rs1450271	T	0.199	0.036	4.11e-08	Ehret et al.
SBP	PLEKHA7	11	16307700	rs1156725	T	-0.292	0.044	3.67e-11	Ehret et al.
SBP	SIPA1	11	65408937	rs3741378a	T	-0.183	0.052	0.000417	Ehret et al.
SBP	FLJ32810-TMEM133	11	100593538	rs633185	C	0.288	0.041	2.38e-12	Ehret et al.
SBP	ATP2B1	12	90026523	rs11105354	A	0.459	0.05	2.61e-20	Ehret et al.
SBP	SH2B3	12	111884608	rs3184504a	T	0.362	0.038	1.28e-21	Ehret et al.
SBP	CYP1A1-ULK3	15	75069282	rs936226	T	-0.363	0.041	1.03e-18	Ehret et al.
SBP	FURIN-FES	15	91437388	rs2521501	A	-0.358	0.042	1.85e-17	Ehret et al.
SBP	PLCD3	17	43155914	rs7213273	A	-0.185	0.041	7.23e-06	Ehret et al.
SBP	GOSR2	17	45013271	rs17608766	T	-0.218	0.051	1.95e-06	Ehret et al.
SBP	JAG1	20	10969030	rs1327235	A	-0.308	0.036	1.78e-17	Ehret et al.
SBP	GNAS-EDN3	20	57745815	rs6026748	A	0.552	0.055	4.86e-24	Ehret et al.
SBP	rs2014912	4	86715670	rs2014912	T	0.62	0.074	5.37e-17	Kato et al.
SBP	rs1563788	6	43308363	rs1563788	T	0.511	0.062	2.22e-16	Kato et al.
SBP	rs13359291	5	122476457	rs13359291	A	0.534	0.066	8.88e-16	Kato et al.
SBP	TARID/TCF21	6	134080855	rs76987554	C	1.85	0.31	2.3e-10	Liang et al.
SBP	PLEKHG1	6	150992370	rs62434120	T	1.19	0.24	5.7e-09	Liang et al.
SBP	EVX1/HOXA	7	27351650	rs11563582	A	1.61	0.28	4.5e-10	Liang et al.
SBP	HOXA	7	27159136	rs6969780	C	0.82	0.19	6.2e-09	Liang et al.
HDL	SORT1	1	109818158	rs3832016	D	0.0421	0.0038	4.01E-29	Klarin et al.
HDL	ANXA9	1	150940625	rs267738	T	-0.0248	0.0036	6.22E-12	Klarin et al.
HDL	ANGPTL1	1	178533832	rs4077194	T	-0.0186	0.0027	8.85E-12	Klarin et al.
HDL	ZNF648	1	182154990	rs61805076	T	0.0251	0.003	1.22E-16	Klarin et al.
HDL	PROX1	1	214992980	rs4655268	C	0.0166	0.0028	1.95E-09	Klarin et al.
HDL	LYPLAL1	1	219664030	rs2066152	A	0.0205	0.0028	9.04E-14	Klarin et al.
HDL	MOSC1	1	220970028	rs2642438	A	-0.0224	0.0031	5.94E-13	Klarin et al.
HDL	GALNT2	1	230295691	rs4846914	A	0.0409	0.0028	4.20E-48	Klarin et al.
HDL	HDGF	1	27284913	rs79598313	T	-0.0898	0.01	2.69E-19	Klarin et al.
HDL	PABPC4	1	40035928	rs3768321	T	-0.0505	0.004	1.42E-36	Klarin et al.
HDL	ANGPTL3	1	63153199	rs68148663	D	-0.0195	0.0029	8.77E-12	Klarin et al.
HDL	EVI5	1	93862020	rs10874777	T	0.0244	0.0028	7.03E-18	Klarin et al.
HDL	CHUK	10	101912194	rs1408579	T	0.0185	0.0028	6.89E-11	Klarin et al.
HDL	GPAM	10	113921825	rs2792735	A	-0.0306	0.0033	5.79E-21	Klarin et al.
HDL	ADRB1	10	115786233	rs72823013	A	0.0266	0.0045	3.74E-09	Klarin et al.
HDL	MARCH8	10	46060433	rs553682607	D	0.027	0.0034	9.99E-16	Klarin et al.
HDL	ZC3H12C	11	110012143	rs689183	T	-0.0182	0.0031	3.96E-09	Klarin et al.
HDL	APOA1	11	116701354	rs138326449	A	0.7285	0.0296	4.95E-134	Klarin et al.
HDL	UBASH3B	11	122520291	rs1945391	A	-0.0228	0.0028	1.60E-16	Klarin et al.
HDL	PDE3B	11	14865399	rs150090666	T	0.3987	0.0487	2.51E-16	Klarin et al.
HDL	SPTY2D1	11	18067020	rs11434755	D	0.0152	0.0027	1.63E-08	Klarin et al.
HDL	LRP4	11	47266471	rs75393320	C	0.0647	0.0046	7.92E-45	Klarin et al.
HDL	FAS1-2-3	11	61552680	rs174537	T	-0.0305	0.0031	1.94E-22	Klarin et al.
HDL	PLCB3	11	64018104	rs71468663	D	0.0537	0.0067	1.73E-15	Klarin et al.
HDL	KAT5	11	65405600	rs2306363	T	0.0227	0.0036	4.56E-10	Klarin et al.
HDL	MOGAT-DGAT2	11	75552579	rs34696509	D	-0.0323	0.0044	2.21E-13	Klarin et al.
HDL	MVK	12	110015893	rs7954144	A	-0.0273	0.0027	7.61E-24	Klarin et al.
HDL	BRAP	12	111904371	rs4766578	A	0.0219	0.0028	1.14E-14	Klarin et al.
HDL	SBNO1	12	123796238	rs4759375	T	0.0487	0.0048	1.67E-24	Klarin et al.
HDL	ZNF664	12	125338529	rs10773112	T	0.039	0.0028	7.59E-43	Klarin et al.
HDL	PDE3A	12	20470199	rs11045171	A	-0.0318	0.0036	2.27E-18	Klarin et al.
HDL	LRP1	12	57848639	rs3809114	A	0.0177	0.0027	6.94E-11	Klarin et al.
HDL	CD163	12	7725583	ss1388044873	A	-0.026	0.0047	3.49E-08	Klarin et al.
HDL	ZBTB42	14	105258892	rs2494748	T	-0.0303	0.0029	3.31E-26	Klarin et al.
HDL	C14orf43	14	74250126	rs13379043	T	-0.0168	0.0029	1.17E-08	Klarin et al.
HDL	CAPN3	15	43674430	rs148149124	D	-0.1018	0.0097	5.59E-26	Klarin et al.
HDL	FRMD5	15	43933941	rs139097404	T	0.0988	0.0094	9.05E-26	Klarin et al.
HDL	LIPC	15	58673449	rs77250403	D	0.0913	0.0029	5.63E-216	Klarin et al.
HDL	LACTB	15	63395428	rs55703462	A	-0.0187	0.0031	3.10E-09	Klarin et al.
HDL	FTO	16	53818460	rs3751812	T	-0.0253	0.0029	1.88E-18	Klarin et al.
HDL	CETP	16	56993886	rs821840	A	-0.2211	0.0028	< 1E-300	Klarin et al.
HDL	LCAT	16	67942320	rs56070533	A	0.0779	0.0038	8.82E-95	Klarin et al.
HDL	TMED6	16	69357406	rs16958751	A	0.0508	0.0081	3.48E-10	Klarin et al.
HDL	HPR	16	72088461	rs5471	A	-0.0743	0.0111	2.17E-11	Klarin et al.
HDL	CMIP	16	81534790	rs2925979	T	-0.0309	0.0029	6.14E-27	Klarin et al.
HDL	VTN	17	26722039	rs34879232	D	0.0155	0.0027	1.52E-08	Klarin et al.
HDL	STARD3	17	37746359	rs11078917	A	-0.0336	0.0029	3.41E-30	Klarin et al.
HDL	CD300LG	17	41926126	rs72836561	T	-0.1987	0.0084	1.40E-123	Klarin et al.
HDL	OSBPL7	17	45766771	rs56325564	A	0.0148	0.0027	4.45E-08	Klarin et al.
HDL	ABCA8	17	65892507	rs61676547	C	-0.0208	0.0031	3.01E-11	Klarin et al.
HDL	PGS1	17	76400329	rs12601079	A	0.0334	0.0027	7.61E-35	Klarin et al.
HDL	LIPG	18	47109955	rs77960347	A	-0.2326	0.0128	2.90E-73	Klarin et al.
HDL	ICAM1	19	11350488	rs2278426	T	-0.0756	0.0049	9.66E-53	Klarin et al.
HDL	LDLR	19	11414706	rs56121005	T	-0.1052	0.0168	4.03E-10	Klarin et al.
HDL	PEPD	19	33940662	rs34940240	D	0.0194	0.0027	4.32E-13	Klarin et al.
HDL	APOE	19	45411941	rs429358	T	0.093	0.0037	1.26E-142	Klarin et al.
HDL	FLJ36070	19	50161091	rs61743199	A	0.0343	0.0057	1.96E-09	Klarin et al.
HDL	HAS1	19	52304069	rs74256604	A	-0.0284	0.0043	3.12E-11	Klarin et al.
HDL	LILRA3	19	54799083	rs380267	A	-0.0622	0.0035	4.24E-71	Klarin et al.
HDL	INSR	19	7242261	rs56149994	T	-0.0229	0.0031	1.18E-13	Klarin et al.
HDL	ANGPTL4	19	8429323	rs116843064	A	0.2576	0.0103	3.32E-137	Klarin et al.
HDL	COBLL1	2	165501927	rs5835988	D	-0.03	0.0028	2.42E-26	Klarin et al.
HDL	FAM117B	2	203477868	rs72926946	A	-0.0228	0.003	6.10E-14	Klarin et al.
HDL	APOB	2	21231524	rs676210	A	0.0546	0.0033	4.81E-63	Klarin et al.
HDL	PRKAG3	2	219720952	rs200513066	D	-0.0892	0.0095	5.08E-21	Klarin et al.
HDL	IRS1	2	227094758	rs2203452	A	0.0417	0.0028	8.82E-52	Klarin et al.
HDL	ACP1	2	239597	rs6710091	C	-0.0165	0.003	4.63E-08	Klarin et al.
HDL	CEP68	2	65282708	rs6728523	C	0.0239	0.003	2.37E-15	Klarin et al.
HDL	ERGIC3	20	33719183	rs3746428	A	-0.024	0.0038	2.84E-10	Klarin et al.
HDL	HNF4A	20	43042364	rs1800961	T	-0.1408	0.0082	2.08E-65	Klarin et al.
HDL	PLTP	20	44557215	rs562306828	D	0.0398	0.0033	1.02E-33	Klarin et al.
HDL	COL18A1	21	46271452	rs235314	T	-0.0174	0.0028	3.59E-10	Klarin et al.
HDL	UBE2L3	22	21976934	rs7444	T	0.034	0.0031	1.01E-28	Klarin et al.
HDL	MTMR3	22	29400515	rs8142788	A	-0.023	0.004	1.16E-08	Klarin et al.
HDL	PLA2G6	22	38594668	rs2899297	A	-0.0225	0.0027	9.89E-17	Klarin et al.
HDL	PNPLA3	22	44340904	rs2294915	T	-0.0177	0.0032	2.81E-08	Klarin et al.
HDL	PPARG	3	12379351	rs35240997	A	-0.0256	0.0035	1.25E-13	Klarin et al.
HDL	MSL2L1	3	136125678	rs151105710	D	-0.0256	0.0035	1.62E-13	Klarin et al.
HDL	LOC100498859	3	156795414	rs9817452	T	0.0283	0.0029	6.78E-22	Klarin et al.
HDL	ETV5	3	185931174	rs2268840	T	-0.0215	0.0034	1.66E-10	Klarin et al.
HDL	SETD2	3	47097985	rs62246406	A	-0.0237	0.0038	4.53E-10	Klarin et al.
HDL	CDC25A	3	48767877	rs6808104	A	0.0158	0.0027	7.30E-09	Klarin et al.
HDL	RBM5	3	50024038	rs111439884	A	0.0221	0.0027	2.77E-16	Klarin et al.
HDL	STAB1	3	52372366	rs11706108	T	-0.026	0.0034	2.11E-14	Klarin et al.
HDL	ADH5	4	100517324	rs12509976	T	0.0394	0.0055	8.49E-13	Klarin et al.
HDL	SLC39A8	4	103188709	rs13107325	T	-0.0798	0.0053	1.54E-50	Klarin et al.
HDL	PDGFC	4	157720124	rs4691380	T	0.0159	0.0028	1.15E-08	Klarin et al.
HDL	C4orf52	4	26050450	rs10713774	D	-0.0223	0.0035	1.32E-10	Klarin et al.
HDL	TMPRSS11E	4	69349018	rs1117816	A	-0.0212	0.0033	2.07E-10	Klarin et al.
HDL	FAM13A	4	89740128	rs13133548	A	-0.0216	0.0026	1.60E-16	Klarin et al.
HDL	SLC22A5	5	132467373	rs10479024	A	0.0376	0.0058	1.09E-10	Klarin et al.
HDL	ARL15	5	53274467	rs28499105	A	-0.0171	0.0029	4.53E-09	Klarin et al.
HDL	MAP3K1	5	55806751	rs459193	A	0.029	0.0029	2.01E-23	Klarin et al.
HDL	HMGCR	5	75003678	rs2307111	T	-0.023	0.0028	3.00E-16	Klarin et al.
HDL	RSPO3	6	127476717	rs2489629	T	-0.0175	0.0027	6.23E-11	Klarin et al.
HDL	CITED2	6	139835418	rs199607859	T	0.0203	0.0027	7.04E-14	Klarin et al.
HDL	LPA	6	161092438	rs11751347	T	-0.0636	0.0054	2.36E-32	Klarin et al.
HDL	C6orf106	6	34668635	rs9368830	T	0.0277	0.0029	4.07E-21	Klarin et al.
HDL	VEGFA	6	43757896	rs998584	A	-0.0368	0.0028	5.16E-40	Klarin et al.
HDL	KLF14	7	130432481	rs6971365	T	0.0262	0.003	2.29E-18	Klarin et al.
HDL	TMEM176A	7	150529449	rs17173637	T	0.0294	0.0048	8.65E-10	Klarin et al.
HDL	SNX13	7	17911752	rs1917368	T	-0.028	0.0027	1.72E-24	Klarin et al.
HDL	MIR148A	7	26370190	rs4722593	A	0.0209	0.0032	3.88E-11	Klarin et al.
HDL	DAGLB	7	6461310	rs79949326	T	0.024	0.0033	3.19E-13	Klarin et al.
HDL	TYW1B	7	73037366	rs55747707	A	0.0314	0.0035	5.85E-19	Klarin et al.
HDL	CD36	7	80300449	rs3211938	T	-0.122	0.0113	2.66E-27	Klarin et al.
HDL	TRPS1	8	116603103	rs2721954	T	0.0305	0.0029	1.43E-26	Klarin et al.
HDL	TRIB1	8	126507389	rs2954038	A	0.041	0.003	1.14E-41	Klarin et al.
HDL	PLEC1	8	144297020	rs78123380	A	0.0473	0.008	2.67E-09	Klarin et al.
HDL	LPL	8	19850099	rs79407615	T	-0.1799	0.0049	3.05E-293	Klarin et al.
HDL	PPP1R3B	8	9183596	rs4841132	A	-0.0954	0.0044	1.20E-105	Klarin et al.
HDL	ABCA1	9	107589744	rs4149307	T	0.0685	0.0033	2.95E-93	Klarin et al.
HDL	TTC39B	9	15304782	rs686030	A	0.0431	0.004	1.34E-27	Klarin et al.
HDL	BNC2	9	17295541	rs10963012	C	-0.0362	0.0065	3.15E-08	Klarin et al.
HDL	JAK2	9	5073770	rs77375493	T	-0.5576	0.0614	1.15E-19	Klarin et al.
HDL	(PRMT6)	1	107549245	rs2878349	A	-0.0135	0.0024	1.36E-08	Klarin et al.
HDL	(MTMR11)	1	149909495	rs10494363	A	0.0297	0.0048	4.40E-10	Klarin et al.
HDL	(TSEN15)	1	184049978	rs10911505	T	0.0134	0.0023	1.12E-08	Klarin et al.
HDL	(NUCKS1)	1	205719532	rs823114	A	0.0151	0.0022	5.06E-12	Klarin et al.
HDL	(RPL19P16)	10	122900623	rs2901286	A	0.0441	0.0075	4.42E-09	Klarin et al.
HDL	(KRT8P16)	10	8576206	rs4749779	A	-0.0158	0.0027	4.19E-09	Klarin et al.
HDL	ARNTL	11	13355770	rs6486121	T	-0.015	0.0023	9.83E-11	Klarin et al.
HDL	(BDNF)	11	27675712	rs1519480	T	0.014	0.0023	6.03E-10	Klarin et al.
HDL	SPIC	12	101873956	rs2373459	T	0.0154	0.0023	9.30E-12	Klarin et al.
HDL	C12orf49	12	117160976	rs10507274	T	-0.0229	0.0041	1.84E-08	Klarin et al.
HDL	RP11-513G19.1	12	26474867	rs10842708	A	0.0183	0.0024	1.28E-14	Klarin et al.
HDL	(SYT10)	12	33459554	rs4551851	A	-0.0148	0.0025	2.58E-09	Klarin et al.
HDL	PRKAG1	12	49399132	rs1126930	C	-0.0368	0.0055	3.08E-11	Klarin et al.
HDL	RP11-507B12.1	15	61948435	rs2245477	A	-0.0136	0.0024	1.16E-08	Klarin et al.
HDL	PLIN1	15	90214777	rs139271800	A	-0.2432	0.0365	2.79E-11	Klarin et al.
HDL	VPS53	17	486821	rs12938449	A	-0.018	0.0032	1.16E-08	Klarin et al.
HDL	NPC1	18	21161134	rs1788783	T	0.0158	0.0021	7.99E-14	Klarin et al.
HDL	NFIC	19	3414088	rs12975319	A	-0.0143	0.0024	1.23E-09	Klarin et al.
HDL	ACOXL	2	111664756	rs6720034	A	0.0146	0.0024	1.94E-09	Klarin et al.
HDL	(RPL6P5)	2	146371961	rs13396091	A	-0.0129	0.0021	9.55E-10	Klarin et al.
HDL	(COLEC11)	2	3634753	rs4850047	T	0.0193	0.0031	5.11E-10	Klarin et al.
HDL	LINC01122	2	58950363	rs17615494	T	-0.0167	0.0026	1.47E-10	Klarin et al.
HDL	MEIS1	2	66665146	rs2280334	T	-0.0115	0.0019	1.62E-09	Klarin et al.
HDL	(ID1)	20	30184866	rs6120815	T	-0.015	0.0027	1.85E-08	Klarin et al.
HDL	SULF2	20	46290250	rs2281279	T	-0.0183	0.0026	1.24E-12	Klarin et al.
HDL	RP4-723E3.1	20	51263786	rs856404	A	-0.0131	0.0022	3.39E-09	Klarin et al.
HDL	RUNX1	21	36343552	rs2834707	T	-0.0151	0.0025	7.50E-10	Klarin et al.
HDL	MBNL1	3	152171870	rs3773910	C	-0.0161	0.0025	1.20E-10	Klarin et al.
HDL	THRB	3	24293001	rs2044753	T	0.0208	0.0036	9.30E-09	Klarin et al.
HDL	TRANK1	3	36979042	rs6777217	A	-0.0129	0.0019	3.31E-12	Klarin et al.
HDL	PLA2G12A	4	110638764	rs41278045	A	0.1564	0.0279	2.14E-08	Klarin et al.
HDL	TRIM2	4	154224048	rs17369400	A	0.0208	0.0036	7.16E-09	Klarin et al.
HDL	GAK	4	858332	rs11248051	T	-0.0183	0.0032	1.76E-08	Klarin et al.
HDL	TNFAIP8	5	118729286	rs1045241	T	0.0136	0.0024	9.47E-09	Klarin et al.
HDL	(EBF1)	5	158022041	rs2434612	A	0.0216	0.0025	1.55E-18	Klarin et al.
HDL	RANBP17	5	170459675	rs7730898	A	-0.0184	0.0024	1.63E-14	Klarin et al.
HDL	ARHGEF28	5	72926514	rs6881956	A	-0.0163	0.0028	3.23E-09	Klarin et al.
HDL	MAP3K5	6	137076010	rs6925103	T	-0.0121	0.0019	4.34E-10	Klarin et al.
HDL	CCND3	6	41934514	rs4130023	T	-0.0149	0.0026	1.69E-08	Klarin et al.
HDL	TMEM106B	7	12269417	rs3173615	C	0.0117	0.0019	1.81E-09	Klarin et al.
HDL	AGPAT5	8	6599005	rs2936512	T	-0.0144	0.0023	9.05E-10	Klarin et al.
HDL	NCOA2	8	71260460	rs10504474	A	-0.028	0.0037	2.14E-14	Klarin et al.
HDL	PIGV-NROB2	1	27138393	rs12748152	C	0.050	0.010	1.3x10-06	Surraka et al.
HDL	CELSR2-SORT1	1	109807283	rs6657811	T	0.057	0.009	1.9x10-09	Surraka et al.
HDL	ZNF648	1	182144119	rs2489279	C	0.038	0.006	3.7x10-09	Surraka et al.
HDL	ZNF648	1	182168885	rs1689800	A	0.033	0.006	1.6x10-07	Surraka et al.
HDL	GALNT2	1	230295691	rs4846914	A	0.048	0.006	3.3x10-14	Surraka et al.
HDL	GALNT2	1	230307222	rs4846923	G	0.055	0.007	1.4x10-16	Surraka et al.
HDL	APOB	2	21225281	rs1042034	C	0.066	0.007	1.3x10-19	Surraka et al.
HDL	APOB	2	21226560	rs2678379	A	0.065	0.007	7.2x10-21	Surraka et al.
HDL	IRS1	2	227128917	rs1515100	C	0.037	0.006	1.2x10-09	Surraka et al.
HDL	IRS1	2	227163642	rs2713536	C	0.038	0.006	3.4x10-10	Surraka et al.
HDL	ATG7	3	11400249	rs2606736	C	0.034	0.006	3.7x10-08	Surraka et al.
HDL	ATG7	3	11412604	rs7635838	T	0.037	0.006	1.9x10-09	Surraka et al.
HDL	MSL2L1	3	136047977	rs483465	A	0.045	0.007	3.7x10-10	Surraka et al.
HDL	ADH5	4	100014805	rs2602836	A	0.023	0.006	2.9x10-04	Surraka et al.
HDL	ADH5	4	100224070	rs13132430	A	0.170	0.030	1.1x10-08	Surraka et al.
HDL	SLC39A8	4	103188709	rs13107325	C	0.120	0.018	9.6x10-12	Surraka et al.
HDL	SLC39A8	4	103198082	rs13135092	A	0.129	0.018	3.0x10-13	Surraka et al.
HDL	HLA-area	6	32648156	rs116569761	A	0.036	0.006	3.5x10-08	Surraka et al.
HDL	SNRPC	6	34552797	rs2814944	G	0.048	0.008	1.7x10-08	Surraka et al.
HDL	SNRPC	6	34697114	rs2764209	T	0.044	0.007	6.0x10-10	Surraka et al.
HDL	VEGFA	6	43757896	rs998584	C	0.018	0.006	4.9x10-03	Surraka et al.
HDL	RSPO3	6	127436064	rs1936800	C	0.021	0.006	4.8x10-04	Surraka et al.
HDL	CITED2	6	139829666	rs605066	T	0.026	0.006	1.3x10-05	Surraka et al.
HDL	LPA	6	161005389	rs191555775	A	0.057	0.010	3.5x10-08	Surraka et al.
HDL	LPA	6	161089817	rs1084651	G	0.029	0.008	4.8x10-04	Surraka et al.
HDL	MLXIPL	7	72982874	rs17145738	T	0.034	0.009	2.9x10-04	Surraka et al.
HDL	KLF14	7	130432538	rs13241165	T	0.037	0.006	8.4x10-10	Surraka et al.
HDL	KLF14	7	130433384	rs4731702	T	0.036	0.006	1.6x10-09	Surraka et al.
HDL	PPP1R3B	8	9183358	rs9987289	G	0.094	0.010	5.7x10-20	Surraka et al.
HDL	PPP1R3B	8	9183596	rs4841132	G	0.094	0.010	4.0x10-20	Surraka et al.
HDL	LPL	8	19844222	rs12678919	G	0.167	0.011	5.7x10-54	Surraka et al.
HDL	LPL	8	19912370	rs115849089	A	0.162	0.010	1.7x10-63	Surraka et al.
HDL	TRIB1	8	126482621	rs2954022	A	0.036	0.006	1.3x10-09	Surraka et al.
HDL	TRIB1	8	126495818	rs10808546	T	0.037	0.006	3.7x10-09	Surraka et al.
HDL	TTC39B	9	15294596	rs540885	A	0.055	0.009	5.2x10-10	Surraka et al.
HDL	TTC39B	9	15296034	rs643531	A	0.051	0.009	5.6x10-09	Surraka et al.
HDL	ABCA1	9	107661742	rs2740488	A	0.086	0.007	2.4x10-34	Surraka et al.
HDL	ABCA1	9	107664301	rs1883025	C	0.085	0.007	6.9x10-31	Surraka et al.
HDL	MARCH8	10	46013277	rs970548	C	0.028	0.007	3.8x10-05	Surraka et al.
HDL	GPAM	10	113919124	rs77147124	A	0.039	0.007	7.4x10-09	Surraka et al.
HDL	MADD	11	46743247	rs3136441	C	0.058	0.008	2.9x10-12	Surraka et al.
HDL	MADD	11	47246397	rs7395581	G	0.059	0.006	2.2x10-21	Surraka et al.
HDL	MADD	11	47345100	rs10838692	C	0.060	0.006	8.2x10-21	Surraka et al.
HDL	FADS1-2-3	11	61543961	rs174529	T	0.041	0.006	1.3x10-11	Surraka et al.
HDL	FADS1-2-3	11	61623140	rs174601	C	0.036	0.006	1.1x10-08	Surraka et al.
HDL	APO-cluster	11	116648917	rs964184	C	0.102	0.009	9.7x10-29	Surraka et al.
HDL	UBASH3B	11	122530591	rs7115089	G	0.019	0.006	2.2x10-03	Surraka et al.
HDL	MMAB-MVK	12	109962795	rs2241208	C	0.036	0.006	8.6x10-10	Surraka et al.
HDL	MMAB-MVK	12	110000193	rs7134594	T	0.036	0.006	1.7x10-09	Surraka et al.
HDL	SCARB1	12	125261593	rs838880	C	0.056	0.006	3.7x10-18	Surraka et al.
HDL	SCARB1	12	125264287	rs838886	T	0.058	0.007	2.0x10-18	Surraka et al.
HDL	ZBTB42-AKT1	14	105272678	rs45490496	A	0.038	0.007	8.2x10-09	Surraka et al.
HDL	ZBTB42-AKT1	14	105277209	rs4983559	G	0.039	0.007	1.9x10-08	Surraka et al.
HDL	LIPC	15	58680178	rs261291	C	0.122	0.006	6.2x10-87	Surraka et al.
HDL	LIPC	15	58683366	rs1532085	A	0.121	0.006	4.2x10-86	Surraka et al.
HDL	CETP	16	56993324	rs3764261	A	0.242	0.007	1.2x10-271	Surraka et al.
HDL	CETP	16	56994528	rs17231506	T	0.243	0.006	6.9x10-316	Surraka et al.
HDL	CMIP	16	81533789	rs56823429	A	0.037	0.007	1.7x10-08	Surraka et al.
HDL	CMIP	16	81534790	rs2925979	C	0.033	0.007	1.9x10-06	Surraka et al.
HDL	SOST-DUSP3	17	41840849	rs77697917	C	0.176	0.023	1.3x10-14	Surraka et al.
HDL	PGS1	17	76377482	rs4082919	T	0.032	0.006	3.3x10-07	Surraka et al.
HDL	PGS1	17	76382791	rs12948394	C	0.034	0.006	3.9x10-08	Surraka et al.
HDL	LIPG	18	47158186	rs10438978	C	0.095	0.008	7.7x10-36	Surraka et al.
HDL	LIPG	18	47160953	rs7241918	T	0.095	0.008	8.0x10-33	Surraka et al.
HDL	ANGPTL4	19	8429323	rs116843064	A	0.178	0.023	1.5x10-14	Surraka et al.
HDL	ANGPTL4	19	8433196	rs7255436	A	0.027	0.006	1.1x10-05	Surraka et al.
HDL	APOE	19	45411941	rs429358	T	0.066	0.009	9.9x10-15	Surraka et al.
HDL	APOE	19	45422946	rs4420638	A	0.059	0.008	8.5x10-13	Surraka et al.
HDL	HNF4A	20	43042364	rs1800961	C	0.149	0.016	5.1x10-20	Surraka et al.
HDL	PLTP	20	44554015	rs6065906	T	0.063	0.008	5.8x10-17	Surraka et al.
HDL	PLTP	20	44590298	rs6073972	C	0.065	0.008	9.2x10-18	Surraka et al.
HDL	UBE2L3	22	21932068	rs181362	C	0.042	0.007	1.8x10-09	Surraka et al.
HDL	UBE2L3	22	21963786	rs5754344	A	0.045	0.007	2.2x10-10	Surraka et al.
LDL	SORT1	1	109815252	rs611917	A	0.1122	0.0028	< 1E-300	Klarin et al.
LDL	MOSC1	1	220970028	rs2642438	A	-0.0248	0.0031	6.94E-16	Klarin et al.
LDL	IRF2BP2	1	234857676	rs484084	T	-0.033	0.0028	1.94E-31	Klarin et al.
LDL	LDLRAP1	1	25769209	rs139604259	D	-0.0182	0.0026	5.81E-12	Klarin et al.
LDL	PCSK9	1	55505647	rs11591147	T	-0.3952	0.0115	2.88E-257	Klarin et al.
LDL	ANGPTL3	1	63107526	rs995000	T	-0.0265	0.0028	5.59E-22	Klarin et al.
LDL	EVI5	1	93137529	rs145955280	D	-0.1007	0.012	4.64E-17	Klarin et al.
LDL	GPAM	10	113933006	rs77987196	D	-0.0254	0.0029	2.41E-18	Klarin et al.
LDL	FAM24B	10	124693587	rs7904973	T	0.0203	0.0026	1.08E-14	Klarin et al.
LDL	VIM	10	17268839	rs3758413	T	-0.0176	0.0027	7.94E-11	Klarin et al.
LDL	A1CF	10	52573772	rs41274050	T	0.0923	0.0149	5.53E-10	Klarin et al.
LDL	CYP26A1	10	94839724	rs4418728	T	-0.016	0.0027	1.81E-09	Klarin et al.
LDL	APOA1	11	116688666	rs145859971	A	-0.0743	0.0121	8.09E-10	Klarin et al.
LDL	PHLDB1	11	118540104	rs506234	C	-0.0173	0.0027	8.28E-11	Klarin et al.
LDL	UBASH3B	11	122504717	rs11218721	A	0.0175	0.0028	5.76E-10	Klarin et al.
LDL	ST3GAL4	11	126239143	rs68055275	D	-0.0373	0.004	1.37E-20	Klarin et al.
LDL	LRP4	11	46301255	rs73461870	A	-0.0249	0.0045	3.46E-08	Klarin et al.
LDL	FAS1-2-3	11	61571382	rs174549	A	-0.0295	0.0032	4.34E-20	Klarin et al.
LDL	BRAP	12	112007756	rs653178	T	0.0258	0.0028	3.71E-20	Klarin et al.
LDL	HNF1A	12	121416650	rs1169288	A	-0.0327	0.003	1.08E-27	Klarin et al.
LDL	GAS6	13	114547372	rs6602911	T	0.0154	0.0028	2.65E-08	Klarin et al.
LDL	BRCA2	13	33040430	rs703212	A	-0.0282	0.0037	2.43E-14	Klarin et al.
LDL	TTC9	14	70847124	rs8022288	T	0.0259	0.0039	2.97E-11	Klarin et al.
LDL	SERPINA1	14	94847262	rs17580	A	0.0615	0.007	1.08E-18	Klarin et al.
LDL	LIPC	15	58214210	rs2218260	T	-0.0187	0.0032	3.66E-09	Klarin et al.
LDL	RMI2	16	11631568	rs34318965	T	0.0169	0.0029	8.13E-09	Klarin et al.
LDL	LCAT	16	68054788	rs112595563	A	0.0197	0.0033	3.63E-09	Klarin et al.
LDL	HPR	16	72088461	rs5471	A	-0.1756	0.011	4.54E-57	Klarin et al.
LDL	ZFPM1	16	88551153	rs12597024	T	0.0156	0.0028	2.42E-08	Klarin et al.
LDL	PEMT	17	18125877	rs62072497	A	0.0202	0.0034	3.27E-09	Klarin et al.
LDL	VTN	17	26694861	rs704	A	0.0192	0.0026	1.48E-13	Klarin et al.
LDL	CD300LG	17	41874745	rs112259268	A	-0.0632	0.0093	1.14E-11	Klarin et al.
LDL	OSBPL7	17	45734210	17	45734210	D	-0.0215	0.0026	1.87E-16
LDL	TM4SF5	17	4693902	rs73339979	C	-0.0494	0.0075	4.19E-11	Klarin et al.
LDL	APOH	17	64210580	rs1801689	A	-0.0923	0.008	1.81E-30	Klarin et al.
LDL	ABCA8	17	67081278	rs77542162	A	-0.1618	0.0107	4.00E-52	Klarin et al.
LDL	DLG4	17	7020297	rs535064984	T	0.3813	0.0325	7.17E-32	Klarin et al.
LDL	UNK	17	73790093	rs1047743	C	0.0162	0.0029	1.72E-08	Klarin et al.
LDL	PGS1	17	76392144	rs17561950	A	0.0181	0.0027	2.04E-11	Klarin et al.
LDL	ARHGEF15	17	8216468	rs871841	T	-0.0148	0.0026	2.23E-08	Klarin et al.
LDL	LIPG	18	47109955	rs77960347	A	-0.075	0.0127	3.77E-09	Klarin et al.
LDL	LDLR	19	11187324	rs143020224	C	0.1619	0.0039	< 1E-300	Klarin et al.
LDL	CILP2	19	19394368	rs138295924	A	0.098	0.0072	7.90E-42	Klarin et al.
LDL	APOE	19	45319631	rs118147862	A	-0.3977	0.0082	< 1E-300	Klarin et al.
LDL	FLJ36070	19	49206108	rs679574	C	-0.0247	0.0026	2.47E-21	Klarin et al.
LDL	ZNF274	19	58681861	rs117492019	T	-0.0216	0.0038	1.22E-08	Klarin et al.
LDL	INSIG2	2	118849850	rs12464355	A	0.0384	0.005	1.84E-14	Klarin et al.
LDL	LOC84931	2	121306440	rs17050272	A	-0.0216	0.0028	1.98E-14	Klarin et al.
LDL	ABCB11	2	169829772	rs2389606	T	-0.0149	0.0026	1.62E-08	Klarin et al.
LDL	FAM117B	2	203489457	rs182472492	A	0.0276	0.0031	5.71E-19	Klarin et al.
LDL	APOB	2	21299867	rs577584	A	0.1008	0.0031	1.15E-229	Klarin et al.
LDL	UGT1A1	2	234612539	rs7567229	A	-0.0189	0.0029	4.26E-11	Klarin et al.
LDL	GCKR	2	27741237	rs780094	T	0.0261	0.0028	2.54E-21	Klarin et al.
LDL	ABCG5	2	44074431	rs4245791	T	-0.0604	0.0029	5.94E-94	Klarin et al.
LDL	EHBP1	2	62955387	rs360801	A	0.0186	0.003	7.02E-10	Klarin et al.
LDL	SNX5	20	17844684	rs2618566	T	-0.03	0.0031	9.37E-22	Klarin et al.
LDL	ERGIC3	20	34166100	rs6088882	C	-0.025	0.0033	8.40E-14	Klarin et al.
LDL	MAFB	20	39179822	rs1883711	C	0.1089	0.0117	9.25E-21	Klarin et al.
LDL	ADCY5	3	122226287	rs11406672	D	-0.0166	0.0029	1.09E-08	Klarin et al.
LDL	PPARG	3	12271918	rs11456863	D	0.0211	0.0027	1.18E-14	Klarin et al.
LDL	ACAD11	3	132188163	rs78946096	A	0.0413	0.0065	2.08E-10	Klarin et al.
LDL	CMTM6	3	32541553	rs17029617	A	-0.0331	0.0041	3.90E-16	Klarin et al.
LDL	STAB1	3	52029991	rs62259757	A	0.0388	0.0066	3.81E-09	Klarin et al.
LDL	PXK	3	58386274	rs4560319	T	-0.0266	0.0048	3.74E-08	Klarin et al.
LDL	TMPRSS11E	4	69341487	rs976058	T	0.022	0.0027	2.02E-16	Klarin et al.
LDL	CSNK1G3	5	122928965	rs58466006	A	-0.015	0.0027	1.62E-08	Klarin et al.
LDL	SLC22A5	5	131797547	rs6894249	A	-0.0154	0.0027	6.30E-09	Klarin et al.
LDL	TIMD4	5	156399039	rs58198139	T	0.0261	0.0027	2.77E-22	Klarin et al.
LDL	HMGCR	5	74565199	rs199987224	D	0.0648	0.0034	1.75E-79	Klarin et al.
LDL	FRK	6	116393727	rs72951954	A	-0.017	0.0027	3.25E-10	Klarin et al.
LDL	HBS1L	6	135418632	rs66650371	D	-0.031	0.0034	9.56E-20	Klarin et al.
LDL	CITED2	6	139317827	rs66883945	D	-0.0214	0.0036	3.50E-09	Klarin et al.
LDL	LPA	6	161010118	rs10455872	A	-0.0881	0.0057	2.81E-54	Klarin et al.
LDL	MYLIP	6	16126934	rs7746081	A	-0.0195	0.0028	2.77E-12	Klarin et al.
LDL	HFE	6	25918225	rs80215559	T	0.0565	0.006	3.41E-21	Klarin et al.
LDL	HIST1H1B	6	27122444	rs71559014	A	0.0399	0.0056	1.25E-12	Klarin et al.
LDL	HLA	6	32663397	rs13205804	A	-0.0391	0.0041	2.52E-21	Klarin et al.
LDL	C6orf106	6	34592090	rs6907508	A	0.0244	0.0044	3.49E-08	Klarin et al.
LDL	GPR146	7	1082918	rs10275712	A	-0.0275	0.0033	1.91E-16	Klarin et al.
LDL	DNAH11	7	21611970	rs73066485	T	-0.0295	0.0036	1.57E-16	Klarin et al.
LDL	MIR148A	7	25991826	rs4722551	T	-0.0324	0.0038	8.65E-18	Klarin et al.
LDL	NPC1L1	7	44581986	rs17725246	T	-0.0326	0.0033	1.88E-22	Klarin et al.
LDL	PINX1	8	10508801	rs7821092	C	-0.0208	0.0031	2.15E-11	Klarin et al.
LDL	CTSB	8	11795585	rs138108930	D	0.0207	0.0027	6.19E-15	Klarin et al.
LDL	TRIB1	8	126478450	rs2001846	T	0.0539	0.0028	2.73E-82	Klarin et al.
LDL	PLEC1	8	145031968	rs55831924	T	0.0182	0.0029	5.96E-10	Klarin et al.
LDL	CYP7A1	8	59392324	rs9297994	A	-0.0282	0.003	7.70E-21	Klarin et al.
LDL	PPP1R3B	8	9181395	rs2169387	A	-0.0422	0.0041	2.79E-25	Klarin et al.
LDL	ABCA1	9	107595602	rs7873387	A	-0.0211	0.0038	3.79E-08	Klarin et al.
LDL	ABO	9	136141870	rs2519093	T	0.0737	0.0034	8.27E-102	Klarin et al.
LDL	RPS6	9	19217421	rs13288021	T	0.0408	0.0064	2.43E-10	Klarin et al.
LDL	VLDLR	9	2640759	rs3780181	A	0.0315	0.0046	1.23E-11	Klarin et al.
LDL	JAK2	9	5073770	rs77375493	T	-0.4512	0.0605	9.20E-14	Klarin et al.
LDL	PEX14	1	10556447	rs648324	T	0.0153	0.0026	3.40E-09	Klarin et al.
LDL	(PRMT6)	1	107617707	rs1730859	A	-0.0187	0.0025	4.12E-14	Klarin et al.
LDL	(ARHGEF19)	1	16509671	rs7538216	T	-0.0132	0.0024	4.82E-08	Klarin et al.
LDL	KLHDC7A	1	18808292	rs2992753	A	-0.0113	0.0019	4.79E-09	Klarin et al.
LDL	GAB2	11	77976208	rs1981405	T	-0.0219	0.0038	6.28E-09	Klarin et al.
LDL	DIP2B	12	51055708	rs1521516	T	-0.0164	0.0024	3.22E-12	Klarin et al.
LDL	COL4A2	13	111025118	rs4773173	A	0.0157	0.0023	4.67E-12	Klarin et al.
LDL	SCAMP5	15	75289722	rs3812945	T	-0.0138	0.0023	8.08E-10	Klarin et al.
LDL	OSGIN1	16	83984776	rs28555129	A	0.0126	0.002	5.92E-10	Klarin et al.
LDL	RALBP1	18	9522606	rs329007	A	0.0155	0.0026	3.12E-09	Klarin et al.
LDL	(THOP1)	19	2814181	rs941408	T	0.0152	0.0024	4.51E-10	Klarin et al.
LDL	HDGFRP2	19	4493708	rs892161	A	0.0124	0.0023	4.56E-08	Klarin et al.
LDL	LIMS1	2	109232388	rs826682	A	-0.0175	0.0029	1.26E-09	Klarin et al.
LDL	(PSMC1P10)	2	17476540	rs73219351	T	0.0317	0.0054	4.14E-09	Klarin et al.
LDL	PRKCE	2	46166321	rs12712955	A	0.014	0.0025	1.69E-08	Klarin et al.
LDL	FAM136A	2	70524142	rs14234	A	-0.0112	0.002	2.07E-08	Klarin et al.
LDL	SCAF4	21	33059831	rs17660708	T	-0.036	0.0056	1.40E-10	Klarin et al.
LDL	BRWD1	21	40574305	rs2183573	A	-0.0158	0.0021	2.28E-14	Klarin et al.
LDL	TMPRSS6	22	37462936	rs855791	A	0.0123	0.0019	1.19E-10	Klarin et al.
LDL	PPP6R2	22	50878927	rs12171249	A	-0.0141	0.0026	4.84E-08	Klarin et al.
LDL	IFT80	3	160086055	rs10513551	T	-0.0141	0.0022	1.08E-10	Klarin et al.
LDL	(AC005215.1)	5	141913503	rs249756	A	0.0158	0.0029	4.11E-08	Klarin et al.
LDL	ITGA1	5	52193237	rs870992	A	-0.0266	0.004	5.00E-11	Klarin et al.
LDL	CTC-347C20.1	5	72014569	rs3010276	A	-0.0145	0.0026	4.07E-08	Klarin et al.
LDL	GIGYF1	7	100285974	rs221797	A	0.0197	0.0036	4.35E-08	Klarin et al.
LDL	COG5	7	107140239	rs2712199	A	-0.0149	0.0026	8.42E-09	Klarin et al.
LDL	SNX8	7	2296552	rs144787122	A	0.0997	0.0174	9.68E-09	Klarin et al.
LDL	ABCB4	7	87076587	rs1014283	A	-0.0164	0.0027	7.43E-10	Klarin et al.
LDL	DMTN	8	21937667	rs6557781	T	-0.0186	0.0029	1.58E-10	Klarin et al.
LDL	LDLRAP1	1	25747230	rs586178	C	0.037	0.006	4.2x10-09	Surraka et al.
LDL	LDLRAP1	1	25775733	rs12027135	T	0.032	0.006	6.9x10-08	Surraka et al.
LDL	PIGV-NROB2	1	27138393	rs12748152	T	0.047	0.010	5.2x10-06	Surraka et al.
LDL	PIGV-NROB2	1	27284913	rs79598313	T	0.120	0.019	7.1x10-10	Surraka et al.
LDL	PCSK9	1	55504650	rs2479409	G	0.071	0.007	3.5x10-23	Surraka et al.
LDL	PCSK9	1	55505647	rs11591147	G	0.528	0.026	2.2x10-92	Surraka et al.
LDL	GVI1-EVI5	1	92968312	rs11164654	C	0.041	0.007	1.7x10-08	Surraka et al.
LDL	CELSR2-SORT1	1	109818306	rs629301	T	0.147	0.007	1.2x10-87	Surraka et al.
LDL	CELSR2-SORT1	1	109818530	rs646776	T	0.146	0.007	2.0x10-91	Surraka et al.
LDL	IRF2BP2	1	234858597	rs514230	T	0.041	0.006	1.1x10-11	Surraka et al.
LDL	APOB	2	21263900	rs1367117	A	0.108	0.007	7.1x10-58	Surraka et al.
LDL	APOB	2	21286057	rs515135	C	0.135	0.008	2.3x10-63	Surraka et al.
LDL	ABCG8	2	44072576	rs4299376	G	0.074	0.007	8.3x10-28	Surraka et al.
LDL	ABCG8	2	44079310	rs72875462	C	0.148	0.012	2.1x10-35	Surraka et al.
LDL	FAM117B	2	203808532	rs140244541	G	0.050	0.009	5.5x10-09	Surraka et al.
LDL	PPARG	3	12324230	rs2920503	T	0.041	0.007	2.9x10-10	Surraka et al.
LDL	LRPAP1	4	3434885	rs6818397	T	0.025	0.007	1.4x10-04	Surraka et al.
LDL	HMGCR	5	74639259	rs3843482	G	0.087	0.006	1.8x10-45	Surraka et al.
LDL	HMGCR	5	74656539	rs12916	C	0.089	0.006	7.0x10-45	Surraka et al.
LDL	TIMD4-HAVCR1	5	156390297	rs6882076	C	0.042	0.006	1.7x10-11	Surraka et al.
LDL	TIMD4-HAVCR1	5	156479323	rs1553318	C	0.050	0.006	1.8x10-15	Surraka et al.
LDL	MYLIP	6	16127407	rs3757354	C	0.043	0.007	2.0x10-09	Surraka et al.
LDL	HLA-area	6	32412435	rs3177928	A	0.050	0.009	1.3x10-08	Surraka et al.
LDL	HLA-area	6	32457960	rs114067101	G	0.091	0.013	8.3x10-13	Surraka et al.
LDL	LPA	6	160575985	rs2297374	C	0.029	0.006	4.7x10-06	Surraka et al.
LDL	LPA	6	160578860	rs1564348	C	0.025	0.008	2.5x10-03	Surraka et al.
LDL	LPA	6	161111700	rs186696265	T	0.262	0.035	4.4x10-14	Surraka et al.
LDL	DNAH11	7	21598753	rs56130071	C	0.057	0.007	2.2x10-14	Surraka et al.
LDL	DNAH11	7	21607352	rs12670798	C	0.050	0.007	7.3x10-12	Surraka et al.
LDL	NPC1L1	7	44580876	rs41279633	T	0.054	0.008	1.0x10-10	Surraka et al.
LDL	NPC1L1	7	44582331	rs2073547	G	0.048	0.007	1.82x10-10	Surraka et al.
LDL	NPC1L1	7	44600695	rs217386	G	0.032	0.006	6.0x10-07	Surraka et al.
LDL	PPP1R3B	8	9181395	rs2169387	G	0.083	0.010	3.1x10-16	Surraka et al.
LDL	PPP1R3B	8	9185146	rs2126259	C	0.078	0.010	3.8x10-15	Surraka et al.
LDL	CYP7A1	8	59311697	rs1030431	A	0.037	0.007	2.5x10-08	Surraka et al.
LDL	CYP7A1	8	59392324	rs9297994	G	0.042	0.006	2.0x10-11	Surraka et al.
LDL	TRIB1	8	126482621	rs2954022	C	0.054	0.006	2.8x10-19	Surraka et al.
LDL	TRIB1	8	126506694	rs112875651	G	0.066	0.006	4.0x10-26	Surraka et al.
LDL	ABO	9	136146597	rs550057	T	0.063	0.007	5.6x10-20	Surraka et al.
LDL	ABO	9	136154304	rs649129	T	0.064	0.008	1.3x10-17	Surraka et al.
LDL	GPAM	10	113910721	rs1129555	A	0.035	0.007	5.4x10-07	Surraka et al.
LDL	FADS1-2-3	11	61573684	rs174551	T	0.067	0.006	2.2x10-27	Surraka et al.
LDL	FADS1-2-3	11	61609750	rs174583	C	0.063	0.006	1.1x10-22	Surraka et al.
LDL	APO-cluster	11	116648917	rs964184	G	0.080	0.009	3.6x10-18	Surraka et al.
LDL	ST3GAL4	11	126228000	rs59379014	T	0.082	0.013	8.8x10-11	Surraka et al.
LDL	ST3GAL4	11	126243952	rs11220462	A	0.053	0.009	3.0x10-09	Surraka et al.
LDL	ST3GAL4	11	126244955	rs4307732	A	0.067	0.010	2.8x10-12	Surraka et al.
LDL	HNF1A	12	121416650	rs1169288	C	0.034	0.007	9.1x10-07	Surraka et al.
LDL	HNF1A	12	121443116	rs1169314	G	0.037	0.007	2.3x10-08	Surraka et al.
LDL	CETP	16	56989590	rs247616	C	0.065	0.007	6.5x10-23	Surraka et al.
LDL	CETP	16	56990716	rs247617	C	0.069	0.007	1.7x10-24	Surraka et al.
LDL	HP-HPR-DHX38	16	72052348	rs11648003	G	0.067	0.007	2.0x10-20	Surraka et al.
LDL	HP-HPR-DHX38	16	72108093	rs2000999	A	0.063	0.008	1.1x10-14	Surraka et al.
LDL	DLG4	17	7080316	rs55714927	C	0.058	0.009	9.4x10-12	Surraka et al.
LDL	DLG4	17	7091650	rs314253	T	0.040	0.007	1.6x10-09	Surraka et al.
LDL	OSBPL7	17	45391804	rs7225700	C	0.027	0.006	1.7x10-05	Surraka et al.
LDL	OSBPL7	17	45425115	rs7206971	A	0.038	0.006	3.5x10-10	Surraka et al.
LDL	LDLR	19	11188899	rs112374545	C	0.250	0.010	7.2x10-142	Surraka et al.
LDL	LDLR	19	11202306	rs6511720	G	0.246	0.010	1.2x10-137	Surraka et al.
LDL	CILP2	19	19407718	rs10401969	T	0.111	0.012	1.0x10-21	Surraka et al.
LDL	CILP2	19	19460541	rs73001065	G	0.114	0.012	3.1x10-23	Surraka et al.
LDL	APOE	19	45412079	rs7412	C	0.413	0.013	7.5x10-239	Surraka et al.
LDL	APOE	19	45413233	rs1065853	G	0.603	0.013	5x10-324	Surraka et al.
LDL	APOE	19	45422946	rs4420638	G	0.216	0.008	2.9x10-148	Surraka et al.
LDL	SNX5	20	17843968	rs2618568	C	0.049	0.006	6.9x10-15	Surraka et al.
LDL	SNX5	20	17845921	rs2328223	C	0.030	0.009	4.6x10-04	Surraka et al.
LDL	MAFB	20	39091514	rs2902941	A	0.022	0.006	6.0x10-04	Surraka et al.
LDL	MAFB	20	39179822	rs1883711	C	0.153	0.019	3.7x10-16	Surraka et al.
TG	LYPLAL1	1	219734960	rs2820441	A	0.0256	0.0031	7.63E-17	Klarin et al.
TG	GALNT2	1	230297136	rs2281721	T	-0.0377	0.0028	1.48E-40	Klarin et al.
TG	ASAP3	1	23747996	rs11340914	D	0.02	0.003	2.10E-11	Klarin et al.
TG	PABPC4	1	40003410	rs72663520	T	0.0225	0.0036	3.09E-10	Klarin et al.
TG	ANGPTL3	1	63070538	1:63070538	D	-0.0756	0.0027	6.39E-168	Klarin et al.
TG	GPAM	10	114124977	rs74563318	A	-0.0495	0.0089	3.00E-08	Klarin et al.
TG	A1CF	10	52573772	rs41274050	T	0.0881	0.015	4.31E-09	Klarin et al.
TG	JMJD1C	10	65290254	rs5785580	D	-0.0291	0.0027	1.24E-26	Klarin et al.
TG	CCDC109A	10	74703849	rs12257692	T	-0.0283	0.0047	1.26E-09	Klarin et al.
TG	CYP26A1	10	94839642	rs2068888	A	-0.0296	0.0027	2.73E-28	Klarin et al.
TG	APOA1	11	116586283	rs7350481	T	0.2272	0.0055	< 1E-300	Klarin et al.
TG	PHLDB1	11	117499129	rs576907609	A	-0.3111	0.0407	2.06E-14	Klarin et al.
TG	PDE3B	11	14865399	rs150090666	T	-0.2779	0.0487	1.16E-08	Klarin et al.
TG	LRP4	11	47286290	rs7120118	T	0.0275	0.0028	9.89E-23	Klarin et al.
TG	FAS1-2-3	11	61552680	rs174537	T	0.0617	0.0031	1.57E-86	Klarin et al.
TG	PLCB3	11	64004723	rs56271783	C	0.0572	0.0069	1.13E-16	Klarin et al.
TG	KAT5	11	65483370	rs75601653	C	-0.0171	0.003	2.06E-08	Klarin et al.
TG	MVK	12	109661672	rs149793040	A	0.2148	0.0389	3.29E-08	Klarin et al.
TG	SBNO1	12	124503803	rs34248373	D	0.0178	0.0027	7.41E-11	Klarin et al.
TG	ZNF664	12	125312425	rs10846744	C	0.0252	0.0033	2.66E-14	Klarin et al.
TG	PDE3A	12	21331549	rs4149056	T	-0.0335	0.0039	1.64E-17	Klarin et al.
TG	LRP1	12	57807114	rs540730	T	-0.0212	0.003	8.60E-13	Klarin et al.
TG	GAS6	13	114547372	rs6602911	T	0.0216	0.0028	9.99E-15	Klarin et al.
TG	DLEU7	13	51007525	rs375519927	D	0.0237	0.0041	7.43E-09	Klarin et al.
TG	ZBTB42	14	104290813	rs12893623	A	-0.0172	0.0029	2.51E-09	Klarin et al.
TG	SERPINA1	14	94791952	rs372826270	D	0.3676	0.0673	4.74E-08	Klarin et al.
TG	BAHD1	15	41057507	rs72735627	T	-0.0362	0.0066	3.76E-08	Klarin et al.
TG	CAPN3	15	43674430	rs148149124	D	0.1011	0.0097	1.16E-25	Klarin et al.
TG	FRMD5	15	43820717	rs55707100	T	0.0939	0.0086	5.18E-28	Klarin et al.
TG	LIPC	15	58723426	rs1077835	A	-0.021	0.003	3.32E-12	Klarin et al.
TG	LACTB	15	63795628	rs11638671	T	-0.0272	0.003	1.04E-19	Klarin et al.
TG	PDXDC1	16	15150505	rs12928099	A	-0.0253	0.0032	4.80E-15	Klarin et al.
TG	FTO	16	53826028	rs28567725	T	-0.0211	0.0028	2.38E-14	Klarin et al.
TG	CETP	16	56989590	rs247616	T	-0.0255	0.0028	3.24E-19	Klarin et al.
TG	TMED6	16	69862109	rs2937124	T	-0.0202	0.0031	7.38E-11	Klarin et al.
TG	CMIP	16	81534790	rs2925979	T	0.0181	0.0029	2.93E-10	Klarin et al.
TG	PEMT	17	17453067	rs11656215	T	-0.0201	0.0028	7.57E-13	Klarin et al.
TG	CD300LG	17	41926126	rs72836561	T	0.1636	0.0084	7.53E-84	Klarin et al.
TG	OSBPL7	17	46232429	17:46232429	D	-0.0283	0.0038	1.35E-13	Klarin et al.
TG	APOH	17	64210580	rs1801689	A	0.0801	0.0081	5.51E-23	Klarin et al.
TG	ABCA8	17	65989961	rs7502307	C	-0.0244	0.0034	1.60E-12	Klarin et al.
TG	UNK	17	74268619	rs193220	T	-0.0189	0.003	3.07E-10	Klarin et al.
TG	DLG4	17	7537792	rs727428	T	0.0187	0.0028	1.24E-11	Klarin et al.
TG	PGS1	17	76406170	rs4969145	T	0.023	0.0028	7.41E-17	Klarin et al.
TG	GATA6	18	19910184	rs9963938	C	0.0162	0.0028	7.82E-09	Klarin et al.
TG	ICAM1	19	11350326	rs59168178	A	0.0767	0.0101	3.11E-14	Klarin et al.
TG	CILP2	19	19432290	rs140868651	D	-0.0924	0.006	3.75E-53	Klarin et al.
TG	PEPD	19	33933453	rs12460070	A	-0.0184	0.0029	1.59E-10	Klarin et al.
TG	APOE	19	45413224	rs34078567	D	0.065	0.0029	1.40E-112	Klarin et al.
TG	FLJ36070	19	49259529	rs838133	A	0.0231	0.0032	8.16E-13	Klarin et al.
TG	INSR	19	7220013	rs62112763	C	-0.0221	0.0029	3.27E-14	Klarin et al.
TG	ANGPTL4	19	8429323	rs116843064	A	-0.2524	0.0102	6.41E-134	Klarin et al.
TG	INSIG2	2	118743804	rs540747651	A	0.8716	0.1526	1.12E-08	Klarin et al.
TG	COBLL1	2	165508389	rs10184004	T	-0.0309	0.0028	2.65E-29	Klarin et al.
TG	APOB	2	21204025	rs6544366	T	-0.0549	0.0032	2.23E-67	Klarin et al.
TG	PRKAG3	2	219720952	rs200513066	D	0.0883	0.0095	1.27E-20	Klarin et al.
TG	IRS1	2	227107501	rs1913657	T	0.0433	0.0028	2.28E-55	Klarin et al.
TG	GCKR	2	27730940	rs1260326	T	0.1118	0.0028	< 1E-300	Klarin et al.
TG	ABCG5	2	43747854	rs202032561	T	-0.0331	0.0051	1.10E-10	Klarin et al.
TG	CEP68	2	65284156	rs111524356	D	0.025	0.0027	9.98E-20	Klarin et al.
TG	MAFB	20	39142516	rs2207132	A	0.0833	0.0118	2.00E-12	Klarin et al.
TG	PLTP	20	44557215	20:44557215	D	-0.0357	0.0033	1.83E-27	Klarin et al.
TG	PCK1	20	56140439	rs41302559	A	-0.152	0.0276	3.82E-08	Klarin et al.
TG	COL18A1	21	46875775	rs114139997	A	-0.2399	0.0216	9.53E-29	Klarin et al.
TG	PLA2G6	22	38601430	rs55951234	D	-0.0268	0.0028	2.34E-22	Klarin et al.
TG	PPARG	3	12173655	rs34831171	T	0.0246	0.0038	6.93E-11	Klarin et al.
TG	LOC100498859	3	156795414	rs9817452	T	-0.0292	0.0029	4.13E-23	Klarin et al.
TG	ADH5	4	100042221	rs6532795	T	-0.0168	0.003	1.16E-08	Klarin et al.
TG	SLC39A8	4	104174843	rs200911786	A	-0.0251	0.0043	5.97E-09	Klarin et al.
TG	LRPAP1	4	3443931	rs13108218	A	0.0234	0.0028	1.16E-16	Klarin et al.
TG	TMPRSS11E	4	69367872	rs2603151	A	0.0168	0.0028	9.94E-10	Klarin et al.
TG	KLHL8	4	88057353	rs1408	A	0.0305	0.0028	8.39E-28	Klarin et al.
TG	SLC22A5	5	132444301	rs11745702	T	0.0193	0.0034	9.67E-09	Klarin et al.
TG	TIMD4	5	156394441	rs9715911	A	0.035	0.0027	5.46E-38	Klarin et al.
TG	ARL15	5	53308654	rs11296991	D	0.0243	0.003	1.60E-15	Klarin et al.
TG	MAP3K1	5	55806751	rs459193	A	-0.0324	0.0029	9.23E-29	Klarin et al.
TG	RSPO3	6	127184987	rs13198641	A	0.0208	0.003	4.23E-12	Klarin et al.
TG	CITED2	6	139837429	rs573454216	A	-0.0262	0.0028	2.05E-21	Klarin et al.
TG	LPA	6	160964135	rs41265930	T	-0.0488	0.0067	3.53E-13	Klarin et al.
TG	HFE	6	26441725	rs573022400	D	0.0296	0.0046	8.85E-11	Klarin et al.
TG	HIST1H1B	6	28793904	rs3118359	T	-0.0378	0.0052	2.58E-13	Klarin et al.
TG	HLA	6	32600585	rs13214992	A	0.1055	0.0094	3.14E-29	Klarin et al.
TG	VEGFA	6	43757896	rs998584	A	0.0431	0.0028	2.04E-54	Klarin et al.
TG	KLF14	7	130442603	rs34518086	D	0.0181	0.0028	6.93E-11	Klarin et al.
TG	TMEM176A	7	150531275	rs73165526	T	-0.0306	0.0051	2.06E-09	Klarin et al.
TG	SNX13	7	17817037	rs2723509	A	0.0163	0.0028	6.96E-09	Klarin et al.
TG	MIR148A	7	25935747	rs73081656	A	-0.0186	0.0031	1.93E-09	Klarin et al.
TG	NPC1L1	7	44205906	rs2971672	A	-0.0178	0.0028	2.55E-10	Klarin et al.
TG	TYW1B	7	73025975	rs13234131	A	0.1275	0.0043	3.97E-191	Klarin et al.
TG	MLXIPL	7	73162810	rs139441335	A	0.075	0.0091	1.62E-16	Klarin et al.
TG	PINX1	8	10643164	rs9657541	T	0.0305	0.0034	1.08E-19	Klarin et al.
TG	CTSB	8	11702313	rs709822	C	-0.0212	0.0029	4.60E-13	Klarin et al.
TG	TRIB1	8	126490498	rs58253018	A	0.0984	0.0034	1.98E-182	Klarin et al.
TG	NAT2	8	18259876	rs11780610	T	-0.0362	0.0029	1.77E-35	Klarin et al.
TG	LPL	8	19830170	rs1569209	T	0.2112	0.0053	< 1E-300	Klarin et al.
TG	CYP7A1	8	59392324	rs9297994	A	-0.0227	0.003	8.07E-14	Klarin et al.
TG	PPP1R3B	8	8363683	rs2980755	A	0.0209	0.0033	1.48E-10	Klarin et al.
TG	ABCA1	9	107666035	rs1799777	D	0.0265	0.0046	6.54E-09	Klarin et al.
TG	C1orf167	1	11838451	rs55738118	T	-0.0208	0.0037	1.60E-08	Klarin et al.
TG	(OPTC)	1	203518382	rs2821231	T	0.0146	0.0025	3.45E-09	Klarin et al.
TG	DSTYK	1	205130413	rs3851294	A	-0.0201	0.0034	4.25E-09	Klarin et al.
TG	(DMRTA2)	1	50889255	rs1278530	A	-0.016	0.0023	8.00E-12	Klarin et al.
TG	(RPL31P12)	1	72839774	rs2613503	A	0.0178	0.0028	2.40E-10	Klarin et al.
TG	(NOLC1)	10	103928374	rs17779355	A	-0.0292	0.0046	2.97E-10	Klarin et al.
TG	(HMGB3P5)	10	112097073	rs963059	T	-0.0167	0.003	4.21E-08	Klarin et al.
TG	INPP5A	10	134459388	rs1133400	A	-0.0131	0.0023	2.24E-08	Klarin et al.
TG	TET1	10	70346740	rs2298117	T	0.0111	0.0018	1.59E-09	Klarin et al.
TG	DRD2	11	113296619	rs1079596	T	0.0141	0.0025	1.79E-08	Klarin et al.
TG	(BDNF)	11	27675712	rs1519480	T	-0.016	0.0022	6.82E-13	Klarin et al.
TG	GAB2	11	78099014	rs10793310	T	0.0193	0.0029	3.29E-11	Klarin et al.
TG	(ITPR2)	12	26453283	rs718314	A	-0.0177	0.0023	8.57E-15	Klarin et al.
TG	ARID2	12	46200396	rs7316454	T	0.019	0.0029	5.61E-11	Klarin et al.
TG	(TGDS)	13	95248566	rs2298058	T	0.0245	0.0026	2.55E-20	Klarin et al.
TG	PCSK6	15	101905533	rs11247287	T	-0.0127	0.0023	2.72E-08	Klarin et al.
TG	RP11-265N7.2	15	39464167	rs7176058	A	0.0152	0.0027	1.21E-08	Klarin et al.
TG	RP11-321F6.1	15	66878900	rs2245586	A	0.0131	0.0022	4.73E-09	Klarin et al.
TG	BBS4	15	73007893	rs730180	A	0.015	0.0025	2.87E-09	Klarin et al.
TG	GSE1	16	85707367	rs871290	C	0.0139	0.0025	2.39E-08	Klarin et al.
TG	RPS6KB1	17	58024324	rs1051424	A	-0.015	0.0025	1.44E-09	Klarin et al.
TG	NPC1	18	21161134	rs1788783	T	-0.012	0.0021	9.58E-09	Klarin et al.
TG	(THOC1)	18	268992	rs9948087	A	-0.0151	0.0028	4.58E-08	Klarin et al.
TG	BCL2	18	60845884	rs12454712	T	0.0128	0.0023	2.03E-08	Klarin et al.
TG	(HPN)	19	35559787	rs2018519	T	-0.0212	0.003	1.57E-12	Klarin et al.
TG	(KDM4B)	19	4965064	rs10853981	A	0.015	0.0022	1.20E-11	Klarin et al.
TG	(AC092484.1)	2	146347459	rs6430090	A	0.0161	0.0024	2.48E-11	Klarin et al.
TG	(HDAC4)	2	239896861	rs10199914	A	-0.0112	0.0019	3.54E-09	Klarin et al.
TG	LINC01122	2	58933591	rs1861410	T	-0.0146	0.0023	4.16E-10	Klarin et al.
TG	MEIS1	2	66680892	rs1519104	A	-0.016	0.0025	2.02E-10	Klarin et al.
TG	(COX4I2)	20	30211597	rs6088793	T	0.0162	0.0029	3.22E-08	Klarin et al.
TG	RP4-723E3.1	20	51012164	rs1884507	A	0.0248	0.0038	1.17E-10	Klarin et al.
TG	(PSMG1)	21	40465534	rs2836878	A	0.0123	0.0021	7.96E-09	Klarin et al.
TG	RP11-372E1.4	3	142657205	rs2354167	T	0.0144	0.0024	1.96E-09	Klarin et al.
TG	SLC33A1	3	155547274	rs382534	T	0.0149	0.0025	1.85E-09	Klarin et al.
TG	SLC2A2	3	170739663	rs11720145	A	0.0223	0.003	1.03E-13	Klarin et al.
TG	TNFSF10	3	172223982	rs17600346	T	-0.0472	0.0067	1.77E-12	Klarin et al.
TG	TRANK1	3	36979042	rs6777217	A	0.0101	0.0018	4.76E-08	Klarin et al.
TG	PLA2G12A	4	110638764	rs41278045	A	-0.2008	0.0283	1.23E-12	Klarin et al.
TG	GAK	4	852313	rs1564282	T	0.0224	0.0033	1.20E-11	Klarin et al.
TG	TNFAIP8	5	118729286	rs1045241	T	-0.0154	0.0024	5.75E-11	Klarin et al.
TG	(EBF1)	5	158007165	rs2914228	T	0.024	0.0027	1.86E-19	Klarin et al.
TG	(C6orf118)	6	164092291	rs4709741	A	-0.022	0.004	2.76E-08	Klarin et al.
TG	(E2F3)	6	20506815	rs12206516	A	0.0154	0.0028	2.36E-08	Klarin et al.
TG	(CDKN1A)	6	36645696	rs2395655	A	0.0147	0.0021	6.92E-12	Klarin et al.
TG	(LOC101928842)	6	86662267	rs12208493	T	-0.0134	0.0023	4.01E-09	Klarin et al.
TG	TMEM106B	7	12269417	rs3173615	C	-0.0113	0.0019	6.51E-09	Klarin et al.
TG	(ISPD)	7	15941283	rs38246	T	0.0164	0.0027	9.80E-10	Klarin et al.
TG	SLC30A8	8	118184783	rs13266634	T	-0.0134	0.0021	9.56E-11	Klarin et al.
TG	C8orf58	8	22457804	rs746011	T	0.0173	0.0027	1.79E-10	Klarin et al.
TG	RP11-1102P16.1	8	72469742	rs4738141	A	-0.0149	0.0025	1.32E-09	Klarin et al.
TG	PRSS3	9	33787871	rs3843935	T	0.0155	0.0024	5.54E-11	Klarin et al.
TG	RMI1	9	86617265	rs1982151	A	-0.0115	0.002	1.82E-08	Klarin et al.
TG	PIGV-NROB2	1	27138393	rs12748152	T	0.038	0.010	2.8x10-04	Surraka et al.
TG	GALNT2	1	230304914	rs10864728	A	0.052	0.006	4.5x10-16	Surraka et al.
TG	GALNT2	1	230305312	rs1321257	G	0.052	0.006	4.8x10-16	Surraka et al.
TG	APOB	2	21221035	rs4665710	C	0.082	0.007	1.1x10-31	Surraka et al.
TG	APOB	2	21225281	rs1042034	T	0.083	0.007	1.8x10-30	Surraka et al.
TG	GCKR	2	27730940	rs1260326	T	0.123	0.006	4.8x10-88	Surraka et al.
TG	IRS1	2	227099180	rs2943645	T	0.029	0.006	3.2x10-06	Surraka et al.
TG	MSL2L1	3	135798658	rs34894639	C	0.042	0.007	7.6x10-09	Surraka et al.
TG	MSL2L1	3	135926622	rs645040	T	0.040	0.007	6.8x10-08	Surraka et al.
TG	LRPAP1	4	3452345	rs59950280	A	0.044	0.007	1.1x10-10	Surraka et al.
TG	LRPAP1	4	3473139	rs6831256	G	0.037	0.006	1.5x10-09	Surraka et al.
TG	AFF1-KLHL8	4	88018991	rs2035403	G	0.039	0.006	1.8x10-10	Surraka et al.
TG	AFF1-KLHL8	4	88030261	rs442177	T	0.034	0.006	1.2x10-08	Surraka et al.
TG	TIMD4-HAVCR1	5	156479323	rs1553318	C	0.042	0.006	2.2x10-11	Surraka et al.
TG	HLA-area	6	31265490	rs2247056	C	0.033	0.007	7.1x10-06	Surraka et al.
TG	HLA-area	6	32210799	rs419132	G	0.056	0.008	4.7x10-12	Surraka et al.
TG	VEGFA	6	43757896	rs998584	A	0.036	0.006	3.2x10-08	Surraka et al.
TG	VEGFA	6	43764551	rs1358980	T	0.039	0.007	3.3x10-09	Surraka et al.
TG	RSPO3	6	127414801	rs719726	T	0.026	0.006	1.7x10-05	Surraka et al.
TG	RSPO3	6	127454893	rs72959041	A	0.075	0.014	4.8x10-08	Surraka et al.
TG	CITED2	6	139835498	rs17585887	T	0.039	0.006	7.1x10-11	Surraka et al.
TG	LPA	6	161070990	rs7759633	G	0.051	0.009	8.6x10-09	Surraka et al.
TG	MLXIPL	7	72934510	rs7811265	A	0.098	0.008	8.4x10-39	Surraka et al.
TG	MLXIPL	7	72999105	rs9638182	T	0.100	0.008	1.2x10-40	Surraka et al.
TG	LPL	8	19844222	rs12678919	A	0.194	0.011	1.0x10-71	Surraka et al.
TG	LPL	8	19912370	rs115849089	G	0.186	0.010	9.3x10-84	Surraka et al.
TG	TRIB1	8	126490291	NA	T	0.094	0.006	6.5x10-52	Surraka et al.
TG	TRIB1	8	126490972	rs2954029	A	0.082	0.006	4.4x10-44	Surraka et al.
TG	JMJD1C	10	64934548	rs10822145	C	0.038	0.006	6.9x10-11	Surraka et al.
TG	JMJD1C	10	65027610	rs10761731	A	0.034	0.006	1.9x10-08	Surraka et al.
TG	FADS1-2-3	11	61543961	rs174529	C	0.056	0.006	4.2x10-20	Surraka et al.
TG	FADS1-2-3	11	61569830	rs174546	T	0.053	0.006	3.2x10-18	Surraka et al.
TG	APO-cluster	11	116648917	rs964184	G	0.244	0.009	1.7x10-157	Surraka et al.
TG	LRP1	12	57792580	rs11613352	C	0.037	0.007	4.4x10-08	Surraka et al.
TG	LRP1	12	57839173	rs61352607	G	0.038	0.007	1.2x10-08	Surraka et al.
TG	FRMD5	15	44245931	rs2929282	T	0.046	0.014	1.5x10-03	Surraka et al.
TG	FRMD5	15	44266730	rs138570705	A	0.115	0.021	3.0x10-08	Surraka et al.
TG	LIPC	15	58723426	rs1077835	G	0.059	0.008	1.9x10-14	Surraka et al.
TG	LIPC	15	58731153	rs261342	G	0.050	0.008	9.6x10-11	Surraka et al.
TG	CETP	16	56993886	rs821840	A	0.045	0.007	1.5x10-11	Surraka et al.
TG	CETP	16	57004889	rs7205804	G	0.034	0.006	6.0x10-08	Surraka et al.
TG	SOST-DUSP3	17	41840849	rs77697917	T	0.163	0.023	8.4x10-13	Surraka et al.
TG	SOST-DUSP3	17	41878166	rs8077889	C	0.011	0.008	1.3x10-01	Surraka et al.
TG	ANGPTL4	19	8429323	rs116843064	G	0.183	0.023	3.9x10-15	Surraka et al.
TG	CILP2	19	19379549	rs58542926	C	0.116	0.011	1.6x10-25	Surraka et al.
TG	CILP2	19	19407718	rs10401969	T	0.120	0.012	2.0x10-25	Surraka et al.
TG	APOE	19	45414451	rs439401	C	0.073	0.007	1.48x10-26	Surraka et al.
TG	APOE	19	45416741	rs438811	T	0.096	0.008	9.2x10-37	Surraka et al.
TG	ERGIC3	20	34126827	rs6120974	T	0.055	0.010	2.3x10-08	Surraka et al.
TG	PLTP	20	44545048	rs4810479	C	0.052	0.007	1.9x10-13	Surraka et al.
TG	PLTP	20	44551855	rs6073958	C	0.068	0.007	8.7x10-21	Surraka et al.

## Sheet: Table S7
Table S7 – Multi-SNP tests
Phenotype	Nsnp	Exposure	pOmnibus	pUGRS	pWGRS
DBP	42	Current Drinking	0.279203	0.844476	0.0371897
		Drinking Habits	0.458266	0.908703	0.0448651
		Current smoking	0.196925	0.998065	0.911005
		Ever smoking	0.44242	0.978403	0.665079
SBP	22	Current Drinking	0.210647	0.98471	0.416478
		Drinking Habits	0.692044	0.997997	0.706026
		Current smoking	0.543273	0.993368	0.905906
		Ever smoking	0.814648	0.882657	0.337816
PP	36	Current Drinking	0.715512	0.787989	0.162084
		Drinking Habits	0.662224	0.98473	0.965825
		Current smoking	0.967006	0.796746	0.107678
		Ever smoking	0.669872	0.909523	0.718649
LDL	97	Current Drinking	0.0193679	0.857428	0.366405
		Drinking Habits	0.208027	0.917904	0.661028
		Current smoking	0.89089	0.931688	0.565917
		Ever smoking	0.367006	0.966586	0.983135
HDL	127	Current Drinking	0.617525	0.910787	0.704086
		Drinking Habits	0.234372	0.947531	0.587354
		Current smoking	0.893253	0.996111	0.394184
		Ever smoking	0.98465	0.967464	0.448328
TG	108	Current Drinking	0.49001	0.859938	0.0507247
		Drinking Habits	0.104984	0.887036	0.724721
		Current smoking	0.574021	0.976323	0.346037
		Ever smoking	0.430362	0.908802	0.99755

## Sheet: Table S8
Table S8 – Variance explained by Marginal, 2df and interactions effects
			ALL						AA						EUR						ASA						HA
			#SNPs	Marg	2df	Int	P		#SNPs	Marg	2df	Int	P		#SNPs	Marg	2df	Int	P		#SNPs	Marg	2df	Int	P		#SNPs	Marg	2df	Int	P
HDL	Current Drinking		106	0.0537499	0.0543962	0.000646299	2.88368e-14		14	0.0492474	0.0524896	0.00324221	9.45662e-12		106	0.0691695	0.0698956	0.000726132	0.000237441		24	0.0631299	0.063798	0.000668077	4.60536e-08		10	0.0551791	0.0566263	0.00144718	0.00427612
	Drinking Habits		99	0.0558718	0.0564742	0.000602462	2.15635e-13		14	0.0482939	0.0497474	0.00145346	0.00073494		96	0.0546875	0.0554262	0.000738721	9.05919e-06		22	0.0524082	0.0530948	0.000686639	5.16343e-09		12	0.0639478	0.0649494	0.00100154	0.123966
	Current Smoking		67	0.0129472	0.0130072	6.00006e-05	1		12	0.0148313	0.0189342	0.00410285	1.96911e-21		63	0.00750161	0.00757027	6.86642e-05	1		22	0.0556176	0.0559431	0.000325494	0.0998437		12	0.0615538	0.0625488	0.000994989	0.060122
	Ever Smoking		65	0.0103231	0.010382	5.88236e-05	1		11	0.0173233	0.0190066	0.00168329	2.40083e-07		59	0.00542085	0.00548995	6.90943e-05	1		23	0.0611768	0.061539	0.000362201	0.0609916		13	0.0658598	0.0665668	0.000706957	0.340606
LDL	Current Drinking		91	0.0711476	0.0717841	0.000636559	9.59966e-14		11	0.074777	0.0754046	0.000627613	0.184867		77	0.0747683	0.0754147	0.000646345	0.000531118		26	0.0479204	0.0487447	0.000824356	1.46804e-10		11	0.0487847	0.0494712	0.000686464	0.352039
	Drinking Habits		79	0.0671959	0.0678618	0.000665985	6.31739e-18		6	0.0618161	0.0619393	0.000123233	0.816938		68	0.0872299	0.0878616	0.000631707	7.45187e-05		10	0.0169943	0.0172334	0.000239097	0.00129225		13	0.0506576	0.0514549	0.00079737	0.365459
	Current Smoking		54	0.0396449	0.0399778	0.000332815	5.0696e-05		6	0.0156532	0.0174889	0.00183565	3.7149e-09		46	0.024581	0.0249234	0.00034241	0.0115837		10	0.0308782	0.0312211	0.000342848	0.0261625		12	0.0412345	0.0418809	0.000646354	0.374553
	Ever Smoking		44	0.0458725	0.0461382	0.000265793	0.000332883		7	0.0165337	0.0168563	0.000322523	0.261789		41	0.0196317	0.0198922	0.000260516	0.0893117		13	0.0361275	0.0366497	0.00052219	0.00338789		12	0.0487719	0.049086	0.000314047	0.901332
TG	Current Drinking		71	0.0519679	0.0525411	0.000573247	1.07582e-13		9	0.0291289	0.0303486	0.00121975	0.000635104		61	0.0753011	0.0759	0.000598929	6.43139e-05		20	0.0526311	0.0530954	0.00046437	0.000113306		10	0.0638437	0.0646693	0.000825577	0.14657
	Drinking Habits		68	0.043163	0.0437384	0.000575357	1.70155e-14		6	0.0231574	0.0237789	0.000621488	0.0218489		61	0.0654537	0.0660745	0.000620791	2.29202e-05		22	0.0538884	0.0544242	0.000535754	2.22698e-05		9	0.0639112	0.0641998	0.000288621	0.824536
	Current Smoking		52	0.047597	0.047767	0.000170066	0.175157		5	0.00955496	0.00975836	0.000203394	0.316999		36	0.0203578	0.0204908	0.00013297	0.892902		21	0.0424694	0.0427811	0.000311691	0.0200486		10	0.0543675	0.0547872	0.000419723	0.569535
	Ever Smoking		49	0.0414877	0.0418275	0.000339817	3.0226e-08		4	0.00645893	0.00764456	0.00118563	6.3513e-07		33	0.0177504	0.0180711	0.000320612	0.00145183		21	0.0429953	0.0431693	0.000173996	0.503408		9	0.0365562	0.0371591	0.000602913	0.193404
SBP	Current Drinking		54	0.0104767	0.0106091	0.000132339	0.0288125		5	0.00303173	0.00683005	0.00379832	4.15474e-20		53	0.0087522	0.00889104	0.000138831	0.524731		12	0.00582607	0.00588676	6.06858e-05	0.676366		-	-	-	-	NA
	Drinking Habits		26	0.00556827	0.00573794	0.000169666	1.8271e-08		0	-	-	-	NA		29	0.00632419	0.00645253	0.000128338	0.0419648		-	-	-	-	NA		-	-	-	-	NA
	Current Smoking		65	0.0136046	0.0137121	0.000107443	0.453977		3	0.000905601	0.00312837	0.00222277	9.84741e-17		60	0.01487	0.0150643	0.00019433	0.0903578		16	0.00694231	0.00724215	0.000299836	3.50548e-05		1	0.00135909	0.00135916	6.34531e-08	0.97001
[truncated: 8 more rows]

## Sheet: Table S9
Table S9 – Heritability by exposure strata
Phenotype	Exposure	Group	H2	ratio	NSNP	SD	LOW95	UP95	P
[truncated: 40 more rows]

[truncated: 1 more sheets: Table S10]
